# Supplementary material for: VIsoQLR: an interactive tool for the detection, quantification and fine-tuning of isoforms in selected genes using long-read sequencing
Source: Hum Genet. 2023 Mar 7;142(4):495–506. doi: 10.1007/s00439-023-02539-z (PMC10060319; doi:10.1007/s00439-023-02539-z)
Supplement: Supplementary file 2 — Supplementary file2 (GTF 416 KB) [file 439_2023_2539_MOESM2_ESM.gtf]

SIRV2	VIsoQLR	transcript	1110	1631	.	+	.	gene_id SIRV2; transcript_id Iso1; size 522; n_of_reads 1397; prerc_partial 35.2%; perc_total 26.99%
SIRV2	VIsoQLR	exon	1110	1631	.	+	.	gene_id SIRV2; transcript_id Iso1; exon_number 1; size 522; number_of_reads 1397; percent_of_reads 35.2%
SIRV2	VIsoQLR	transcript	1036	5910	.	+	.	gene_id SIRV2; transcript_id Iso2; size 1970; n_of_reads 884; prerc_partial 22.3%; perc_total 17.08%
SIRV2	VIsoQLR	exon	1036	1661	.	+	.	gene_id SIRV2; transcript_id Iso2; exon_number 1; size 626; number_of_reads 993; percent_of_reads 25.1%
SIRV2	VIsoQLR	exon	1742	1853	.	+	.	gene_id SIRV2; transcript_id Iso2; exon_number 2; size 112; number_of_reads 1939; percent_of_reads 48.9%
SIRV2	VIsoQLR	exon	1974	2064	.	+	.	gene_id SIRV2; transcript_id Iso2; exon_number 3; size 91; number_of_reads 1919; percent_of_reads 48.4%
SIRV2	VIsoQLR	exon	2675	2802	.	+	.	gene_id SIRV2; transcript_id Iso2; exon_number 4; size 128; number_of_reads 1907; percent_of_reads 48.1%
SIRV2	VIsoQLR	exon	2882	3010	.	+	.	gene_id SIRV2; transcript_id Iso2; exon_number 5; size 129; number_of_reads 1900; percent_of_reads 47.9%
SIRV2	VIsoQLR	exon	3106	3325	.	+	.	gene_id SIRV2; transcript_id Iso2; exon_number 6; size 220; number_of_reads 972; percent_of_reads 24.5%
SIRV2	VIsoQLR	exon	3666	3825	.	+	.	gene_id SIRV2; transcript_id Iso2; exon_number 7; size 160; number_of_reads 1907; percent_of_reads 48.1%
SIRV2	VIsoQLR	exon	3967	4094	.	+	.	gene_id SIRV2; transcript_id Iso2; exon_number 8; size 128; number_of_reads 2007; percent_of_reads 50.6%
SIRV2	VIsoQLR	exon	4339	4479	.	+	.	gene_id SIRV2; transcript_id Iso2; exon_number 9; size 141; number_of_reads 1989; percent_of_reads 50.2%
SIRV2	VIsoQLR	exon	4688	4800	.	+	.	gene_id SIRV2; transcript_id Iso2; exon_number 10; size 113; number_of_reads 1952; percent_of_reads 49.2%
SIRV2	VIsoQLR	exon	5789	5910	.	+	.	gene_id SIRV2; transcript_id Iso2; exon_number 11; size 122; number_of_reads 884; percent_of_reads 22.3%
SIRV2	VIsoQLR	transcript	1001	5906	.	+	.	gene_id SIRV2; transcript_id Iso3; size 2050; n_of_reads 861; prerc_partial 21.7%; perc_total 16.63%
SIRV2	VIsoQLR	exon	1001	1661	.	+	.	gene_id SIRV2; transcript_id Iso3; exon_number 1; size 661; number_of_reads 950; percent_of_reads 24%
SIRV2	VIsoQLR	exon	1742	1853	.	+	.	gene_id SIRV2; transcript_id Iso3; exon_number 2; size 112; number_of_reads 1939; percent_of_reads 48.9%
SIRV2	VIsoQLR	exon	1974	2064	.	+	.	gene_id SIRV2; transcript_id Iso3; exon_number 3; size 91; number_of_reads 1919; percent_of_reads 48.4%
SIRV2	VIsoQLR	exon	2675	2802	.	+	.	gene_id SIRV2; transcript_id Iso3; exon_number 4; size 128; number_of_reads 1907; percent_of_reads 48.1%
SIRV2	VIsoQLR	exon	2882	3010	.	+	.	gene_id SIRV2; transcript_id Iso3; exon_number 5; size 129; number_of_reads 1900; percent_of_reads 47.9%
SIRV2	VIsoQLR	exon	3106	3374	.	+	.	gene_id SIRV2; transcript_id Iso3; exon_number 6; size 269; number_of_reads 923; percent_of_reads 23.3%
SIRV2	VIsoQLR	exon	3666	3825	.	+	.	gene_id SIRV2; transcript_id Iso3; exon_number 7; size 160; number_of_reads 1907; percent_of_reads 48.1%
SIRV2	VIsoQLR	exon	3967	4094	.	+	.	gene_id SIRV2; transcript_id Iso3; exon_number 8; size 128; number_of_reads 2007; percent_of_reads 50.6%
SIRV2	VIsoQLR	exon	4339	4479	.	+	.	gene_id SIRV2; transcript_id Iso3; exon_number 9; size 141; number_of_reads 1989; percent_of_reads 50.2%
SIRV2	VIsoQLR	exon	4688	4800	.	+	.	gene_id SIRV2; transcript_id Iso3; exon_number 10; size 113; number_of_reads 1952; percent_of_reads 49.2%
SIRV2	VIsoQLR	exon	5789	5906	.	+	.	gene_id SIRV2; transcript_id Iso3; exon_number 11; size 118; number_of_reads 909; percent_of_reads 22.9%
SIRV2	VIsoQLR	transcript	4035	4455	.	+	.	gene_id SIRV2; transcript_id Iso4; size 421; n_of_reads 482; prerc_partial 12.2%; perc_total 9.31%
SIRV2	VIsoQLR	exon	4035	4455	.	+	.	gene_id SIRV2; transcript_id Iso4; exon_number 1; size 421; number_of_reads 482; percent_of_reads 12.2%
SIRV2	VIsoQLR	transcript	3670	5894	.	+	.	gene_id SIRV2; transcript_id Iso5; size 681; n_of_reads 100; prerc_partial 2.5%; perc_total 1.93%
SIRV2	VIsoQLR	exon	3670	3825	.	+	.	gene_id SIRV2; transcript_id Iso5; exon_number 1; size 156; number_of_reads 110; percent_of_reads 2.8%
SIRV2	VIsoQLR	exon	3967	4094	.	+	.	gene_id SIRV2; transcript_id Iso5; exon_number 2; size 128; number_of_reads 2007; percent_of_reads 50.6%
SIRV2	VIsoQLR	exon	4339	4479	.	+	.	gene_id SIRV2; transcript_id Iso5; exon_number 3; size 141; number_of_reads 1989; percent_of_reads 50.2%
SIRV2	VIsoQLR	exon	4688	4800	.	+	.	gene_id SIRV2; transcript_id Iso5; exon_number 4; size 113; number_of_reads 1952; percent_of_reads 49.2%
SIRV2	VIsoQLR	exon	5752	5894	.	+	.	gene_id SIRV2; transcript_id Iso5; exon_number 5; size 143; number_of_reads 126; percent_of_reads 3.2%
SIRV2	VIsoQLR	transcript	1036	5906	.	+	.	gene_id SIRV2; transcript_id Iso6; size 1966; n_of_reads 47; prerc_partial 1.2%; perc_total 0.91%
SIRV2	VIsoQLR	exon	1036	1661	.	+	.	gene_id SIRV2; transcript_id Iso6; exon_number 1; size 626; number_of_reads 993; percent_of_reads 25.1%
SIRV2	VIsoQLR	exon	1742	1853	.	+	.	gene_id SIRV2; transcript_id Iso6; exon_number 2; size 112; number_of_reads 1939; percent_of_reads 48.9%
SIRV2	VIsoQLR	exon	1974	2064	.	+	.	gene_id SIRV2; transcript_id Iso6; exon_number 3; size 91; number_of_reads 1919; percent_of_reads 48.4%
SIRV2	VIsoQLR	exon	2675	2802	.	+	.	gene_id SIRV2; transcript_id Iso6; exon_number 4; size 128; number_of_reads 1907; percent_of_reads 48.1%
SIRV2	VIsoQLR	exon	2882	3010	.	+	.	gene_id SIRV2; transcript_id Iso6; exon_number 5; size 129; number_of_reads 1900; percent_of_reads 47.9%
SIRV2	VIsoQLR	exon	3106	3325	.	+	.	gene_id SIRV2; transcript_id Iso6; exon_number 6; size 220; number_of_reads 972; percent_of_reads 24.5%
SIRV2	VIsoQLR	exon	3666	3825	.	+	.	gene_id SIRV2; transcript_id Iso6; exon_number 7; size 160; number_of_reads 1907; percent_of_reads 48.1%
SIRV2	VIsoQLR	exon	3967	4094	.	+	.	gene_id SIRV2; transcript_id Iso6; exon_number 8; size 128; number_of_reads 2007; percent_of_reads 50.6%
SIRV2	VIsoQLR	exon	4339	4479	.	+	.	gene_id SIRV2; transcript_id Iso6; exon_number 9; size 141; number_of_reads 1989; percent_of_reads 50.2%
SIRV2	VIsoQLR	exon	4688	4800	.	+	.	gene_id SIRV2; transcript_id Iso6; exon_number 10; size 113; number_of_reads 1952; percent_of_reads 49.2%
SIRV2	VIsoQLR	exon	5789	5906	.	+	.	gene_id SIRV2; transcript_id Iso6; exon_number 11; size 118; number_of_reads 909; percent_of_reads 22.9%
SIRV2	VIsoQLR	transcript	3666	5894	.	+	.	gene_id SIRV2; transcript_id Iso7; size 685; n_of_reads 26; prerc_partial 0.7%; perc_total 0.5%
SIRV2	VIsoQLR	exon	3666	3825	.	+	.	gene_id SIRV2; transcript_id Iso7; exon_number 1; size 160; number_of_reads 1907; percent_of_reads 48.1%
SIRV2	VIsoQLR	exon	3967	4094	.	+	.	gene_id SIRV2; transcript_id Iso7; exon_number 2; size 128; number_of_reads 2007; percent_of_reads 50.6%
SIRV2	VIsoQLR	exon	4339	4479	.	+	.	gene_id SIRV2; transcript_id Iso7; exon_number 3; size 141; number_of_reads 1989; percent_of_reads 50.2%
SIRV2	VIsoQLR	exon	4688	4800	.	+	.	gene_id SIRV2; transcript_id Iso7; exon_number 4; size 113; number_of_reads 1952; percent_of_reads 49.2%
SIRV2	VIsoQLR	exon	5752	5894	.	+	.	gene_id SIRV2; transcript_id Iso7; exon_number 5; size 143; number_of_reads 126; percent_of_reads 3.2%
SIRV2	VIsoQLR	transcript	1001	4479	.	+	.	gene_id SIRV2; transcript_id Iso8; size 1819; n_of_reads 18; prerc_partial 0.5%; perc_total 0.35%
SIRV2	VIsoQLR	exon	1001	1661	.	+	.	gene_id SIRV2; transcript_id Iso8; exon_number 1; size 661; number_of_reads 950; percent_of_reads 24%
SIRV2	VIsoQLR	exon	1742	1853	.	+	.	gene_id SIRV2; transcript_id Iso8; exon_number 2; size 112; number_of_reads 1939; percent_of_reads 48.9%
SIRV2	VIsoQLR	exon	1974	2064	.	+	.	gene_id SIRV2; transcript_id Iso8; exon_number 3; size 91; number_of_reads 1919; percent_of_reads 48.4%
SIRV2	VIsoQLR	exon	2675	2802	.	+	.	gene_id SIRV2; transcript_id Iso8; exon_number 4; size 128; number_of_reads 1907; percent_of_reads 48.1%
SIRV2	VIsoQLR	exon	2882	3010	.	+	.	gene_id SIRV2; transcript_id Iso8; exon_number 5; size 129; number_of_reads 1900; percent_of_reads 47.9%
SIRV2	VIsoQLR	exon	3106	3374	.	+	.	gene_id SIRV2; transcript_id Iso8; exon_number 6; size 269; number_of_reads 923; percent_of_reads 23.3%
SIRV2	VIsoQLR	exon	3666	3825	.	+	.	gene_id SIRV2; transcript_id Iso8; exon_number 7; size 160; number_of_reads 1907; percent_of_reads 48.1%
SIRV2	VIsoQLR	exon	3967	4094	.	+	.	gene_id SIRV2; transcript_id Iso8; exon_number 8; size 128; number_of_reads 2007; percent_of_reads 50.6%
SIRV2	VIsoQLR	exon	4339	4479	.	+	.	gene_id SIRV2; transcript_id Iso8; exon_number 9; size 141; number_of_reads 1989; percent_of_reads 50.2%
SIRV2	VIsoQLR	transcript	1001	4800	.	+	.	gene_id SIRV2; transcript_id Iso9; size 1932; n_of_reads 13; prerc_partial 0.3%; perc_total 0.25%
SIRV2	VIsoQLR	exon	1001	1661	.	+	.	gene_id SIRV2; transcript_id Iso9; exon_number 1; size 661; number_of_reads 950; percent_of_reads 24%
SIRV2	VIsoQLR	exon	1742	1853	.	+	.	gene_id SIRV2; transcript_id Iso9; exon_number 2; size 112; number_of_reads 1939; percent_of_reads 48.9%
SIRV2	VIsoQLR	exon	1974	2064	.	+	.	gene_id SIRV2; transcript_id Iso9; exon_number 3; size 91; number_of_reads 1919; percent_of_reads 48.4%
SIRV2	VIsoQLR	exon	2675	2802	.	+	.	gene_id SIRV2; transcript_id Iso9; exon_number 4; size 128; number_of_reads 1907; percent_of_reads 48.1%
SIRV2	VIsoQLR	exon	2882	3010	.	+	.	gene_id SIRV2; transcript_id Iso9; exon_number 5; size 129; number_of_reads 1900; percent_of_reads 47.9%
SIRV2	VIsoQLR	exon	3106	3374	.	+	.	gene_id SIRV2; transcript_id Iso9; exon_number 6; size 269; number_of_reads 923; percent_of_reads 23.3%
SIRV2	VIsoQLR	exon	3666	3825	.	+	.	gene_id SIRV2; transcript_id Iso9; exon_number 7; size 160; number_of_reads 1907; percent_of_reads 48.1%
SIRV2	VIsoQLR	exon	3967	4094	.	+	.	gene_id SIRV2; transcript_id Iso9; exon_number 8; size 128; number_of_reads 2007; percent_of_reads 50.6%
SIRV2	VIsoQLR	exon	4339	4479	.	+	.	gene_id SIRV2; transcript_id Iso9; exon_number 9; size 141; number_of_reads 1989; percent_of_reads 50.2%
SIRV2	VIsoQLR	exon	4688	4800	.	+	.	gene_id SIRV2; transcript_id Iso9; exon_number 10; size 113; number_of_reads 1952; percent_of_reads 49.2%
SIRV2	VIsoQLR	transcript	1036	4479	.	+	.	gene_id SIRV2; transcript_id Iso10; size 1735; n_of_reads 13; prerc_partial 0.3%; perc_total 0.25%
SIRV2	VIsoQLR	exon	1036	1661	.	+	.	gene_id SIRV2; transcript_id Iso10; exon_number 1; size 626; number_of_reads 993; percent_of_reads 25.1%
SIRV2	VIsoQLR	exon	1742	1853	.	+	.	gene_id SIRV2; transcript_id Iso10; exon_number 2; size 112; number_of_reads 1939; percent_of_reads 48.9%
SIRV2	VIsoQLR	exon	1974	2064	.	+	.	gene_id SIRV2; transcript_id Iso10; exon_number 3; size 91; number_of_reads 1919; percent_of_reads 48.4%
SIRV2	VIsoQLR	exon	2675	2802	.	+	.	gene_id SIRV2; transcript_id Iso10; exon_number 4; size 128; number_of_reads 1907; percent_of_reads 48.1%
SIRV2	VIsoQLR	exon	2882	3010	.	+	.	gene_id SIRV2; transcript_id Iso10; exon_number 5; size 129; number_of_reads 1900; percent_of_reads 47.9%
SIRV2	VIsoQLR	exon	3106	3325	.	+	.	gene_id SIRV2; transcript_id Iso10; exon_number 6; size 220; number_of_reads 972; percent_of_reads 24.5%
SIRV2	VIsoQLR	exon	3666	3825	.	+	.	gene_id SIRV2; transcript_id Iso10; exon_number 7; size 160; number_of_reads 1907; percent_of_reads 48.1%
SIRV2	VIsoQLR	exon	3967	4094	.	+	.	gene_id SIRV2; transcript_id Iso10; exon_number 8; size 128; number_of_reads 2007; percent_of_reads 50.6%
SIRV2	VIsoQLR	exon	4339	4479	.	+	.	gene_id SIRV2; transcript_id Iso10; exon_number 9; size 141; number_of_reads 1989; percent_of_reads 50.2%
SIRV2	VIsoQLR	transcript	1001	3374	.	+	.	gene_id SIRV2; transcript_id Iso11; size 1390; n_of_reads 11; prerc_partial 0.3%; perc_total 0.21%
SIRV2	VIsoQLR	exon	1001	1661	.	+	.	gene_id SIRV2; transcript_id Iso11; exon_number 1; size 661; number_of_reads 950; percent_of_reads 24%
SIRV2	VIsoQLR	exon	1742	1853	.	+	.	gene_id SIRV2; transcript_id Iso11; exon_number 2; size 112; number_of_reads 1939; percent_of_reads 48.9%
SIRV2	VIsoQLR	exon	1974	2064	.	+	.	gene_id SIRV2; transcript_id Iso11; exon_number 3; size 91; number_of_reads 1919; percent_of_reads 48.4%
SIRV2	VIsoQLR	exon	2675	2802	.	+	.	gene_id SIRV2; transcript_id Iso11; exon_number 4; size 128; number_of_reads 1907; percent_of_reads 48.1%
SIRV2	VIsoQLR	exon	2882	3010	.	+	.	gene_id SIRV2; transcript_id Iso11; exon_number 5; size 129; number_of_reads 1900; percent_of_reads 47.9%
SIRV2	VIsoQLR	exon	3106	3374	.	+	.	gene_id SIRV2; transcript_id Iso11; exon_number 6; size 269; number_of_reads 923; percent_of_reads 23.3%
SIRV2	VIsoQLR	transcript	1036	1853	.	+	.	gene_id SIRV2; transcript_id Iso12; size 738; n_of_reads 11; prerc_partial 0.3%; perc_total 0.21%
SIRV2	VIsoQLR	exon	1036	1661	.	+	.	gene_id SIRV2; transcript_id Iso12; exon_number 1; size 626; number_of_reads 993; percent_of_reads 25.1%
SIRV2	VIsoQLR	exon	1742	1853	.	+	.	gene_id SIRV2; transcript_id Iso12; exon_number 2; size 112; number_of_reads 1939; percent_of_reads 48.9%
SIRV2	VIsoQLR	transcript	1001	1853	.	+	.	gene_id SIRV2; transcript_id Iso13; size 773; n_of_reads 9; prerc_partial 0.2%; perc_total 0.17%
SIRV2	VIsoQLR	exon	1001	1661	.	+	.	gene_id SIRV2; transcript_id Iso13; exon_number 1; size 661; number_of_reads 950; percent_of_reads 24%
SIRV2	VIsoQLR	exon	1742	1853	.	+	.	gene_id SIRV2; transcript_id Iso13; exon_number 2; size 112; number_of_reads 1939; percent_of_reads 48.9%
SIRV2	VIsoQLR	transcript	1001	4094	.	+	.	gene_id SIRV2; transcript_id Iso14; size 1678; n_of_reads 9; prerc_partial 0.2%; perc_total 0.17%
SIRV2	VIsoQLR	exon	1001	1661	.	+	.	gene_id SIRV2; transcript_id Iso14; exon_number 1; size 661; number_of_reads 950; percent_of_reads 24%
SIRV2	VIsoQLR	exon	1742	1853	.	+	.	gene_id SIRV2; transcript_id Iso14; exon_number 2; size 112; number_of_reads 1939; percent_of_reads 48.9%
SIRV2	VIsoQLR	exon	1974	2064	.	+	.	gene_id SIRV2; transcript_id Iso14; exon_number 3; size 91; number_of_reads 1919; percent_of_reads 48.4%
SIRV2	VIsoQLR	exon	2675	2802	.	+	.	gene_id SIRV2; transcript_id Iso14; exon_number 4; size 128; number_of_reads 1907; percent_of_reads 48.1%
SIRV2	VIsoQLR	exon	2882	3010	.	+	.	gene_id SIRV2; transcript_id Iso14; exon_number 5; size 129; number_of_reads 1900; percent_of_reads 47.9%
SIRV2	VIsoQLR	exon	3106	3374	.	+	.	gene_id SIRV2; transcript_id Iso14; exon_number 6; size 269; number_of_reads 923; percent_of_reads 23.3%
SIRV2	VIsoQLR	exon	3666	3825	.	+	.	gene_id SIRV2; transcript_id Iso14; exon_number 7; size 160; number_of_reads 1907; percent_of_reads 48.1%
SIRV2	VIsoQLR	exon	3967	4094	.	+	.	gene_id SIRV2; transcript_id Iso14; exon_number 8; size 128; number_of_reads 2007; percent_of_reads 50.6%
SIRV2	VIsoQLR	transcript	1036	2064	.	+	.	gene_id SIRV2; transcript_id Iso15; size 829; n_of_reads 8; prerc_partial 0.2%; perc_total 0.15%
SIRV2	VIsoQLR	exon	1036	1661	.	+	.	gene_id SIRV2; transcript_id Iso15; exon_number 1; size 626; number_of_reads 993; percent_of_reads 25.1%
SIRV2	VIsoQLR	exon	1742	1853	.	+	.	gene_id SIRV2; transcript_id Iso15; exon_number 2; size 112; number_of_reads 1939; percent_of_reads 48.9%
SIRV2	VIsoQLR	exon	1974	2064	.	+	.	gene_id SIRV2; transcript_id Iso15; exon_number 3; size 91; number_of_reads 1919; percent_of_reads 48.4%
SIRV2	VIsoQLR	transcript	1001	3825	.	+	.	gene_id SIRV2; transcript_id Iso16; size 1550; n_of_reads 7; prerc_partial 0.2%; perc_total 0.14%
SIRV2	VIsoQLR	exon	1001	1661	.	+	.	gene_id SIRV2; transcript_id Iso16; exon_number 1; size 661; number_of_reads 950; percent_of_reads 24%
SIRV2	VIsoQLR	exon	1742	1853	.	+	.	gene_id SIRV2; transcript_id Iso16; exon_number 2; size 112; number_of_reads 1939; percent_of_reads 48.9%
SIRV2	VIsoQLR	exon	1974	2064	.	+	.	gene_id SIRV2; transcript_id Iso16; exon_number 3; size 91; number_of_reads 1919; percent_of_reads 48.4%
SIRV2	VIsoQLR	exon	2675	2802	.	+	.	gene_id SIRV2; transcript_id Iso16; exon_number 4; size 128; number_of_reads 1907; percent_of_reads 48.1%
SIRV2	VIsoQLR	exon	2882	3010	.	+	.	gene_id SIRV2; transcript_id Iso16; exon_number 5; size 129; number_of_reads 1900; percent_of_reads 47.9%
SIRV2	VIsoQLR	exon	3106	3374	.	+	.	gene_id SIRV2; transcript_id Iso16; exon_number 6; size 269; number_of_reads 923; percent_of_reads 23.3%
SIRV2	VIsoQLR	exon	3666	3825	.	+	.	gene_id SIRV2; transcript_id Iso16; exon_number 7; size 160; number_of_reads 1907; percent_of_reads 48.1%
SIRV2	VIsoQLR	transcript	1036	4800	.	+	.	gene_id SIRV2; transcript_id Iso17; size 1848; n_of_reads 7; prerc_partial 0.2%; perc_total 0.14%
SIRV2	VIsoQLR	exon	1036	1661	.	+	.	gene_id SIRV2; transcript_id Iso17; exon_number 1; size 626; number_of_reads 993; percent_of_reads 25.1%
SIRV2	VIsoQLR	exon	1742	1853	.	+	.	gene_id SIRV2; transcript_id Iso17; exon_number 2; size 112; number_of_reads 1939; percent_of_reads 48.9%
SIRV2	VIsoQLR	exon	1974	2064	.	+	.	gene_id SIRV2; transcript_id Iso17; exon_number 3; size 91; number_of_reads 1919; percent_of_reads 48.4%
SIRV2	VIsoQLR	exon	2675	2802	.	+	.	gene_id SIRV2; transcript_id Iso17; exon_number 4; size 128; number_of_reads 1907; percent_of_reads 48.1%
SIRV2	VIsoQLR	exon	2882	3010	.	+	.	gene_id SIRV2; transcript_id Iso17; exon_number 5; size 129; number_of_reads 1900; percent_of_reads 47.9%
SIRV2	VIsoQLR	exon	3106	3325	.	+	.	gene_id SIRV2; transcript_id Iso17; exon_number 6; size 220; number_of_reads 972; percent_of_reads 24.5%
SIRV2	VIsoQLR	exon	3666	3825	.	+	.	gene_id SIRV2; transcript_id Iso17; exon_number 7; size 160; number_of_reads 1907; percent_of_reads 48.1%
SIRV2	VIsoQLR	exon	3967	4094	.	+	.	gene_id SIRV2; transcript_id Iso17; exon_number 8; size 128; number_of_reads 2007; percent_of_reads 50.6%
SIRV2	VIsoQLR	exon	4339	4479	.	+	.	gene_id SIRV2; transcript_id Iso17; exon_number 9; size 141; number_of_reads 1989; percent_of_reads 50.2%
SIRV2	VIsoQLR	exon	4688	4800	.	+	.	gene_id SIRV2; transcript_id Iso17; exon_number 10; size 113; number_of_reads 1952; percent_of_reads 49.2%
SIRV2	VIsoQLR	transcript	1001	2802	.	+	.	gene_id SIRV2; transcript_id Iso18; size 992; n_of_reads 6; prerc_partial 0.2%; perc_total 0.12%
SIRV2	VIsoQLR	exon	1001	1661	.	+	.	gene_id SIRV2; transcript_id Iso18; exon_number 1; size 661; number_of_reads 950; percent_of_reads 24%
SIRV2	VIsoQLR	exon	1742	1853	.	+	.	gene_id SIRV2; transcript_id Iso18; exon_number 2; size 112; number_of_reads 1939; percent_of_reads 48.9%
SIRV2	VIsoQLR	exon	1974	2064	.	+	.	gene_id SIRV2; transcript_id Iso18; exon_number 3; size 91; number_of_reads 1919; percent_of_reads 48.4%
SIRV2	VIsoQLR	exon	2675	2802	.	+	.	gene_id SIRV2; transcript_id Iso18; exon_number 4; size 128; number_of_reads 1907; percent_of_reads 48.1%
SIRV2	VIsoQLR	transcript	1036	5894	.	+	.	gene_id SIRV2; transcript_id Iso19; size 1954; n_of_reads 6; prerc_partial 0.2%; perc_total 0.12%
SIRV2	VIsoQLR	exon	1036	1661	.	+	.	gene_id SIRV2; transcript_id Iso19; exon_number 1; size 626; number_of_reads 993; percent_of_reads 25.1%
SIRV2	VIsoQLR	exon	1742	1853	.	+	.	gene_id SIRV2; transcript_id Iso19; exon_number 2; size 112; number_of_reads 1939; percent_of_reads 48.9%
SIRV2	VIsoQLR	exon	1974	2064	.	+	.	gene_id SIRV2; transcript_id Iso19; exon_number 3; size 91; number_of_reads 1919; percent_of_reads 48.4%
SIRV2	VIsoQLR	exon	2675	2802	.	+	.	gene_id SIRV2; transcript_id Iso19; exon_number 4; size 128; number_of_reads 1907; percent_of_reads 48.1%
SIRV2	VIsoQLR	exon	2882	3010	.	+	.	gene_id SIRV2; transcript_id Iso19; exon_number 5; size 129; number_of_reads 1900; percent_of_reads 47.9%
SIRV2	VIsoQLR	exon	3106	3325	.	+	.	gene_id SIRV2; transcript_id Iso19; exon_number 6; size 220; number_of_reads 972; percent_of_reads 24.5%
SIRV2	VIsoQLR	exon	3666	3825	.	+	.	gene_id SIRV2; transcript_id Iso19; exon_number 7; size 160; number_of_reads 1907; percent_of_reads 48.1%
SIRV2	VIsoQLR	exon	3967	4094	.	+	.	gene_id SIRV2; transcript_id Iso19; exon_number 8; size 128; number_of_reads 2007; percent_of_reads 50.6%
SIRV2	VIsoQLR	exon	4339	4479	.	+	.	gene_id SIRV2; transcript_id Iso19; exon_number 9; size 141; number_of_reads 1989; percent_of_reads 50.2%
SIRV2	VIsoQLR	exon	4688	4800	.	+	.	gene_id SIRV2; transcript_id Iso19; exon_number 10; size 113; number_of_reads 1952; percent_of_reads 49.2%
SIRV2	VIsoQLR	exon	5789	5894	.	+	.	gene_id SIRV2; transcript_id Iso19; exon_number 11; size 106; number_of_reads 7; percent_of_reads 0.2%
SIRV2	VIsoQLR	transcript	1036	4094	.	+	.	gene_id SIRV2; transcript_id Iso20; size 1594; n_of_reads 5; prerc_partial 0.1%; perc_total 0.1%
SIRV2	VIsoQLR	exon	1036	1661	.	+	.	gene_id SIRV2; transcript_id Iso20; exon_number 1; size 626; number_of_reads 993; percent_of_reads 25.1%
SIRV2	VIsoQLR	exon	1742	1853	.	+	.	gene_id SIRV2; transcript_id Iso20; exon_number 2; size 112; number_of_reads 1939; percent_of_reads 48.9%
SIRV2	VIsoQLR	exon	1974	2064	.	+	.	gene_id SIRV2; transcript_id Iso20; exon_number 3; size 91; number_of_reads 1919; percent_of_reads 48.4%
SIRV2	VIsoQLR	exon	2675	2802	.	+	.	gene_id SIRV2; transcript_id Iso20; exon_number 4; size 128; number_of_reads 1907; percent_of_reads 48.1%
SIRV2	VIsoQLR	exon	2882	3010	.	+	.	gene_id SIRV2; transcript_id Iso20; exon_number 5; size 129; number_of_reads 1900; percent_of_reads 47.9%
SIRV2	VIsoQLR	exon	3106	3325	.	+	.	gene_id SIRV2; transcript_id Iso20; exon_number 6; size 220; number_of_reads 972; percent_of_reads 24.5%
SIRV2	VIsoQLR	exon	3666	3825	.	+	.	gene_id SIRV2; transcript_id Iso20; exon_number 7; size 160; number_of_reads 1907; percent_of_reads 48.1%
SIRV2	VIsoQLR	exon	3967	4094	.	+	.	gene_id SIRV2; transcript_id Iso20; exon_number 8; size 128; number_of_reads 2007; percent_of_reads 50.6%
SIRV2	VIsoQLR	transcript	1001	2064	.	+	.	gene_id SIRV2; transcript_id Iso21; size 864; n_of_reads 4; prerc_partial 0.1%; perc_total 0.08%
SIRV2	VIsoQLR	exon	1001	1661	.	+	.	gene_id SIRV2; transcript_id Iso21; exon_number 1; size 661; number_of_reads 950; percent_of_reads 24%
SIRV2	VIsoQLR	exon	1742	1853	.	+	.	gene_id SIRV2; transcript_id Iso21; exon_number 2; size 112; number_of_reads 1939; percent_of_reads 48.9%
SIRV2	VIsoQLR	exon	1974	2064	.	+	.	gene_id SIRV2; transcript_id Iso21; exon_number 3; size 91; number_of_reads 1919; percent_of_reads 48.4%
SIRV2	VIsoQLR	transcript	1001	3010	.	+	.	gene_id SIRV2; transcript_id Iso22; size 1121; n_of_reads 4; prerc_partial 0.1%; perc_total 0.08%
SIRV2	VIsoQLR	exon	1001	1661	.	+	.	gene_id SIRV2; transcript_id Iso22; exon_number 1; size 661; number_of_reads 950; percent_of_reads 24%
SIRV2	VIsoQLR	exon	1742	1853	.	+	.	gene_id SIRV2; transcript_id Iso22; exon_number 2; size 112; number_of_reads 1939; percent_of_reads 48.9%
SIRV2	VIsoQLR	exon	1974	2064	.	+	.	gene_id SIRV2; transcript_id Iso22; exon_number 3; size 91; number_of_reads 1919; percent_of_reads 48.4%
SIRV2	VIsoQLR	exon	2675	2802	.	+	.	gene_id SIRV2; transcript_id Iso22; exon_number 4; size 128; number_of_reads 1907; percent_of_reads 48.1%
SIRV2	VIsoQLR	exon	2882	3010	.	+	.	gene_id SIRV2; transcript_id Iso22; exon_number 5; size 129; number_of_reads 1900; percent_of_reads 47.9%
SIRV2	VIsoQLR	transcript	3670	4479	.	+	.	gene_id SIRV2; transcript_id Iso23; size 425; n_of_reads 4; prerc_partial 0.1%; perc_total 0.08%
SIRV2	VIsoQLR	exon	3670	3825	.	+	.	gene_id SIRV2; transcript_id Iso23; exon_number 1; size 156; number_of_reads 110; percent_of_reads 2.8%
SIRV2	VIsoQLR	exon	3967	4094	.	+	.	gene_id SIRV2; transcript_id Iso23; exon_number 2; size 128; number_of_reads 2007; percent_of_reads 50.6%
SIRV2	VIsoQLR	exon	4339	4479	.	+	.	gene_id SIRV2; transcript_id Iso23; exon_number 3; size 141; number_of_reads 1989; percent_of_reads 50.2%
SIRV2	VIsoQLR	transcript	3670	4800	.	+	.	gene_id SIRV2; transcript_id Iso24; size 538; n_of_reads 4; prerc_partial 0.1%; perc_total 0.08%
SIRV2	VIsoQLR	exon	3670	3825	.	+	.	gene_id SIRV2; transcript_id Iso24; exon_number 1; size 156; number_of_reads 110; percent_of_reads 2.8%
SIRV2	VIsoQLR	exon	3967	4094	.	+	.	gene_id SIRV2; transcript_id Iso24; exon_number 2; size 128; number_of_reads 2007; percent_of_reads 50.6%
SIRV2	VIsoQLR	exon	4339	4479	.	+	.	gene_id SIRV2; transcript_id Iso24; exon_number 3; size 141; number_of_reads 1989; percent_of_reads 50.2%
SIRV2	VIsoQLR	exon	4688	4800	.	+	.	gene_id SIRV2; transcript_id Iso24; exon_number 4; size 113; number_of_reads 1952; percent_of_reads 49.2%
SIRV2	VIsoQLR	transcript	1001	1661	.	+	.	gene_id SIRV2; transcript_id Iso25; size 661; n_of_reads 3; prerc_partial 0.1%; perc_total 0.06%
SIRV2	VIsoQLR	exon	1001	1661	.	+	.	gene_id SIRV2; transcript_id Iso25; exon_number 1; size 661; number_of_reads 950; percent_of_reads 24%
SIRV2	VIsoQLR	transcript	1036	3325	.	+	.	gene_id SIRV2; transcript_id Iso26; size 1306; n_of_reads 3; prerc_partial 0.1%; perc_total 0.06%
SIRV2	VIsoQLR	exon	1036	1661	.	+	.	gene_id SIRV2; transcript_id Iso26; exon_number 1; size 626; number_of_reads 993; percent_of_reads 25.1%
SIRV2	VIsoQLR	exon	1742	1853	.	+	.	gene_id SIRV2; transcript_id Iso26; exon_number 2; size 112; number_of_reads 1939; percent_of_reads 48.9%
SIRV2	VIsoQLR	exon	1974	2064	.	+	.	gene_id SIRV2; transcript_id Iso26; exon_number 3; size 91; number_of_reads 1919; percent_of_reads 48.4%
SIRV2	VIsoQLR	exon	2675	2802	.	+	.	gene_id SIRV2; transcript_id Iso26; exon_number 4; size 128; number_of_reads 1907; percent_of_reads 48.1%
SIRV2	VIsoQLR	exon	2882	3010	.	+	.	gene_id SIRV2; transcript_id Iso26; exon_number 5; size 129; number_of_reads 1900; percent_of_reads 47.9%
SIRV2	VIsoQLR	exon	3106	3325	.	+	.	gene_id SIRV2; transcript_id Iso26; exon_number 6; size 220; number_of_reads 972; percent_of_reads 24.5%
SIRV2	VIsoQLR	transcript	1036	3825	.	+	.	gene_id SIRV2; transcript_id Iso27; size 1466; n_of_reads 3; prerc_partial 0.1%; perc_total 0.06%
SIRV2	VIsoQLR	exon	1036	1661	.	+	.	gene_id SIRV2; transcript_id Iso27; exon_number 1; size 626; number_of_reads 993; percent_of_reads 25.1%
SIRV2	VIsoQLR	exon	1742	1853	.	+	.	gene_id SIRV2; transcript_id Iso27; exon_number 2; size 112; number_of_reads 1939; percent_of_reads 48.9%
SIRV2	VIsoQLR	exon	1974	2064	.	+	.	gene_id SIRV2; transcript_id Iso27; exon_number 3; size 91; number_of_reads 1919; percent_of_reads 48.4%
SIRV2	VIsoQLR	exon	2675	2802	.	+	.	gene_id SIRV2; transcript_id Iso27; exon_number 4; size 128; number_of_reads 1907; percent_of_reads 48.1%
SIRV2	VIsoQLR	exon	2882	3010	.	+	.	gene_id SIRV2; transcript_id Iso27; exon_number 5; size 129; number_of_reads 1900; percent_of_reads 47.9%
SIRV2	VIsoQLR	exon	3106	3325	.	+	.	gene_id SIRV2; transcript_id Iso27; exon_number 6; size 220; number_of_reads 972; percent_of_reads 24.5%
SIRV2	VIsoQLR	exon	3666	3825	.	+	.	gene_id SIRV2; transcript_id Iso27; exon_number 7; size 160; number_of_reads 1907; percent_of_reads 48.1%
SIRV2	VIsoQLR	transcript	1001	1631	.	+	.	gene_id SIRV2; transcript_id Iso28; size 631; n_of_reads 2; prerc_partial 0.1%; perc_total 0.04%
SIRV2	VIsoQLR	exon	1001	1631	.	+	.	gene_id SIRV2; transcript_id Iso28; exon_number 1; size 631; number_of_reads 3; percent_of_reads 0.1%
SIRV2	VIsoQLR	transcript	1001	3325	.	+	.	gene_id SIRV2; transcript_id Iso29; size 1341; n_of_reads 2; prerc_partial 0.1%; perc_total 0.04%
SIRV2	VIsoQLR	exon	1001	1661	.	+	.	gene_id SIRV2; transcript_id Iso29; exon_number 1; size 661; number_of_reads 950; percent_of_reads 24%
SIRV2	VIsoQLR	exon	1742	1853	.	+	.	gene_id SIRV2; transcript_id Iso29; exon_number 2; size 112; number_of_reads 1939; percent_of_reads 48.9%
SIRV2	VIsoQLR	exon	1974	2064	.	+	.	gene_id SIRV2; transcript_id Iso29; exon_number 3; size 91; number_of_reads 1919; percent_of_reads 48.4%
SIRV2	VIsoQLR	exon	2675	2802	.	+	.	gene_id SIRV2; transcript_id Iso29; exon_number 4; size 128; number_of_reads 1907; percent_of_reads 48.1%
SIRV2	VIsoQLR	exon	2882	3010	.	+	.	gene_id SIRV2; transcript_id Iso29; exon_number 5; size 129; number_of_reads 1900; percent_of_reads 47.9%
SIRV2	VIsoQLR	exon	3106	3325	.	+	.	gene_id SIRV2; transcript_id Iso29; exon_number 6; size 220; number_of_reads 972; percent_of_reads 24.5%
SIRV2	VIsoQLR	transcript	1036	1661	.	+	.	gene_id SIRV2; transcript_id Iso30; size 626; n_of_reads 2; prerc_partial 0.1%; perc_total 0.04%
SIRV2	VIsoQLR	exon	1036	1661	.	+	.	gene_id SIRV2; transcript_id Iso30; exon_number 1; size 626; number_of_reads 993; percent_of_reads 25.1%
SIRV2	VIsoQLR	transcript	1036	4455	.	+	.	gene_id SIRV2; transcript_id Iso31; size 1711; n_of_reads 2; prerc_partial 0.1%; perc_total 0.04%
SIRV2	VIsoQLR	exon	1036	1661	.	+	.	gene_id SIRV2; transcript_id Iso31; exon_number 1; size 626; number_of_reads 993; percent_of_reads 25.1%
SIRV2	VIsoQLR	exon	1742	1853	.	+	.	gene_id SIRV2; transcript_id Iso31; exon_number 2; size 112; number_of_reads 1939; percent_of_reads 48.9%
SIRV2	VIsoQLR	exon	1974	2064	.	+	.	gene_id SIRV2; transcript_id Iso31; exon_number 3; size 91; number_of_reads 1919; percent_of_reads 48.4%
SIRV2	VIsoQLR	exon	2675	2802	.	+	.	gene_id SIRV2; transcript_id Iso31; exon_number 4; size 128; number_of_reads 1907; percent_of_reads 48.1%
SIRV2	VIsoQLR	exon	2882	3010	.	+	.	gene_id SIRV2; transcript_id Iso31; exon_number 5; size 129; number_of_reads 1900; percent_of_reads 47.9%
SIRV2	VIsoQLR	exon	3106	3325	.	+	.	gene_id SIRV2; transcript_id Iso31; exon_number 6; size 220; number_of_reads 972; percent_of_reads 24.5%
SIRV2	VIsoQLR	exon	3666	3825	.	+	.	gene_id SIRV2; transcript_id Iso31; exon_number 7; size 160; number_of_reads 1907; percent_of_reads 48.1%
SIRV2	VIsoQLR	exon	3967	4094	.	+	.	gene_id SIRV2; transcript_id Iso31; exon_number 8; size 128; number_of_reads 2007; percent_of_reads 50.6%
SIRV2	VIsoQLR	exon	4339	4455	.	+	.	gene_id SIRV2; transcript_id Iso31; exon_number 9; size 117; number_of_reads 4; percent_of_reads 0.1%
SIRV2	VIsoQLR	transcript	3666	4800	.	+	.	gene_id SIRV2; transcript_id Iso32; size 542; n_of_reads 2; prerc_partial 0.1%; perc_total 0.04%
SIRV2	VIsoQLR	exon	3666	3825	.	+	.	gene_id SIRV2; transcript_id Iso32; exon_number 1; size 160; number_of_reads 1907; percent_of_reads 48.1%
SIRV2	VIsoQLR	exon	3967	4094	.	+	.	gene_id SIRV2; transcript_id Iso32; exon_number 2; size 128; number_of_reads 2007; percent_of_reads 50.6%
SIRV2	VIsoQLR	exon	4339	4479	.	+	.	gene_id SIRV2; transcript_id Iso32; exon_number 3; size 141; number_of_reads 1989; percent_of_reads 50.2%
SIRV2	VIsoQLR	exon	4688	4800	.	+	.	gene_id SIRV2; transcript_id Iso32; exon_number 4; size 113; number_of_reads 1952; percent_of_reads 49.2%
SIRV2	VIsoQLR	transcript	1001	4479	.	+	.	gene_id SIRV2; transcript_id Iso33; size 1789; n_of_reads 1; prerc_partial 0%; perc_total 0.02%
SIRV2	VIsoQLR	exon	1001	1631	.	+	.	gene_id SIRV2; transcript_id Iso33; exon_number 1; size 631; number_of_reads 3; percent_of_reads 0.1%
SIRV2	VIsoQLR	exon	1742	1853	.	+	.	gene_id SIRV2; transcript_id Iso33; exon_number 2; size 112; number_of_reads 1939; percent_of_reads 48.9%
SIRV2	VIsoQLR	exon	1974	2064	.	+	.	gene_id SIRV2; transcript_id Iso33; exon_number 3; size 91; number_of_reads 1919; percent_of_reads 48.4%
SIRV2	VIsoQLR	exon	2675	2802	.	+	.	gene_id SIRV2; transcript_id Iso33; exon_number 4; size 128; number_of_reads 1907; percent_of_reads 48.1%
SIRV2	VIsoQLR	exon	2882	3010	.	+	.	gene_id SIRV2; transcript_id Iso33; exon_number 5; size 129; number_of_reads 1900; percent_of_reads 47.9%
SIRV2	VIsoQLR	exon	3106	3374	.	+	.	gene_id SIRV2; transcript_id Iso33; exon_number 6; size 269; number_of_reads 923; percent_of_reads 23.3%
SIRV2	VIsoQLR	exon	3666	3825	.	+	.	gene_id SIRV2; transcript_id Iso33; exon_number 7; size 160; number_of_reads 1907; percent_of_reads 48.1%
SIRV2	VIsoQLR	exon	3967	4094	.	+	.	gene_id SIRV2; transcript_id Iso33; exon_number 8; size 128; number_of_reads 2007; percent_of_reads 50.6%
SIRV2	VIsoQLR	exon	4339	4479	.	+	.	gene_id SIRV2; transcript_id Iso33; exon_number 9; size 141; number_of_reads 1989; percent_of_reads 50.2%
SIRV2	VIsoQLR	transcript	1001	4455	.	+	.	gene_id SIRV2; transcript_id Iso34; size 1795; n_of_reads 1; prerc_partial 0%; perc_total 0.02%
SIRV2	VIsoQLR	exon	1001	1661	.	+	.	gene_id SIRV2; transcript_id Iso34; exon_number 1; size 661; number_of_reads 950; percent_of_reads 24%
SIRV2	VIsoQLR	exon	1742	1853	.	+	.	gene_id SIRV2; transcript_id Iso34; exon_number 2; size 112; number_of_reads 1939; percent_of_reads 48.9%
SIRV2	VIsoQLR	exon	1974	2064	.	+	.	gene_id SIRV2; transcript_id Iso34; exon_number 3; size 91; number_of_reads 1919; percent_of_reads 48.4%
SIRV2	VIsoQLR	exon	2675	2802	.	+	.	gene_id SIRV2; transcript_id Iso34; exon_number 4; size 128; number_of_reads 1907; percent_of_reads 48.1%
SIRV2	VIsoQLR	exon	2882	3010	.	+	.	gene_id SIRV2; transcript_id Iso34; exon_number 5; size 129; number_of_reads 1900; percent_of_reads 47.9%
SIRV2	VIsoQLR	exon	3106	3374	.	+	.	gene_id SIRV2; transcript_id Iso34; exon_number 6; size 269; number_of_reads 923; percent_of_reads 23.3%
SIRV2	VIsoQLR	exon	3666	3825	.	+	.	gene_id SIRV2; transcript_id Iso34; exon_number 7; size 160; number_of_reads 1907; percent_of_reads 48.1%
SIRV2	VIsoQLR	exon	3967	4094	.	+	.	gene_id SIRV2; transcript_id Iso34; exon_number 8; size 128; number_of_reads 2007; percent_of_reads 50.6%
SIRV2	VIsoQLR	exon	4339	4455	.	+	.	gene_id SIRV2; transcript_id Iso34; exon_number 9; size 117; number_of_reads 4; percent_of_reads 0.1%
SIRV2	VIsoQLR	transcript	1001	5894	.	+	.	gene_id SIRV2; transcript_id Iso35; size 2038; n_of_reads 1; prerc_partial 0%; perc_total 0.02%
SIRV2	VIsoQLR	exon	1001	1661	.	+	.	gene_id SIRV2; transcript_id Iso35; exon_number 1; size 661; number_of_reads 950; percent_of_reads 24%
SIRV2	VIsoQLR	exon	1742	1853	.	+	.	gene_id SIRV2; transcript_id Iso35; exon_number 2; size 112; number_of_reads 1939; percent_of_reads 48.9%
SIRV2	VIsoQLR	exon	1974	2064	.	+	.	gene_id SIRV2; transcript_id Iso35; exon_number 3; size 91; number_of_reads 1919; percent_of_reads 48.4%
SIRV2	VIsoQLR	exon	2675	2802	.	+	.	gene_id SIRV2; transcript_id Iso35; exon_number 4; size 128; number_of_reads 1907; percent_of_reads 48.1%
SIRV2	VIsoQLR	exon	2882	3010	.	+	.	gene_id SIRV2; transcript_id Iso35; exon_number 5; size 129; number_of_reads 1900; percent_of_reads 47.9%
SIRV2	VIsoQLR	exon	3106	3374	.	+	.	gene_id SIRV2; transcript_id Iso35; exon_number 6; size 269; number_of_reads 923; percent_of_reads 23.3%
SIRV2	VIsoQLR	exon	3666	3825	.	+	.	gene_id SIRV2; transcript_id Iso35; exon_number 7; size 160; number_of_reads 1907; percent_of_reads 48.1%
SIRV2	VIsoQLR	exon	3967	4094	.	+	.	gene_id SIRV2; transcript_id Iso35; exon_number 8; size 128; number_of_reads 2007; percent_of_reads 50.6%
SIRV2	VIsoQLR	exon	4339	4479	.	+	.	gene_id SIRV2; transcript_id Iso35; exon_number 9; size 141; number_of_reads 1989; percent_of_reads 50.2%
SIRV2	VIsoQLR	exon	4688	4800	.	+	.	gene_id SIRV2; transcript_id Iso35; exon_number 10; size 113; number_of_reads 1952; percent_of_reads 49.2%
SIRV2	VIsoQLR	exon	5789	5894	.	+	.	gene_id SIRV2; transcript_id Iso35; exon_number 11; size 106; number_of_reads 7; percent_of_reads 0.2%
SIRV2	VIsoQLR	transcript	1001	5906	.	+	.	gene_id SIRV2; transcript_id Iso36; size 2046; n_of_reads 1; prerc_partial 0%; perc_total 0.02%
SIRV2	VIsoQLR	exon	1001	1661	.	+	.	gene_id SIRV2; transcript_id Iso36; exon_number 1; size 661; number_of_reads 950; percent_of_reads 24%
SIRV2	VIsoQLR	exon	1742	1853	.	+	.	gene_id SIRV2; transcript_id Iso36; exon_number 2; size 112; number_of_reads 1939; percent_of_reads 48.9%
SIRV2	VIsoQLR	exon	1974	2064	.	+	.	gene_id SIRV2; transcript_id Iso36; exon_number 3; size 91; number_of_reads 1919; percent_of_reads 48.4%
SIRV2	VIsoQLR	exon	2675	2802	.	+	.	gene_id SIRV2; transcript_id Iso36; exon_number 4; size 128; number_of_reads 1907; percent_of_reads 48.1%
SIRV2	VIsoQLR	exon	2882	3010	.	+	.	gene_id SIRV2; transcript_id Iso36; exon_number 5; size 129; number_of_reads 1900; percent_of_reads 47.9%
SIRV2	VIsoQLR	exon	3106	3374	.	+	.	gene_id SIRV2; transcript_id Iso36; exon_number 6; size 269; number_of_reads 923; percent_of_reads 23.3%
SIRV2	VIsoQLR	exon	3670	3825	.	+	.	gene_id SIRV2; transcript_id Iso36; exon_number 7; size 156; number_of_reads 110; percent_of_reads 2.8%
SIRV2	VIsoQLR	exon	3967	4094	.	+	.	gene_id SIRV2; transcript_id Iso36; exon_number 8; size 128; number_of_reads 2007; percent_of_reads 50.6%
SIRV2	VIsoQLR	exon	4339	4479	.	+	.	gene_id SIRV2; transcript_id Iso36; exon_number 9; size 141; number_of_reads 1989; percent_of_reads 50.2%
SIRV2	VIsoQLR	exon	4688	4800	.	+	.	gene_id SIRV2; transcript_id Iso36; exon_number 10; size 113; number_of_reads 1952; percent_of_reads 49.2%
SIRV2	VIsoQLR	exon	5789	5906	.	+	.	gene_id SIRV2; transcript_id Iso36; exon_number 11; size 118; number_of_reads 909; percent_of_reads 22.9%
SIRV2	VIsoQLR	transcript	1036	1631	.	+	.	gene_id SIRV2; transcript_id Iso37; size 596; n_of_reads 1; prerc_partial 0%; perc_total 0.02%
SIRV2	VIsoQLR	exon	1036	1631	.	+	.	gene_id SIRV2; transcript_id Iso37; exon_number 1; size 596; number_of_reads 1; percent_of_reads 0%
SIRV2	VIsoQLR	transcript	1036	2802	.	+	.	gene_id SIRV2; transcript_id Iso38; size 957; n_of_reads 1; prerc_partial 0%; perc_total 0.02%
SIRV2	VIsoQLR	exon	1036	1661	.	+	.	gene_id SIRV2; transcript_id Iso38; exon_number 1; size 626; number_of_reads 993; percent_of_reads 25.1%
SIRV2	VIsoQLR	exon	1742	1853	.	+	.	gene_id SIRV2; transcript_id Iso38; exon_number 2; size 112; number_of_reads 1939; percent_of_reads 48.9%
SIRV2	VIsoQLR	exon	1974	2064	.	+	.	gene_id SIRV2; transcript_id Iso38; exon_number 3; size 91; number_of_reads 1919; percent_of_reads 48.4%
SIRV2	VIsoQLR	exon	2675	2802	.	+	.	gene_id SIRV2; transcript_id Iso38; exon_number 4; size 128; number_of_reads 1907; percent_of_reads 48.1%
SIRV2	VIsoQLR	transcript	1036	3010	.	+	.	gene_id SIRV2; transcript_id Iso39; size 1086; n_of_reads 1; prerc_partial 0%; perc_total 0.02%
SIRV2	VIsoQLR	exon	1036	1661	.	+	.	gene_id SIRV2; transcript_id Iso39; exon_number 1; size 626; number_of_reads 993; percent_of_reads 25.1%
SIRV2	VIsoQLR	exon	1742	1853	.	+	.	gene_id SIRV2; transcript_id Iso39; exon_number 2; size 112; number_of_reads 1939; percent_of_reads 48.9%
SIRV2	VIsoQLR	exon	1974	2064	.	+	.	gene_id SIRV2; transcript_id Iso39; exon_number 3; size 91; number_of_reads 1919; percent_of_reads 48.4%
SIRV2	VIsoQLR	exon	2675	2802	.	+	.	gene_id SIRV2; transcript_id Iso39; exon_number 4; size 128; number_of_reads 1907; percent_of_reads 48.1%
SIRV2	VIsoQLR	exon	2882	3010	.	+	.	gene_id SIRV2; transcript_id Iso39; exon_number 5; size 129; number_of_reads 1900; percent_of_reads 47.9%
SIRV2	VIsoQLR	transcript	3666	4479	.	+	.	gene_id SIRV2; transcript_id Iso40; size 429; n_of_reads 1; prerc_partial 0%; perc_total 0.02%
SIRV2	VIsoQLR	exon	3666	3825	.	+	.	gene_id SIRV2; transcript_id Iso40; exon_number 1; size 160; number_of_reads 1907; percent_of_reads 48.1%
SIRV2	VIsoQLR	exon	3967	4094	.	+	.	gene_id SIRV2; transcript_id Iso40; exon_number 2; size 128; number_of_reads 2007; percent_of_reads 50.6%
SIRV2	VIsoQLR	exon	4339	4479	.	+	.	gene_id SIRV2; transcript_id Iso40; exon_number 3; size 141; number_of_reads 1989; percent_of_reads 50.2%
SIRV2	VIsoQLR	transcript	3670	4455	.	+	.	gene_id SIRV2; transcript_id Iso41; size 401; n_of_reads 1; prerc_partial 0%; perc_total 0.02%
SIRV2	VIsoQLR	exon	3670	3825	.	+	.	gene_id SIRV2; transcript_id Iso41; exon_number 1; size 156; number_of_reads 110; percent_of_reads 2.8%
SIRV2	VIsoQLR	exon	3967	4094	.	+	.	gene_id SIRV2; transcript_id Iso41; exon_number 2; size 128; number_of_reads 2007; percent_of_reads 50.6%
SIRV2	VIsoQLR	exon	4339	4455	.	+	.	gene_id SIRV2; transcript_id Iso41; exon_number 3; size 117; number_of_reads 4; percent_of_reads 0.1%
SIRV3	VIsoQLR	transcript	1965	7822	.	+	.	gene_id SIRV3; transcript_id Iso1; size 2017; n_of_reads 2156; prerc_partial 19%; perc_total 14.22%
SIRV3	VIsoQLR	exon	1965	2005	.	+	.	gene_id SIRV3; transcript_id Iso1; exon_number 1; size 41; number_of_reads 6086; percent_of_reads 53.6%
SIRV3	VIsoQLR	exon	4569	4779	.	+	.	gene_id SIRV3; transcript_id Iso1; exon_number 2; size 211; number_of_reads 4583; percent_of_reads 40.3%
SIRV3	VIsoQLR	exon	6058	7822	.	+	.	gene_id SIRV3; transcript_id Iso1; exon_number 3; size 1765; number_of_reads 4624; percent_of_reads 40.7%
SIRV3	VIsoQLR	transcript	1965	7822	.	+	.	gene_id SIRV3; transcript_id Iso2; size 1806; n_of_reads 2049; prerc_partial 18%; perc_total 13.52%
SIRV3	VIsoQLR	exon	1965	2005	.	+	.	gene_id SIRV3; transcript_id Iso2; exon_number 1; size 41; number_of_reads 6086; percent_of_reads 53.6%
SIRV3	VIsoQLR	exon	6058	7822	.	+	.	gene_id SIRV3; transcript_id Iso2; exon_number 2; size 1765; number_of_reads 4624; percent_of_reads 40.7%
SIRV3	VIsoQLR	transcript	1946	8292	.	+	.	gene_id SIRV3; transcript_id Iso3; size 2372; n_of_reads 1689; prerc_partial 14.9%; perc_total 11.14%
SIRV3	VIsoQLR	exon	1946	2005	.	+	.	gene_id SIRV3; transcript_id Iso3; exon_number 1; size 60; number_of_reads 2857; percent_of_reads 25.1%
SIRV3	VIsoQLR	exon	4004	4080	.	+	.	gene_id SIRV3; transcript_id Iso3; exon_number 2; size 77; number_of_reads 3726; percent_of_reads 32.8%
SIRV3	VIsoQLR	exon	6058	8292	.	+	.	gene_id SIRV3; transcript_id Iso3; exon_number 3; size 2235; number_of_reads 1747; percent_of_reads 15.4%
SIRV3	VIsoQLR	transcript	1946	8937	.	+	.	gene_id SIRV3; transcript_id Iso4; size 2464; n_of_reads 1161; prerc_partial 10.2%; perc_total 7.66%
SIRV3	VIsoQLR	exon	1946	2005	.	+	.	gene_id SIRV3; transcript_id Iso4; exon_number 1; size 60; number_of_reads 2857; percent_of_reads 25.1%
SIRV3	VIsoQLR	exon	4569	4779	.	+	.	gene_id SIRV3; transcript_id Iso4; exon_number 2; size 211; number_of_reads 4583; percent_of_reads 40.3%
SIRV3	VIsoQLR	exon	6058	7988	.	+	.	gene_id SIRV3; transcript_id Iso4; exon_number 3; size 1931; number_of_reads 1207; percent_of_reads 10.6%
SIRV3	VIsoQLR	exon	8128	8207	.	+	.	gene_id SIRV3; transcript_id Iso4; exon_number 4; size 80; number_of_reads 2282; percent_of_reads 20.1%
SIRV3	VIsoQLR	exon	8756	8937	.	+	.	gene_id SIRV3; transcript_id Iso4; exon_number 5; size 182; number_of_reads 3236; percent_of_reads 28.5%
SIRV3	VIsoQLR	transcript	1965	8937	.	+	.	gene_id SIRV3; transcript_id Iso5; size 1079; n_of_reads 971; prerc_partial 8.5%; perc_total 6.41%
SIRV3	VIsoQLR	exon	1965	2005	.	+	.	gene_id SIRV3; transcript_id Iso5; exon_number 1; size 41; number_of_reads 6086; percent_of_reads 53.6%
SIRV3	VIsoQLR	exon	4004	4080	.	+	.	gene_id SIRV3; transcript_id Iso5; exon_number 2; size 77; number_of_reads 3726; percent_of_reads 32.8%
SIRV3	VIsoQLR	exon	4569	4779	.	+	.	gene_id SIRV3; transcript_id Iso5; exon_number 3; size 211; number_of_reads 4583; percent_of_reads 40.3%
SIRV3	VIsoQLR	exon	6058	6333	.	+	.	gene_id SIRV3; transcript_id Iso5; exon_number 4; size 276; number_of_reads 2010; percent_of_reads 17.7%
SIRV3	VIsoQLR	exon	7271	7366	.	+	.	gene_id SIRV3; transcript_id Iso5; exon_number 5; size 96; number_of_reads 1063; percent_of_reads 9.4%
SIRV3	VIsoQLR	exon	7873	7988	.	+	.	gene_id SIRV3; transcript_id Iso5; exon_number 6; size 116; number_of_reads 1067; percent_of_reads 9.4%
SIRV3	VIsoQLR	exon	8128	8207	.	+	.	gene_id SIRV3; transcript_id Iso5; exon_number 7; size 80; number_of_reads 2282; percent_of_reads 20.1%
SIRV3	VIsoQLR	exon	8756	8937	.	+	.	gene_id SIRV3; transcript_id Iso5; exon_number 8; size 182; number_of_reads 3236; percent_of_reads 28.5%
SIRV3	VIsoQLR	transcript	1965	8937	.	+	.	gene_id SIRV3; transcript_id Iso6; size 776; n_of_reads 873; prerc_partial 7.7%; perc_total 5.76%
SIRV3	VIsoQLR	exon	1965	2005	.	+	.	gene_id SIRV3; transcript_id Iso6; exon_number 1; size 41; number_of_reads 6086; percent_of_reads 53.6%
SIRV3	VIsoQLR	exon	4004	4080	.	+	.	gene_id SIRV3; transcript_id Iso6; exon_number 2; size 77; number_of_reads 3726; percent_of_reads 32.8%
SIRV3	VIsoQLR	exon	4575	4774	.	+	.	gene_id SIRV3; transcript_id Iso6; exon_number 3; size 200; number_of_reads 936; percent_of_reads 8.2%
SIRV3	VIsoQLR	exon	6058	6333	.	+	.	gene_id SIRV3; transcript_id Iso6; exon_number 4; size 276; number_of_reads 2010; percent_of_reads 17.7%
SIRV3	VIsoQLR	exon	8756	8937	.	+	.	gene_id SIRV3; transcript_id Iso6; exon_number 5; size 182; number_of_reads 3236; percent_of_reads 28.5%
SIRV3	VIsoQLR	transcript	1001	1981	.	+	.	gene_id SIRV3; transcript_id Iso7; size 478; n_of_reads 801; prerc_partial 7.1%; perc_total 5.28%
SIRV3	VIsoQLR	exon	1001	1167	.	+	.	gene_id SIRV3; transcript_id Iso7; exon_number 1; size 167; number_of_reads 805; percent_of_reads 7.1%
SIRV3	VIsoQLR	exon	1533	1764	.	+	.	gene_id SIRV3; transcript_id Iso7; exon_number 2; size 232; number_of_reads 805; percent_of_reads 7.1%
SIRV3	VIsoQLR	exon	1903	1981	.	+	.	gene_id SIRV3; transcript_id Iso7; exon_number 3; size 79; number_of_reads 801; percent_of_reads 7.1%
SIRV3	VIsoQLR	transcript	8798	9942	.	+	.	gene_id SIRV3; transcript_id Iso8; size 795; n_of_reads 495; prerc_partial 4.4%; perc_total 3.27%
SIRV3	VIsoQLR	exon	8798	8975	.	+	.	gene_id SIRV3; transcript_id Iso8; exon_number 1; size 178; number_of_reads 508; percent_of_reads 4.5%
SIRV3	VIsoQLR	exon	9190	9298	.	+	.	gene_id SIRV3; transcript_id Iso8; exon_number 2; size 109; number_of_reads 508; percent_of_reads 4.5%
SIRV3	VIsoQLR	exon	9435	9942	.	+	.	gene_id SIRV3; transcript_id Iso8; exon_number 3; size 508; number_of_reads 497; percent_of_reads 4.4%
SIRV3	VIsoQLR	transcript	8756	9913	.	+	.	gene_id SIRV3; transcript_id Iso9; size 592; n_of_reads 412; prerc_partial 3.6%; perc_total 2.72%
SIRV3	VIsoQLR	exon	8756	8966	.	+	.	gene_id SIRV3; transcript_id Iso9; exon_number 1; size 211; number_of_reads 416; percent_of_reads 3.7%
SIRV3	VIsoQLR	exon	9190	9324	.	+	.	gene_id SIRV3; transcript_id Iso9; exon_number 2; size 135; number_of_reads 413; percent_of_reads 3.6%
SIRV3	VIsoQLR	exon	9668	9913	.	+	.	gene_id SIRV3; transcript_id Iso9; exon_number 3; size 246; number_of_reads 412; percent_of_reads 3.6%
SIRV3	VIsoQLR	transcript	1969	7822	.	+	.	gene_id SIRV3; transcript_id Iso10; size 2013; n_of_reads 126; prerc_partial 1.1%; perc_total 0.83%
SIRV3	VIsoQLR	exon	1969	2005	.	+	.	gene_id SIRV3; transcript_id Iso10; exon_number 1; size 37; number_of_reads 334; percent_of_reads 2.9%
SIRV3	VIsoQLR	exon	4569	4779	.	+	.	gene_id SIRV3; transcript_id Iso10; exon_number 2; size 211; number_of_reads 4583; percent_of_reads 40.3%
SIRV3	VIsoQLR	exon	6058	7822	.	+	.	gene_id SIRV3; transcript_id Iso10; exon_number 3; size 1765; number_of_reads 4624; percent_of_reads 40.7%
SIRV3	VIsoQLR	transcript	1969	7822	.	+	.	gene_id SIRV3; transcript_id Iso11; size 1802; n_of_reads 114; prerc_partial 1%; perc_total 0.75%
SIRV3	VIsoQLR	exon	1969	2005	.	+	.	gene_id SIRV3; transcript_id Iso11; exon_number 1; size 37; number_of_reads 334; percent_of_reads 2.9%
SIRV3	VIsoQLR	exon	6058	7822	.	+	.	gene_id SIRV3; transcript_id Iso11; exon_number 2; size 1765; number_of_reads 4624; percent_of_reads 40.7%
SIRV3	VIsoQLR	transcript	6058	7822	.	+	.	gene_id SIRV3; transcript_id Iso12; size 1765; n_of_reads 88; prerc_partial 0.8%; perc_total 0.58%
SIRV3	VIsoQLR	exon	6058	7822	.	+	.	gene_id SIRV3; transcript_id Iso12; exon_number 1; size 1765; number_of_reads 4624; percent_of_reads 40.7%
SIRV3	VIsoQLR	transcript	4569	7822	.	+	.	gene_id SIRV3; transcript_id Iso13; size 1976; n_of_reads 66; prerc_partial 0.6%; perc_total 0.44%
SIRV3	VIsoQLR	exon	4569	4779	.	+	.	gene_id SIRV3; transcript_id Iso13; exon_number 1; size 211; number_of_reads 4583; percent_of_reads 40.3%
SIRV3	VIsoQLR	exon	6058	7822	.	+	.	gene_id SIRV3; transcript_id Iso13; exon_number 2; size 1765; number_of_reads 4624; percent_of_reads 40.7%
SIRV3	VIsoQLR	transcript	1969	8937	.	+	.	gene_id SIRV3; transcript_id Iso14; size 1075; n_of_reads 47; prerc_partial 0.4%; perc_total 0.31%
SIRV3	VIsoQLR	exon	1969	2005	.	+	.	gene_id SIRV3; transcript_id Iso14; exon_number 1; size 37; number_of_reads 334; percent_of_reads 2.9%
SIRV3	VIsoQLR	exon	4004	4080	.	+	.	gene_id SIRV3; transcript_id Iso14; exon_number 2; size 77; number_of_reads 3726; percent_of_reads 32.8%
SIRV3	VIsoQLR	exon	4569	4779	.	+	.	gene_id SIRV3; transcript_id Iso14; exon_number 3; size 211; number_of_reads 4583; percent_of_reads 40.3%
SIRV3	VIsoQLR	exon	6058	6333	.	+	.	gene_id SIRV3; transcript_id Iso14; exon_number 4; size 276; number_of_reads 2010; percent_of_reads 17.7%
SIRV3	VIsoQLR	exon	7271	7366	.	+	.	gene_id SIRV3; transcript_id Iso14; exon_number 5; size 96; number_of_reads 1063; percent_of_reads 9.4%
SIRV3	VIsoQLR	exon	7873	7988	.	+	.	gene_id SIRV3; transcript_id Iso14; exon_number 6; size 116; number_of_reads 1067; percent_of_reads 9.4%
SIRV3	VIsoQLR	exon	8128	8207	.	+	.	gene_id SIRV3; transcript_id Iso14; exon_number 7; size 80; number_of_reads 2282; percent_of_reads 20.1%
SIRV3	VIsoQLR	exon	8756	8937	.	+	.	gene_id SIRV3; transcript_id Iso14; exon_number 8; size 182; number_of_reads 3236; percent_of_reads 28.5%
SIRV3	VIsoQLR	transcript	1969	8937	.	+	.	gene_id SIRV3; transcript_id Iso15; size 772; n_of_reads 42; prerc_partial 0.4%; perc_total 0.28%
SIRV3	VIsoQLR	exon	1969	2005	.	+	.	gene_id SIRV3; transcript_id Iso15; exon_number 1; size 37; number_of_reads 334; percent_of_reads 2.9%
SIRV3	VIsoQLR	exon	4004	4080	.	+	.	gene_id SIRV3; transcript_id Iso15; exon_number 2; size 77; number_of_reads 3726; percent_of_reads 32.8%
SIRV3	VIsoQLR	exon	4575	4774	.	+	.	gene_id SIRV3; transcript_id Iso15; exon_number 3; size 200; number_of_reads 936; percent_of_reads 8.2%
SIRV3	VIsoQLR	exon	6058	6333	.	+	.	gene_id SIRV3; transcript_id Iso15; exon_number 4; size 276; number_of_reads 2010; percent_of_reads 17.7%
SIRV3	VIsoQLR	exon	8756	8937	.	+	.	gene_id SIRV3; transcript_id Iso15; exon_number 5; size 182; number_of_reads 3236; percent_of_reads 28.5%
SIRV3	VIsoQLR	transcript	4004	8292	.	+	.	gene_id SIRV3; transcript_id Iso16; size 2312; n_of_reads 37; prerc_partial 0.3%; perc_total 0.24%
SIRV3	VIsoQLR	exon	4004	4080	.	+	.	gene_id SIRV3; transcript_id Iso16; exon_number 1; size 77; number_of_reads 3726; percent_of_reads 32.8%
SIRV3	VIsoQLR	exon	6058	8292	.	+	.	gene_id SIRV3; transcript_id Iso16; exon_number 2; size 2235; number_of_reads 1747; percent_of_reads 15.4%
SIRV3	VIsoQLR	transcript	4004	8937	.	+	.	gene_id SIRV3; transcript_id Iso17; size 1038; n_of_reads 24; prerc_partial 0.2%; perc_total 0.16%
SIRV3	VIsoQLR	exon	4004	4080	.	+	.	gene_id SIRV3; transcript_id Iso17; exon_number 1; size 77; number_of_reads 3726; percent_of_reads 32.8%
SIRV3	VIsoQLR	exon	4569	4779	.	+	.	gene_id SIRV3; transcript_id Iso17; exon_number 2; size 211; number_of_reads 4583; percent_of_reads 40.3%
SIRV3	VIsoQLR	exon	6058	6333	.	+	.	gene_id SIRV3; transcript_id Iso17; exon_number 3; size 276; number_of_reads 2010; percent_of_reads 17.7%
SIRV3	VIsoQLR	exon	7271	7366	.	+	.	gene_id SIRV3; transcript_id Iso17; exon_number 4; size 96; number_of_reads 1063; percent_of_reads 9.4%
SIRV3	VIsoQLR	exon	7873	7988	.	+	.	gene_id SIRV3; transcript_id Iso17; exon_number 5; size 116; number_of_reads 1067; percent_of_reads 9.4%
SIRV3	VIsoQLR	exon	8128	8207	.	+	.	gene_id SIRV3; transcript_id Iso17; exon_number 6; size 80; number_of_reads 2282; percent_of_reads 20.1%
SIRV3	VIsoQLR	exon	8756	8937	.	+	.	gene_id SIRV3; transcript_id Iso17; exon_number 7; size 182; number_of_reads 3236; percent_of_reads 28.5%
SIRV3	VIsoQLR	transcript	4569	8937	.	+	.	gene_id SIRV3; transcript_id Iso18; size 2404; n_of_reads 22; prerc_partial 0.2%; perc_total 0.15%
SIRV3	VIsoQLR	exon	4569	4779	.	+	.	gene_id SIRV3; transcript_id Iso18; exon_number 1; size 211; number_of_reads 4583; percent_of_reads 40.3%
SIRV3	VIsoQLR	exon	6058	7988	.	+	.	gene_id SIRV3; transcript_id Iso18; exon_number 2; size 1931; number_of_reads 1207; percent_of_reads 10.6%
SIRV3	VIsoQLR	exon	8128	8207	.	+	.	gene_id SIRV3; transcript_id Iso18; exon_number 3; size 80; number_of_reads 2282; percent_of_reads 20.1%
SIRV3	VIsoQLR	exon	8756	8937	.	+	.	gene_id SIRV3; transcript_id Iso18; exon_number 4; size 182; number_of_reads 3236; percent_of_reads 28.5%
SIRV3	VIsoQLR	transcript	4004	8937	.	+	.	gene_id SIRV3; transcript_id Iso19; size 735; n_of_reads 18; prerc_partial 0.2%; perc_total 0.12%
SIRV3	VIsoQLR	exon	4004	4080	.	+	.	gene_id SIRV3; transcript_id Iso19; exon_number 1; size 77; number_of_reads 3726; percent_of_reads 32.8%
SIRV3	VIsoQLR	exon	4575	4774	.	+	.	gene_id SIRV3; transcript_id Iso19; exon_number 2; size 200; number_of_reads 936; percent_of_reads 8.2%
SIRV3	VIsoQLR	exon	6058	6333	.	+	.	gene_id SIRV3; transcript_id Iso19; exon_number 3; size 276; number_of_reads 2010; percent_of_reads 17.7%
SIRV3	VIsoQLR	exon	8756	8937	.	+	.	gene_id SIRV3; transcript_id Iso19; exon_number 4; size 182; number_of_reads 3236; percent_of_reads 28.5%
SIRV3	VIsoQLR	transcript	6058	8292	.	+	.	gene_id SIRV3; transcript_id Iso20; size 2235; n_of_reads 15; prerc_partial 0.1%; perc_total 0.1%
SIRV3	VIsoQLR	exon	6058	8292	.	+	.	gene_id SIRV3; transcript_id Iso20; exon_number 1; size 2235; number_of_reads 1747; percent_of_reads 15.4%
SIRV3	VIsoQLR	transcript	1965	7822	.	+	.	gene_id SIRV3; transcript_id Iso21; size 2012; n_of_reads 12; prerc_partial 0.1%; perc_total 0.08%
SIRV3	VIsoQLR	exon	1965	2005	.	+	.	gene_id SIRV3; transcript_id Iso21; exon_number 1; size 41; number_of_reads 6086; percent_of_reads 53.6%
SIRV3	VIsoQLR	exon	4569	4774	.	+	.	gene_id SIRV3; transcript_id Iso21; exon_number 2; size 206; number_of_reads 30; percent_of_reads 0.3%
SIRV3	VIsoQLR	exon	6058	7822	.	+	.	gene_id SIRV3; transcript_id Iso21; exon_number 3; size 1765; number_of_reads 4624; percent_of_reads 40.7%
SIRV3	VIsoQLR	transcript	7271	7822	.	+	.	gene_id SIRV3; transcript_id Iso22; size 552; n_of_reads 10; prerc_partial 0.1%; perc_total 0.07%
SIRV3	VIsoQLR	exon	7271	7822	.	+	.	gene_id SIRV3; transcript_id Iso22; exon_number 1; size 552; number_of_reads 10; percent_of_reads 0.1%
SIRV3	VIsoQLR	transcript	1965	8937	.	+	.	gene_id SIRV3; transcript_id Iso23; size 782; n_of_reads 8; prerc_partial 0.1%; perc_total 0.05%
SIRV3	VIsoQLR	exon	1965	2005	.	+	.	gene_id SIRV3; transcript_id Iso23; exon_number 1; size 41; number_of_reads 6086; percent_of_reads 53.6%
SIRV3	VIsoQLR	exon	4004	4080	.	+	.	gene_id SIRV3; transcript_id Iso23; exon_number 2; size 77; number_of_reads 3726; percent_of_reads 32.8%
SIRV3	VIsoQLR	exon	4569	4774	.	+	.	gene_id SIRV3; transcript_id Iso23; exon_number 3; size 206; number_of_reads 30; percent_of_reads 0.3%
SIRV3	VIsoQLR	exon	6058	6333	.	+	.	gene_id SIRV3; transcript_id Iso23; exon_number 4; size 276; number_of_reads 2010; percent_of_reads 17.7%
SIRV3	VIsoQLR	exon	8756	8937	.	+	.	gene_id SIRV3; transcript_id Iso23; exon_number 5; size 182; number_of_reads 3236; percent_of_reads 28.5%
SIRV3	VIsoQLR	transcript	4575	7822	.	+	.	gene_id SIRV3; transcript_id Iso24; size 1970; n_of_reads 8; prerc_partial 0.1%; perc_total 0.05%
SIRV3	VIsoQLR	exon	4575	4779	.	+	.	gene_id SIRV3; transcript_id Iso24; exon_number 1; size 205; number_of_reads 32; percent_of_reads 0.3%
SIRV3	VIsoQLR	exon	6058	7822	.	+	.	gene_id SIRV3; transcript_id Iso24; exon_number 2; size 1765; number_of_reads 4624; percent_of_reads 40.7%
SIRV3	VIsoQLR	transcript	4575	8937	.	+	.	gene_id SIRV3; transcript_id Iso25; size 2398; n_of_reads 8; prerc_partial 0.1%; perc_total 0.05%
SIRV3	VIsoQLR	exon	4575	4779	.	+	.	gene_id SIRV3; transcript_id Iso25; exon_number 1; size 205; number_of_reads 32; percent_of_reads 0.3%
SIRV3	VIsoQLR	exon	6058	7988	.	+	.	gene_id SIRV3; transcript_id Iso25; exon_number 2; size 1931; number_of_reads 1207; percent_of_reads 10.6%
SIRV3	VIsoQLR	exon	8128	8207	.	+	.	gene_id SIRV3; transcript_id Iso25; exon_number 3; size 80; number_of_reads 2282; percent_of_reads 20.1%
SIRV3	VIsoQLR	exon	8756	8937	.	+	.	gene_id SIRV3; transcript_id Iso25; exon_number 4; size 182; number_of_reads 3236; percent_of_reads 28.5%
SIRV3	VIsoQLR	transcript	8128	8937	.	+	.	gene_id SIRV3; transcript_id Iso26; size 262; n_of_reads 8; prerc_partial 0.1%; perc_total 0.05%
SIRV3	VIsoQLR	exon	8128	8207	.	+	.	gene_id SIRV3; transcript_id Iso26; exon_number 1; size 80; number_of_reads 2282; percent_of_reads 20.1%
SIRV3	VIsoQLR	exon	8756	8937	.	+	.	gene_id SIRV3; transcript_id Iso26; exon_number 2; size 182; number_of_reads 3236; percent_of_reads 28.5%
SIRV3	VIsoQLR	transcript	8798	9913	.	+	.	gene_id SIRV3; transcript_id Iso27; size 766; n_of_reads 8; prerc_partial 0.1%; perc_total 0.05%
SIRV3	VIsoQLR	exon	8798	8975	.	+	.	gene_id SIRV3; transcript_id Iso27; exon_number 1; size 178; number_of_reads 508; percent_of_reads 4.5%
SIRV3	VIsoQLR	exon	9190	9298	.	+	.	gene_id SIRV3; transcript_id Iso27; exon_number 2; size 109; number_of_reads 508; percent_of_reads 4.5%
SIRV3	VIsoQLR	exon	9435	9913	.	+	.	gene_id SIRV3; transcript_id Iso27; exon_number 3; size 479; number_of_reads 8; percent_of_reads 0.1%
SIRV3	VIsoQLR	transcript	8756	8937	.	+	.	gene_id SIRV3; transcript_id Iso28; size 182; n_of_reads 6; prerc_partial 0.1%; perc_total 0.04%
SIRV3	VIsoQLR	exon	8756	8937	.	+	.	gene_id SIRV3; transcript_id Iso28; exon_number 1; size 182; number_of_reads 3236; percent_of_reads 28.5%
SIRV3	VIsoQLR	transcript	4575	8937	.	+	.	gene_id SIRV3; transcript_id Iso29; size 955; n_of_reads 5; prerc_partial 0%; perc_total 0.03%
SIRV3	VIsoQLR	exon	4575	4779	.	+	.	gene_id SIRV3; transcript_id Iso29; exon_number 1; size 205; number_of_reads 32; percent_of_reads 0.3%
SIRV3	VIsoQLR	exon	6058	6333	.	+	.	gene_id SIRV3; transcript_id Iso29; exon_number 2; size 276; number_of_reads 2010; percent_of_reads 17.7%
SIRV3	VIsoQLR	exon	7271	7366	.	+	.	gene_id SIRV3; transcript_id Iso29; exon_number 3; size 96; number_of_reads 1063; percent_of_reads 9.4%
SIRV3	VIsoQLR	exon	7873	7988	.	+	.	gene_id SIRV3; transcript_id Iso29; exon_number 4; size 116; number_of_reads 1067; percent_of_reads 9.4%
SIRV3	VIsoQLR	exon	8128	8207	.	+	.	gene_id SIRV3; transcript_id Iso29; exon_number 5; size 80; number_of_reads 2282; percent_of_reads 20.1%
SIRV3	VIsoQLR	exon	8756	8937	.	+	.	gene_id SIRV3; transcript_id Iso29; exon_number 6; size 182; number_of_reads 3236; percent_of_reads 28.5%
SIRV3	VIsoQLR	transcript	6058	8937	.	+	.	gene_id SIRV3; transcript_id Iso30; size 750; n_of_reads 5; prerc_partial 0%; perc_total 0.03%
SIRV3	VIsoQLR	exon	6058	6333	.	+	.	gene_id SIRV3; transcript_id Iso30; exon_number 1; size 276; number_of_reads 2010; percent_of_reads 17.7%
SIRV3	VIsoQLR	exon	7271	7366	.	+	.	gene_id SIRV3; transcript_id Iso30; exon_number 2; size 96; number_of_reads 1063; percent_of_reads 9.4%
SIRV3	VIsoQLR	exon	7873	7988	.	+	.	gene_id SIRV3; transcript_id Iso30; exon_number 3; size 116; number_of_reads 1067; percent_of_reads 9.4%
SIRV3	VIsoQLR	exon	8128	8207	.	+	.	gene_id SIRV3; transcript_id Iso30; exon_number 4; size 80; number_of_reads 2282; percent_of_reads 20.1%
SIRV3	VIsoQLR	exon	8756	8937	.	+	.	gene_id SIRV3; transcript_id Iso30; exon_number 5; size 182; number_of_reads 3236; percent_of_reads 28.5%
SIRV3	VIsoQLR	transcript	6058	8937	.	+	.	gene_id SIRV3; transcript_id Iso31; size 2193; n_of_reads 5; prerc_partial 0%; perc_total 0.03%
SIRV3	VIsoQLR	exon	6058	7988	.	+	.	gene_id SIRV3; transcript_id Iso31; exon_number 1; size 1931; number_of_reads 1207; percent_of_reads 10.6%
SIRV3	VIsoQLR	exon	8128	8207	.	+	.	gene_id SIRV3; transcript_id Iso31; exon_number 2; size 80; number_of_reads 2282; percent_of_reads 20.1%
SIRV3	VIsoQLR	exon	8756	8937	.	+	.	gene_id SIRV3; transcript_id Iso31; exon_number 3; size 182; number_of_reads 3236; percent_of_reads 28.5%
SIRV3	VIsoQLR	transcript	1001	1764	.	+	.	gene_id SIRV3; transcript_id Iso32; size 399; n_of_reads 4; prerc_partial 0%; perc_total 0.03%
SIRV3	VIsoQLR	exon	1001	1167	.	+	.	gene_id SIRV3; transcript_id Iso32; exon_number 1; size 167; number_of_reads 805; percent_of_reads 7.1%
SIRV3	VIsoQLR	exon	1533	1764	.	+	.	gene_id SIRV3; transcript_id Iso32; exon_number 2; size 232; number_of_reads 805; percent_of_reads 7.1%
SIRV3	VIsoQLR	transcript	1965	8937	.	+	.	gene_id SIRV3; transcript_id Iso33; size 1074; n_of_reads 4; prerc_partial 0%; perc_total 0.03%
SIRV3	VIsoQLR	exon	1965	2005	.	+	.	gene_id SIRV3; transcript_id Iso33; exon_number 1; size 41; number_of_reads 6086; percent_of_reads 53.6%
SIRV3	VIsoQLR	exon	4004	4080	.	+	.	gene_id SIRV3; transcript_id Iso33; exon_number 2; size 77; number_of_reads 3726; percent_of_reads 32.8%
SIRV3	VIsoQLR	exon	4569	4774	.	+	.	gene_id SIRV3; transcript_id Iso33; exon_number 3; size 206; number_of_reads 30; percent_of_reads 0.3%
SIRV3	VIsoQLR	exon	6058	6333	.	+	.	gene_id SIRV3; transcript_id Iso33; exon_number 4; size 276; number_of_reads 2010; percent_of_reads 17.7%
SIRV3	VIsoQLR	exon	7271	7366	.	+	.	gene_id SIRV3; transcript_id Iso33; exon_number 5; size 96; number_of_reads 1063; percent_of_reads 9.4%
SIRV3	VIsoQLR	exon	7873	7988	.	+	.	gene_id SIRV3; transcript_id Iso33; exon_number 6; size 116; number_of_reads 1067; percent_of_reads 9.4%
SIRV3	VIsoQLR	exon	8128	8207	.	+	.	gene_id SIRV3; transcript_id Iso33; exon_number 7; size 80; number_of_reads 2282; percent_of_reads 20.1%
SIRV3	VIsoQLR	exon	8756	8937	.	+	.	gene_id SIRV3; transcript_id Iso33; exon_number 8; size 182; number_of_reads 3236; percent_of_reads 28.5%
SIRV3	VIsoQLR	transcript	1965	8292	.	+	.	gene_id SIRV3; transcript_id Iso34; size 2353; n_of_reads 4; prerc_partial 0%; perc_total 0.03%
SIRV3	VIsoQLR	exon	1965	2005	.	+	.	gene_id SIRV3; transcript_id Iso34; exon_number 1; size 41; number_of_reads 6086; percent_of_reads 53.6%
SIRV3	VIsoQLR	exon	4004	4080	.	+	.	gene_id SIRV3; transcript_id Iso34; exon_number 2; size 77; number_of_reads 3726; percent_of_reads 32.8%
SIRV3	VIsoQLR	exon	6058	8292	.	+	.	gene_id SIRV3; transcript_id Iso34; exon_number 3; size 2235; number_of_reads 1747; percent_of_reads 15.4%
SIRV3	VIsoQLR	transcript	7271	8292	.	+	.	gene_id SIRV3; transcript_id Iso35; size 1022; n_of_reads 4; prerc_partial 0%; perc_total 0.03%
SIRV3	VIsoQLR	exon	7271	8292	.	+	.	gene_id SIRV3; transcript_id Iso35; exon_number 1; size 1022; number_of_reads 4; percent_of_reads 0%
SIRV3	VIsoQLR	transcript	7873	8937	.	+	.	gene_id SIRV3; transcript_id Iso36; size 378; n_of_reads 4; prerc_partial 0%; perc_total 0.03%
SIRV3	VIsoQLR	exon	7873	7988	.	+	.	gene_id SIRV3; transcript_id Iso36; exon_number 1; size 116; number_of_reads 1067; percent_of_reads 9.4%
SIRV3	VIsoQLR	exon	8128	8207	.	+	.	gene_id SIRV3; transcript_id Iso36; exon_number 2; size 80; number_of_reads 2282; percent_of_reads 20.1%
SIRV3	VIsoQLR	exon	8756	8937	.	+	.	gene_id SIRV3; transcript_id Iso36; exon_number 3; size 182; number_of_reads 3236; percent_of_reads 28.5%
SIRV3	VIsoQLR	transcript	1946	8937	.	+	.	gene_id SIRV3; transcript_id Iso37; size 2458; n_of_reads 3; prerc_partial 0%; perc_total 0.02%
SIRV3	VIsoQLR	exon	1946	2005	.	+	.	gene_id SIRV3; transcript_id Iso37; exon_number 1; size 60; number_of_reads 2857; percent_of_reads 25.1%
SIRV3	VIsoQLR	exon	4575	4779	.	+	.	gene_id SIRV3; transcript_id Iso37; exon_number 2; size 205; number_of_reads 32; percent_of_reads 0.3%
SIRV3	VIsoQLR	exon	6058	7988	.	+	.	gene_id SIRV3; transcript_id Iso37; exon_number 3; size 1931; number_of_reads 1207; percent_of_reads 10.6%
SIRV3	VIsoQLR	exon	8128	8207	.	+	.	gene_id SIRV3; transcript_id Iso37; exon_number 4; size 80; number_of_reads 2282; percent_of_reads 20.1%
SIRV3	VIsoQLR	exon	8756	8937	.	+	.	gene_id SIRV3; transcript_id Iso37; exon_number 5; size 182; number_of_reads 3236; percent_of_reads 28.5%
SIRV3	VIsoQLR	transcript	1965	8937	.	+	.	gene_id SIRV3; transcript_id Iso38; size 781; n_of_reads 3; prerc_partial 0%; perc_total 0.02%
SIRV3	VIsoQLR	exon	1965	2005	.	+	.	gene_id SIRV3; transcript_id Iso38; exon_number 1; size 41; number_of_reads 6086; percent_of_reads 53.6%
SIRV3	VIsoQLR	exon	4004	4080	.	+	.	gene_id SIRV3; transcript_id Iso38; exon_number 2; size 77; number_of_reads 3726; percent_of_reads 32.8%
SIRV3	VIsoQLR	exon	4575	4779	.	+	.	gene_id SIRV3; transcript_id Iso38; exon_number 3; size 205; number_of_reads 32; percent_of_reads 0.3%
SIRV3	VIsoQLR	exon	6058	6333	.	+	.	gene_id SIRV3; transcript_id Iso38; exon_number 4; size 276; number_of_reads 2010; percent_of_reads 17.7%
SIRV3	VIsoQLR	exon	8756	8937	.	+	.	gene_id SIRV3; transcript_id Iso38; exon_number 5; size 182; number_of_reads 3236; percent_of_reads 28.5%
SIRV3	VIsoQLR	transcript	1965	8937	.	+	.	gene_id SIRV3; transcript_id Iso39; size 2445; n_of_reads 3; prerc_partial 0%; perc_total 0.02%
SIRV3	VIsoQLR	exon	1965	2005	.	+	.	gene_id SIRV3; transcript_id Iso39; exon_number 1; size 41; number_of_reads 6086; percent_of_reads 53.6%
SIRV3	VIsoQLR	exon	4569	4779	.	+	.	gene_id SIRV3; transcript_id Iso39; exon_number 2; size 211; number_of_reads 4583; percent_of_reads 40.3%
SIRV3	VIsoQLR	exon	6058	7988	.	+	.	gene_id SIRV3; transcript_id Iso39; exon_number 3; size 1931; number_of_reads 1207; percent_of_reads 10.6%
SIRV3	VIsoQLR	exon	8128	8207	.	+	.	gene_id SIRV3; transcript_id Iso39; exon_number 4; size 80; number_of_reads 2282; percent_of_reads 20.1%
SIRV3	VIsoQLR	exon	8756	8937	.	+	.	gene_id SIRV3; transcript_id Iso39; exon_number 5; size 182; number_of_reads 3236; percent_of_reads 28.5%
SIRV3	VIsoQLR	transcript	4569	8937	.	+	.	gene_id SIRV3; transcript_id Iso40; size 961; n_of_reads 3; prerc_partial 0%; perc_total 0.02%
SIRV3	VIsoQLR	exon	4569	4779	.	+	.	gene_id SIRV3; transcript_id Iso40; exon_number 1; size 211; number_of_reads 4583; percent_of_reads 40.3%
SIRV3	VIsoQLR	exon	6058	6333	.	+	.	gene_id SIRV3; transcript_id Iso40; exon_number 2; size 276; number_of_reads 2010; percent_of_reads 17.7%
SIRV3	VIsoQLR	exon	7271	7366	.	+	.	gene_id SIRV3; transcript_id Iso40; exon_number 3; size 96; number_of_reads 1063; percent_of_reads 9.4%
SIRV3	VIsoQLR	exon	7873	7988	.	+	.	gene_id SIRV3; transcript_id Iso40; exon_number 4; size 116; number_of_reads 1067; percent_of_reads 9.4%
SIRV3	VIsoQLR	exon	8128	8207	.	+	.	gene_id SIRV3; transcript_id Iso40; exon_number 5; size 80; number_of_reads 2282; percent_of_reads 20.1%
SIRV3	VIsoQLR	exon	8756	8937	.	+	.	gene_id SIRV3; transcript_id Iso40; exon_number 6; size 182; number_of_reads 3236; percent_of_reads 28.5%
SIRV3	VIsoQLR	transcript	4575	8937	.	+	.	gene_id SIRV3; transcript_id Iso41; size 658; n_of_reads 3; prerc_partial 0%; perc_total 0.02%
SIRV3	VIsoQLR	exon	4575	4774	.	+	.	gene_id SIRV3; transcript_id Iso41; exon_number 1; size 200; number_of_reads 936; percent_of_reads 8.2%
SIRV3	VIsoQLR	exon	6058	6333	.	+	.	gene_id SIRV3; transcript_id Iso41; exon_number 2; size 276; number_of_reads 2010; percent_of_reads 17.7%
SIRV3	VIsoQLR	exon	8756	8937	.	+	.	gene_id SIRV3; transcript_id Iso41; exon_number 3; size 182; number_of_reads 3236; percent_of_reads 28.5%
SIRV3	VIsoQLR	transcript	7873	8292	.	+	.	gene_id SIRV3; transcript_id Iso42; size 420; n_of_reads 3; prerc_partial 0%; perc_total 0.02%
SIRV3	VIsoQLR	exon	7873	8292	.	+	.	gene_id SIRV3; transcript_id Iso42; exon_number 1; size 420; number_of_reads 3; percent_of_reads 0%
SIRV3	VIsoQLR	transcript	8798	8975	.	+	.	gene_id SIRV3; transcript_id Iso43; size 178; n_of_reads 3; prerc_partial 0%; perc_total 0.02%
SIRV3	VIsoQLR	exon	8798	8975	.	+	.	gene_id SIRV3; transcript_id Iso43; exon_number 1; size 178; number_of_reads 508; percent_of_reads 4.5%
SIRV3	VIsoQLR	transcript	1946	8937	.	+	.	gene_id SIRV3; transcript_id Iso44; size 2459; n_of_reads 2; prerc_partial 0%; perc_total 0.01%
SIRV3	VIsoQLR	exon	1946	2005	.	+	.	gene_id SIRV3; transcript_id Iso44; exon_number 1; size 60; number_of_reads 2857; percent_of_reads 25.1%
SIRV3	VIsoQLR	exon	4569	4774	.	+	.	gene_id SIRV3; transcript_id Iso44; exon_number 2; size 206; number_of_reads 30; percent_of_reads 0.3%
SIRV3	VIsoQLR	exon	6058	7988	.	+	.	gene_id SIRV3; transcript_id Iso44; exon_number 3; size 1931; number_of_reads 1207; percent_of_reads 10.6%
SIRV3	VIsoQLR	exon	8128	8207	.	+	.	gene_id SIRV3; transcript_id Iso44; exon_number 4; size 80; number_of_reads 2282; percent_of_reads 20.1%
SIRV3	VIsoQLR	exon	8756	8937	.	+	.	gene_id SIRV3; transcript_id Iso44; exon_number 5; size 182; number_of_reads 3236; percent_of_reads 28.5%
SIRV3	VIsoQLR	transcript	1965	7822	.	+	.	gene_id SIRV3; transcript_id Iso45; size 2011; n_of_reads 2; prerc_partial 0%; perc_total 0.01%
SIRV3	VIsoQLR	exon	1965	2005	.	+	.	gene_id SIRV3; transcript_id Iso45; exon_number 1; size 41; number_of_reads 6086; percent_of_reads 53.6%
SIRV3	VIsoQLR	exon	4575	4779	.	+	.	gene_id SIRV3; transcript_id Iso45; exon_number 2; size 205; number_of_reads 32; percent_of_reads 0.3%
SIRV3	VIsoQLR	exon	6058	7822	.	+	.	gene_id SIRV3; transcript_id Iso45; exon_number 3; size 1765; number_of_reads 4624; percent_of_reads 40.7%
SIRV3	VIsoQLR	transcript	1969	8292	.	+	.	gene_id SIRV3; transcript_id Iso46; size 2349; n_of_reads 2; prerc_partial 0%; perc_total 0.01%
SIRV3	VIsoQLR	exon	1969	2005	.	+	.	gene_id SIRV3; transcript_id Iso46; exon_number 1; size 37; number_of_reads 334; percent_of_reads 2.9%
SIRV3	VIsoQLR	exon	4004	4080	.	+	.	gene_id SIRV3; transcript_id Iso46; exon_number 2; size 77; number_of_reads 3726; percent_of_reads 32.8%
SIRV3	VIsoQLR	exon	6058	8292	.	+	.	gene_id SIRV3; transcript_id Iso46; exon_number 3; size 2235; number_of_reads 1747; percent_of_reads 15.4%
SIRV3	VIsoQLR	transcript	4569	7822	.	+	.	gene_id SIRV3; transcript_id Iso47; size 1971; n_of_reads 2; prerc_partial 0%; perc_total 0.01%
SIRV3	VIsoQLR	exon	4569	4774	.	+	.	gene_id SIRV3; transcript_id Iso47; exon_number 1; size 206; number_of_reads 30; percent_of_reads 0.3%
SIRV3	VIsoQLR	exon	6058	7822	.	+	.	gene_id SIRV3; transcript_id Iso47; exon_number 2; size 1765; number_of_reads 4624; percent_of_reads 40.7%
SIRV3	VIsoQLR	transcript	7271	8937	.	+	.	gene_id SIRV3; transcript_id Iso48; size 474; n_of_reads 2; prerc_partial 0%; perc_total 0.01%
SIRV3	VIsoQLR	exon	7271	7366	.	+	.	gene_id SIRV3; transcript_id Iso48; exon_number 1; size 96; number_of_reads 1063; percent_of_reads 9.4%
SIRV3	VIsoQLR	exon	7873	7988	.	+	.	gene_id SIRV3; transcript_id Iso48; exon_number 2; size 116; number_of_reads 1067; percent_of_reads 9.4%
SIRV3	VIsoQLR	exon	8128	8207	.	+	.	gene_id SIRV3; transcript_id Iso48; exon_number 3; size 80; number_of_reads 2282; percent_of_reads 20.1%
SIRV3	VIsoQLR	exon	8756	8937	.	+	.	gene_id SIRV3; transcript_id Iso48; exon_number 4; size 182; number_of_reads 3236; percent_of_reads 28.5%
SIRV3	VIsoQLR	transcript	8756	8966	.	+	.	gene_id SIRV3; transcript_id Iso49; size 211; n_of_reads 2; prerc_partial 0%; perc_total 0.01%
SIRV3	VIsoQLR	exon	8756	8966	.	+	.	gene_id SIRV3; transcript_id Iso49; exon_number 1; size 211; number_of_reads 416; percent_of_reads 3.7%
SIRV3	VIsoQLR	transcript	8798	9942	.	+	.	gene_id SIRV3; transcript_id Iso50; size 786; n_of_reads 2; prerc_partial 0%; perc_total 0.01%
SIRV3	VIsoQLR	exon	8798	8966	.	+	.	gene_id SIRV3; transcript_id Iso50; exon_number 1; size 169; number_of_reads 2; percent_of_reads 0%
SIRV3	VIsoQLR	exon	9190	9298	.	+	.	gene_id SIRV3; transcript_id Iso50; exon_number 2; size 109; number_of_reads 508; percent_of_reads 4.5%
SIRV3	VIsoQLR	exon	9435	9942	.	+	.	gene_id SIRV3; transcript_id Iso50; exon_number 3; size 508; number_of_reads 497; percent_of_reads 4.4%
SIRV3	VIsoQLR	transcript	8798	9298	.	+	.	gene_id SIRV3; transcript_id Iso51; size 287; n_of_reads 2; prerc_partial 0%; perc_total 0.01%
SIRV3	VIsoQLR	exon	8798	8975	.	+	.	gene_id SIRV3; transcript_id Iso51; exon_number 1; size 178; number_of_reads 508; percent_of_reads 4.5%
SIRV3	VIsoQLR	exon	9190	9298	.	+	.	gene_id SIRV3; transcript_id Iso51; exon_number 2; size 109; number_of_reads 508; percent_of_reads 4.5%
SIRV3	VIsoQLR	transcript	1946	7988	.	+	.	gene_id SIRV3; transcript_id Iso52; size 2202; n_of_reads 1; prerc_partial 0%; perc_total 0.01%
SIRV3	VIsoQLR	exon	1946	2005	.	+	.	gene_id SIRV3; transcript_id Iso52; exon_number 1; size 60; number_of_reads 2857; percent_of_reads 25.1%
SIRV3	VIsoQLR	exon	4569	4779	.	+	.	gene_id SIRV3; transcript_id Iso52; exon_number 2; size 211; number_of_reads 4583; percent_of_reads 40.3%
SIRV3	VIsoQLR	exon	6058	7988	.	+	.	gene_id SIRV3; transcript_id Iso52; exon_number 3; size 1931; number_of_reads 1207; percent_of_reads 10.6%
SIRV3	VIsoQLR	transcript	1946	8207	.	+	.	gene_id SIRV3; transcript_id Iso53; size 2282; n_of_reads 1; prerc_partial 0%; perc_total 0.01%
SIRV3	VIsoQLR	exon	1946	2005	.	+	.	gene_id SIRV3; transcript_id Iso53; exon_number 1; size 60; number_of_reads 2857; percent_of_reads 25.1%
SIRV3	VIsoQLR	exon	4569	4779	.	+	.	gene_id SIRV3; transcript_id Iso53; exon_number 2; size 211; number_of_reads 4583; percent_of_reads 40.3%
SIRV3	VIsoQLR	exon	6058	7988	.	+	.	gene_id SIRV3; transcript_id Iso53; exon_number 3; size 1931; number_of_reads 1207; percent_of_reads 10.6%
SIRV3	VIsoQLR	exon	8128	8207	.	+	.	gene_id SIRV3; transcript_id Iso53; exon_number 4; size 80; number_of_reads 2282; percent_of_reads 20.1%
SIRV3	VIsoQLR	transcript	1965	8937	.	+	.	gene_id SIRV3; transcript_id Iso54; size 1073; n_of_reads 1; prerc_partial 0%; perc_total 0.01%
SIRV3	VIsoQLR	exon	1965	2005	.	+	.	gene_id SIRV3; transcript_id Iso54; exon_number 1; size 41; number_of_reads 6086; percent_of_reads 53.6%
SIRV3	VIsoQLR	exon	4004	4080	.	+	.	gene_id SIRV3; transcript_id Iso54; exon_number 2; size 77; number_of_reads 3726; percent_of_reads 32.8%
SIRV3	VIsoQLR	exon	4575	4779	.	+	.	gene_id SIRV3; transcript_id Iso54; exon_number 3; size 205; number_of_reads 32; percent_of_reads 0.3%
SIRV3	VIsoQLR	exon	6058	6333	.	+	.	gene_id SIRV3; transcript_id Iso54; exon_number 4; size 276; number_of_reads 2010; percent_of_reads 17.7%
SIRV3	VIsoQLR	exon	7271	7366	.	+	.	gene_id SIRV3; transcript_id Iso54; exon_number 5; size 96; number_of_reads 1063; percent_of_reads 9.4%
SIRV3	VIsoQLR	exon	7873	7988	.	+	.	gene_id SIRV3; transcript_id Iso54; exon_number 6; size 116; number_of_reads 1067; percent_of_reads 9.4%
SIRV3	VIsoQLR	exon	8128	8207	.	+	.	gene_id SIRV3; transcript_id Iso54; exon_number 7; size 80; number_of_reads 2282; percent_of_reads 20.1%
SIRV3	VIsoQLR	exon	8756	8937	.	+	.	gene_id SIRV3; transcript_id Iso54; exon_number 8; size 182; number_of_reads 3236; percent_of_reads 28.5%
SIRV3	VIsoQLR	transcript	1969	8937	.	+	.	gene_id SIRV3; transcript_id Iso55; size 1070; n_of_reads 1; prerc_partial 0%; perc_total 0.01%
SIRV3	VIsoQLR	exon	1969	2005	.	+	.	gene_id SIRV3; transcript_id Iso55; exon_number 1; size 37; number_of_reads 334; percent_of_reads 2.9%
SIRV3	VIsoQLR	exon	4004	4080	.	+	.	gene_id SIRV3; transcript_id Iso55; exon_number 2; size 77; number_of_reads 3726; percent_of_reads 32.8%
SIRV3	VIsoQLR	exon	4569	4774	.	+	.	gene_id SIRV3; transcript_id Iso55; exon_number 3; size 206; number_of_reads 30; percent_of_reads 0.3%
SIRV3	VIsoQLR	exon	6058	6333	.	+	.	gene_id SIRV3; transcript_id Iso55; exon_number 4; size 276; number_of_reads 2010; percent_of_reads 17.7%
SIRV3	VIsoQLR	exon	7271	7366	.	+	.	gene_id SIRV3; transcript_id Iso55; exon_number 5; size 96; number_of_reads 1063; percent_of_reads 9.4%
SIRV3	VIsoQLR	exon	7873	7988	.	+	.	gene_id SIRV3; transcript_id Iso55; exon_number 6; size 116; number_of_reads 1067; percent_of_reads 9.4%
SIRV3	VIsoQLR	exon	8128	8207	.	+	.	gene_id SIRV3; transcript_id Iso55; exon_number 7; size 80; number_of_reads 2282; percent_of_reads 20.1%
SIRV3	VIsoQLR	exon	8756	8937	.	+	.	gene_id SIRV3; transcript_id Iso55; exon_number 8; size 182; number_of_reads 3236; percent_of_reads 28.5%
SIRV3	VIsoQLR	transcript	1969	7822	.	+	.	gene_id SIRV3; transcript_id Iso56; size 2008; n_of_reads 1; prerc_partial 0%; perc_total 0.01%
SIRV3	VIsoQLR	exon	1969	2005	.	+	.	gene_id SIRV3; transcript_id Iso56; exon_number 1; size 37; number_of_reads 334; percent_of_reads 2.9%
SIRV3	VIsoQLR	exon	4569	4774	.	+	.	gene_id SIRV3; transcript_id Iso56; exon_number 2; size 206; number_of_reads 30; percent_of_reads 0.3%
SIRV3	VIsoQLR	exon	6058	7822	.	+	.	gene_id SIRV3; transcript_id Iso56; exon_number 3; size 1765; number_of_reads 4624; percent_of_reads 40.7%
SIRV3	VIsoQLR	transcript	1969	8937	.	+	.	gene_id SIRV3; transcript_id Iso57; size 2441; n_of_reads 1; prerc_partial 0%; perc_total 0.01%
SIRV3	VIsoQLR	exon	1969	2005	.	+	.	gene_id SIRV3; transcript_id Iso57; exon_number 1; size 37; number_of_reads 334; percent_of_reads 2.9%
SIRV3	VIsoQLR	exon	4569	4779	.	+	.	gene_id SIRV3; transcript_id Iso57; exon_number 2; size 211; number_of_reads 4583; percent_of_reads 40.3%
SIRV3	VIsoQLR	exon	6058	7988	.	+	.	gene_id SIRV3; transcript_id Iso57; exon_number 3; size 1931; number_of_reads 1207; percent_of_reads 10.6%
SIRV3	VIsoQLR	exon	8128	8207	.	+	.	gene_id SIRV3; transcript_id Iso57; exon_number 4; size 80; number_of_reads 2282; percent_of_reads 20.1%
SIRV3	VIsoQLR	exon	8756	8937	.	+	.	gene_id SIRV3; transcript_id Iso57; exon_number 5; size 182; number_of_reads 3236; percent_of_reads 28.5%
SIRV3	VIsoQLR	transcript	4004	4779	.	+	.	gene_id SIRV3; transcript_id Iso58; size 288; n_of_reads 1; prerc_partial 0%; perc_total 0.01%
SIRV3	VIsoQLR	exon	4004	4080	.	+	.	gene_id SIRV3; transcript_id Iso58; exon_number 1; size 77; number_of_reads 3726; percent_of_reads 32.8%
SIRV3	VIsoQLR	exon	4569	4779	.	+	.	gene_id SIRV3; transcript_id Iso58; exon_number 2; size 211; number_of_reads 4583; percent_of_reads 40.3%
SIRV3	VIsoQLR	transcript	4004	8937	.	+	.	gene_id SIRV3; transcript_id Iso59; size 740; n_of_reads 1; prerc_partial 0%; perc_total 0.01%
SIRV3	VIsoQLR	exon	4004	4080	.	+	.	gene_id SIRV3; transcript_id Iso59; exon_number 1; size 77; number_of_reads 3726; percent_of_reads 32.8%
SIRV3	VIsoQLR	exon	4575	4779	.	+	.	gene_id SIRV3; transcript_id Iso59; exon_number 2; size 205; number_of_reads 32; percent_of_reads 0.3%
SIRV3	VIsoQLR	exon	6058	6333	.	+	.	gene_id SIRV3; transcript_id Iso59; exon_number 3; size 276; number_of_reads 2010; percent_of_reads 17.7%
SIRV3	VIsoQLR	exon	8756	8937	.	+	.	gene_id SIRV3; transcript_id Iso59; exon_number 4; size 182; number_of_reads 3236; percent_of_reads 28.5%
SIRV3	VIsoQLR	transcript	4575	8937	.	+	.	gene_id SIRV3; transcript_id Iso60; size 663; n_of_reads 1; prerc_partial 0%; perc_total 0.01%
SIRV3	VIsoQLR	exon	4575	4779	.	+	.	gene_id SIRV3; transcript_id Iso60; exon_number 1; size 205; number_of_reads 32; percent_of_reads 0.3%
SIRV3	VIsoQLR	exon	6058	6333	.	+	.	gene_id SIRV3; transcript_id Iso60; exon_number 2; size 276; number_of_reads 2010; percent_of_reads 17.7%
SIRV3	VIsoQLR	exon	8756	8937	.	+	.	gene_id SIRV3; transcript_id Iso60; exon_number 3; size 182; number_of_reads 3236; percent_of_reads 28.5%
SIRV3	VIsoQLR	transcript	6571	7822	.	+	.	gene_id SIRV3; transcript_id Iso61; size 1252; n_of_reads 1; prerc_partial 0%; perc_total 0.01%
SIRV3	VIsoQLR	exon	6571	7822	.	+	.	gene_id SIRV3; transcript_id Iso61; exon_number 1; size 1252; number_of_reads 1; percent_of_reads 0%
SIRV3	VIsoQLR	transcript	6571	8292	.	+	.	gene_id SIRV3; transcript_id Iso62; size 1722; n_of_reads 1; prerc_partial 0%; perc_total 0.01%
SIRV3	VIsoQLR	exon	6571	8292	.	+	.	gene_id SIRV3; transcript_id Iso62; exon_number 1; size 1722; number_of_reads 1; percent_of_reads 0%
SIRV3	VIsoQLR	transcript	7271	8937	.	+	.	gene_id SIRV3; transcript_id Iso63; size 980; n_of_reads 1; prerc_partial 0%; perc_total 0.01%
SIRV3	VIsoQLR	exon	7271	7988	.	+	.	gene_id SIRV3; transcript_id Iso63; exon_number 1; size 718; number_of_reads 1; percent_of_reads 0%
SIRV3	VIsoQLR	exon	8128	8207	.	+	.	gene_id SIRV3; transcript_id Iso63; exon_number 2; size 80; number_of_reads 2282; percent_of_reads 20.1%
SIRV3	VIsoQLR	exon	8756	8937	.	+	.	gene_id SIRV3; transcript_id Iso63; exon_number 3; size 182; number_of_reads 3236; percent_of_reads 28.5%
SIRV3	VIsoQLR	transcript	8756	9298	.	+	.	gene_id SIRV3; transcript_id Iso64; size 320; n_of_reads 1; prerc_partial 0%; perc_total 0.01%
SIRV3	VIsoQLR	exon	8756	8966	.	+	.	gene_id SIRV3; transcript_id Iso64; exon_number 1; size 211; number_of_reads 416; percent_of_reads 3.7%
SIRV3	VIsoQLR	exon	9190	9298	.	+	.	gene_id SIRV3; transcript_id Iso64; exon_number 2; size 109; number_of_reads 508; percent_of_reads 4.5%
SIRV3	VIsoQLR	transcript	8756	9324	.	+	.	gene_id SIRV3; transcript_id Iso65; size 346; n_of_reads 1; prerc_partial 0%; perc_total 0.01%
SIRV3	VIsoQLR	exon	8756	8966	.	+	.	gene_id SIRV3; transcript_id Iso65; exon_number 1; size 211; number_of_reads 416; percent_of_reads 3.7%
SIRV3	VIsoQLR	exon	9190	9324	.	+	.	gene_id SIRV3; transcript_id Iso65; exon_number 2; size 135; number_of_reads 413; percent_of_reads 3.6%
SIRV4	VIsoQLR	transcript	1457	2771	.	+	.	gene_id SIRV4; transcript_id Iso1; size 949; n_of_reads 1702; prerc_partial 26.2%; perc_total 23%
SIRV4	VIsoQLR	exon	1457	1885	.	+	.	gene_id SIRV4; transcript_id Iso1; exon_number 1; size 429; number_of_reads 1702; percent_of_reads 26.2%
SIRV4	VIsoQLR	exon	2252	2771	.	+	.	gene_id SIRV4; transcript_id Iso1; exon_number 2; size 520; number_of_reads 1708; percent_of_reads 26.3%
SIRV4	VIsoQLR	transcript	8323	14622	.	+	.	gene_id SIRV4; transcript_id Iso2; size 591; n_of_reads 1103; prerc_partial 17%; perc_total 14.91%
SIRV4	VIsoQLR	exon	8323	8372	.	+	.	gene_id SIRV4; transcript_id Iso2; exon_number 1; size 50; number_of_reads 2861; percent_of_reads 44%
SIRV4	VIsoQLR	exon	8630	8990	.	+	.	gene_id SIRV4; transcript_id Iso2; exon_number 2; size 361; number_of_reads 2069; percent_of_reads 31.8%
SIRV4	VIsoQLR	exon	13673	13822	.	+	.	gene_id SIRV4; transcript_id Iso2; exon_number 3; size 150; number_of_reads 1204; percent_of_reads 18.5%
SIRV4	VIsoQLR	exon	14593	14622	.	+	.	gene_id SIRV4; transcript_id Iso2; exon_number 4; size 30; number_of_reads 1107; percent_of_reads 17%
SIRV4	VIsoQLR	transcript	3641	5157	.	+	.	gene_id SIRV4; transcript_id Iso3; size 613; n_of_reads 900; prerc_partial 13.9%; perc_total 12.16%
SIRV4	VIsoQLR	exon	3641	4103	.	+	.	gene_id SIRV4; transcript_id Iso3; exon_number 1; size 463; number_of_reads 907; percent_of_reads 14%
SIRV4	VIsoQLR	exon	5008	5157	.	+	.	gene_id SIRV4; transcript_id Iso3; exon_number 2; size 150; number_of_reads 900; percent_of_reads 13.9%
SIRV4	VIsoQLR	transcript	8323	15121	.	+	.	gene_id SIRV4; transcript_id Iso4; size 669; n_of_reads 834; prerc_partial 12.8%; perc_total 11.27%
SIRV4	VIsoQLR	exon	8323	8372	.	+	.	gene_id SIRV4; transcript_id Iso4; exon_number 1; size 50; number_of_reads 2861; percent_of_reads 44%
SIRV4	VIsoQLR	exon	8630	8990	.	+	.	gene_id SIRV4; transcript_id Iso4; exon_number 2; size 361; number_of_reads 2069; percent_of_reads 31.8%
SIRV4	VIsoQLR	exon	13673	13828	.	+	.	gene_id SIRV4; transcript_id Iso4; exon_number 3; size 156; number_of_reads 1661; percent_of_reads 25.6%
SIRV4	VIsoQLR	exon	15020	15121	.	+	.	gene_id SIRV4; transcript_id Iso4; exon_number 4; size 102; number_of_reads 1642; percent_of_reads 25.3%
SIRV4	VIsoQLR	transcript	8323	15121	.	+	.	gene_id SIRV4; transcript_id Iso5; size 570; n_of_reads 792; prerc_partial 12.2%; perc_total 10.7%
SIRV4	VIsoQLR	exon	8323	8372	.	+	.	gene_id SIRV4; transcript_id Iso5; exon_number 1; size 50; number_of_reads 2861; percent_of_reads 44%
SIRV4	VIsoQLR	exon	8630	8747	.	+	.	gene_id SIRV4; transcript_id Iso5; exon_number 2; size 118; number_of_reads 813; percent_of_reads 12.5%
SIRV4	VIsoQLR	exon	8847	8990	.	+	.	gene_id SIRV4; transcript_id Iso5; exon_number 3; size 144; number_of_reads 809; percent_of_reads 12.4%
SIRV4	VIsoQLR	exon	13673	13828	.	+	.	gene_id SIRV4; transcript_id Iso5; exon_number 4; size 156; number_of_reads 1661; percent_of_reads 25.6%
SIRV4	VIsoQLR	exon	15020	15121	.	+	.	gene_id SIRV4; transcript_id Iso5; exon_number 5; size 102; number_of_reads 1642; percent_of_reads 25.3%
SIRV4	VIsoQLR	transcript	1002	3403	.	+	.	gene_id SIRV4; transcript_id Iso6; size 1566; n_of_reads 670; prerc_partial 10.3%; perc_total 9.05%
SIRV4	VIsoQLR	exon	1002	1346	.	+	.	gene_id SIRV4; transcript_id Iso6; exon_number 1; size 345; number_of_reads 990; percent_of_reads 15.2%
SIRV4	VIsoQLR	exon	1679	1885	.	+	.	gene_id SIRV4; transcript_id Iso6; exon_number 2; size 207; number_of_reads 999; percent_of_reads 15.4%
SIRV4	VIsoQLR	exon	2390	3403	.	+	.	gene_id SIRV4; transcript_id Iso6; exon_number 3; size 1014; number_of_reads 676; percent_of_reads 10.4%
SIRV4	VIsoQLR	transcript	1002	3396	.	+	.	gene_id SIRV4; transcript_id Iso7; size 1559; n_of_reads 320; prerc_partial 4.9%; perc_total 4.32%
SIRV4	VIsoQLR	exon	1002	1346	.	+	.	gene_id SIRV4; transcript_id Iso7; exon_number 1; size 345; number_of_reads 990; percent_of_reads 15.2%
SIRV4	VIsoQLR	exon	1679	1885	.	+	.	gene_id SIRV4; transcript_id Iso7; exon_number 2; size 207; number_of_reads 999; percent_of_reads 15.4%
SIRV4	VIsoQLR	exon	2390	3396	.	+	.	gene_id SIRV4; transcript_id Iso7; exon_number 3; size 1007; number_of_reads 323; percent_of_reads 5%
SIRV4	VIsoQLR	transcript	8323	13822	.	+	.	gene_id SIRV4; transcript_id Iso8; size 561; n_of_reads 88; prerc_partial 1.4%; perc_total 1.19%
SIRV4	VIsoQLR	exon	8323	8372	.	+	.	gene_id SIRV4; transcript_id Iso8; exon_number 1; size 50; number_of_reads 2861; percent_of_reads 44%
SIRV4	VIsoQLR	exon	8630	8990	.	+	.	gene_id SIRV4; transcript_id Iso8; exon_number 2; size 361; number_of_reads 2069; percent_of_reads 31.8%
SIRV4	VIsoQLR	exon	13673	13822	.	+	.	gene_id SIRV4; transcript_id Iso8; exon_number 3; size 150; number_of_reads 1204; percent_of_reads 18.5%
SIRV4	VIsoQLR	transcript	8323	13828	.	+	.	gene_id SIRV4; transcript_id Iso9; size 567; n_of_reads 14; prerc_partial 0.2%; perc_total 0.19%
SIRV4	VIsoQLR	exon	8323	8372	.	+	.	gene_id SIRV4; transcript_id Iso9; exon_number 1; size 50; number_of_reads 2861; percent_of_reads 44%
SIRV4	VIsoQLR	exon	8630	8990	.	+	.	gene_id SIRV4; transcript_id Iso9; exon_number 2; size 361; number_of_reads 2069; percent_of_reads 31.8%
SIRV4	VIsoQLR	exon	13673	13828	.	+	.	gene_id SIRV4; transcript_id Iso9; exon_number 3; size 156; number_of_reads 1661; percent_of_reads 25.6%
SIRV4	VIsoQLR	transcript	8323	8990	.	+	.	gene_id SIRV4; transcript_id Iso10; size 411; n_of_reads 11; prerc_partial 0.2%; perc_total 0.15%
SIRV4	VIsoQLR	exon	8323	8372	.	+	.	gene_id SIRV4; transcript_id Iso10; exon_number 1; size 50; number_of_reads 2861; percent_of_reads 44%
SIRV4	VIsoQLR	exon	8630	8990	.	+	.	gene_id SIRV4; transcript_id Iso10; exon_number 2; size 361; number_of_reads 2069; percent_of_reads 31.8%
SIRV4	VIsoQLR	transcript	8630	15121	.	+	.	gene_id SIRV4; transcript_id Iso11; size 619; n_of_reads 7; prerc_partial 0.1%; perc_total 0.09%
SIRV4	VIsoQLR	exon	8630	8990	.	+	.	gene_id SIRV4; transcript_id Iso11; exon_number 1; size 361; number_of_reads 2069; percent_of_reads 31.8%
SIRV4	VIsoQLR	exon	13673	13828	.	+	.	gene_id SIRV4; transcript_id Iso11; exon_number 2; size 156; number_of_reads 1661; percent_of_reads 25.6%
SIRV4	VIsoQLR	exon	15020	15121	.	+	.	gene_id SIRV4; transcript_id Iso11; exon_number 3; size 102; number_of_reads 1642; percent_of_reads 25.3%
SIRV4	VIsoQLR	transcript	8323	13828	.	+	.	gene_id SIRV4; transcript_id Iso12; size 468; n_of_reads 7; prerc_partial 0.1%; perc_total 0.09%
SIRV4	VIsoQLR	exon	8323	8372	.	+	.	gene_id SIRV4; transcript_id Iso12; exon_number 1; size 50; number_of_reads 2861; percent_of_reads 44%
SIRV4	VIsoQLR	exon	8630	8747	.	+	.	gene_id SIRV4; transcript_id Iso12; exon_number 2; size 118; number_of_reads 813; percent_of_reads 12.5%
SIRV4	VIsoQLR	exon	8847	8990	.	+	.	gene_id SIRV4; transcript_id Iso12; exon_number 3; size 144; number_of_reads 809; percent_of_reads 12.4%
SIRV4	VIsoQLR	exon	13673	13828	.	+	.	gene_id SIRV4; transcript_id Iso12; exon_number 4; size 156; number_of_reads 1661; percent_of_reads 25.6%
SIRV4	VIsoQLR	transcript	3641	4103	.	+	.	gene_id SIRV4; transcript_id Iso13; size 463; n_of_reads 7; prerc_partial 0.1%; perc_total 0.09%
SIRV4	VIsoQLR	exon	3641	4103	.	+	.	gene_id SIRV4; transcript_id Iso13; exon_number 1; size 463; number_of_reads 907; percent_of_reads 14%
SIRV4	VIsoQLR	transcript	8323	8747	.	+	.	gene_id SIRV4; transcript_id Iso14; size 168; n_of_reads 6; prerc_partial 0.1%; perc_total 0.08%
SIRV4	VIsoQLR	exon	8323	8372	.	+	.	gene_id SIRV4; transcript_id Iso14; exon_number 1; size 50; number_of_reads 2861; percent_of_reads 44%
SIRV4	VIsoQLR	exon	8630	8747	.	+	.	gene_id SIRV4; transcript_id Iso14; exon_number 2; size 118; number_of_reads 813; percent_of_reads 12.5%
SIRV4	VIsoQLR	transcript	1679	3403	.	+	.	gene_id SIRV4; transcript_id Iso15; size 1221; n_of_reads 5; prerc_partial 0.1%; perc_total 0.07%
SIRV4	VIsoQLR	exon	1679	1885	.	+	.	gene_id SIRV4; transcript_id Iso15; exon_number 1; size 207; number_of_reads 999; percent_of_reads 15.4%
SIRV4	VIsoQLR	exon	2390	3403	.	+	.	gene_id SIRV4; transcript_id Iso15; exon_number 2; size 1014; number_of_reads 676; percent_of_reads 10.4%
SIRV4	VIsoQLR	transcript	2252	2771	.	+	.	gene_id SIRV4; transcript_id Iso16; size 520; n_of_reads 5; prerc_partial 0.1%; perc_total 0.07%
SIRV4	VIsoQLR	exon	2252	2771	.	+	.	gene_id SIRV4; transcript_id Iso16; exon_number 1; size 520; number_of_reads 1708; percent_of_reads 26.3%
SIRV4	VIsoQLR	transcript	8630	14622	.	+	.	gene_id SIRV4; transcript_id Iso17; size 541; n_of_reads 4; prerc_partial 0.1%; perc_total 0.05%
SIRV4	VIsoQLR	exon	8630	8990	.	+	.	gene_id SIRV4; transcript_id Iso17; exon_number 1; size 361; number_of_reads 2069; percent_of_reads 31.8%
SIRV4	VIsoQLR	exon	13673	13822	.	+	.	gene_id SIRV4; transcript_id Iso17; exon_number 2; size 150; number_of_reads 1204; percent_of_reads 18.5%
SIRV4	VIsoQLR	exon	14593	14622	.	+	.	gene_id SIRV4; transcript_id Iso17; exon_number 3; size 30; number_of_reads 1107; percent_of_reads 17%
SIRV4	VIsoQLR	transcript	8630	13822	.	+	.	gene_id SIRV4; transcript_id Iso18; size 511; n_of_reads 4; prerc_partial 0.1%; perc_total 0.05%
SIRV4	VIsoQLR	exon	8630	8990	.	+	.	gene_id SIRV4; transcript_id Iso18; exon_number 1; size 361; number_of_reads 2069; percent_of_reads 31.8%
SIRV4	VIsoQLR	exon	13673	13822	.	+	.	gene_id SIRV4; transcript_id Iso18; exon_number 2; size 150; number_of_reads 1204; percent_of_reads 18.5%
SIRV4	VIsoQLR	transcript	8630	15121	.	+	.	gene_id SIRV4; transcript_id Iso19; size 520; n_of_reads 4; prerc_partial 0.1%; perc_total 0.05%
SIRV4	VIsoQLR	exon	8630	8747	.	+	.	gene_id SIRV4; transcript_id Iso19; exon_number 1; size 118; number_of_reads 813; percent_of_reads 12.5%
SIRV4	VIsoQLR	exon	8847	8990	.	+	.	gene_id SIRV4; transcript_id Iso19; exon_number 2; size 144; number_of_reads 809; percent_of_reads 12.4%
SIRV4	VIsoQLR	exon	13673	13828	.	+	.	gene_id SIRV4; transcript_id Iso19; exon_number 3; size 156; number_of_reads 1661; percent_of_reads 25.6%
SIRV4	VIsoQLR	exon	15020	15121	.	+	.	gene_id SIRV4; transcript_id Iso19; exon_number 4; size 102; number_of_reads 1642; percent_of_reads 25.3%
SIRV4	VIsoQLR	transcript	1679	3396	.	+	.	gene_id SIRV4; transcript_id Iso20; size 1214; n_of_reads 3; prerc_partial 0%; perc_total 0.04%
SIRV4	VIsoQLR	exon	1679	1885	.	+	.	gene_id SIRV4; transcript_id Iso20; exon_number 1; size 207; number_of_reads 999; percent_of_reads 15.4%
SIRV4	VIsoQLR	exon	2390	3396	.	+	.	gene_id SIRV4; transcript_id Iso20; exon_number 2; size 1007; number_of_reads 323; percent_of_reads 5%
SIRV4	VIsoQLR	transcript	8323	15121	.	+	.	gene_id SIRV4; transcript_id Iso21; size 663; n_of_reads 2; prerc_partial 0%; perc_total 0.03%
SIRV4	VIsoQLR	exon	8323	8372	.	+	.	gene_id SIRV4; transcript_id Iso21; exon_number 1; size 50; number_of_reads 2861; percent_of_reads 44%
SIRV4	VIsoQLR	exon	8630	8990	.	+	.	gene_id SIRV4; transcript_id Iso21; exon_number 2; size 361; number_of_reads 2069; percent_of_reads 31.8%
SIRV4	VIsoQLR	exon	13673	13822	.	+	.	gene_id SIRV4; transcript_id Iso21; exon_number 3; size 150; number_of_reads 1204; percent_of_reads 18.5%
SIRV4	VIsoQLR	exon	15020	15121	.	+	.	gene_id SIRV4; transcript_id Iso21; exon_number 4; size 102; number_of_reads 1642; percent_of_reads 25.3%
SIRV4	VIsoQLR	transcript	8323	13822	.	+	.	gene_id SIRV4; transcript_id Iso22; size 462; n_of_reads 2; prerc_partial 0%; perc_total 0.03%
SIRV4	VIsoQLR	exon	8323	8372	.	+	.	gene_id SIRV4; transcript_id Iso22; exon_number 1; size 50; number_of_reads 2861; percent_of_reads 44%
SIRV4	VIsoQLR	exon	8630	8747	.	+	.	gene_id SIRV4; transcript_id Iso22; exon_number 2; size 118; number_of_reads 813; percent_of_reads 12.5%
SIRV4	VIsoQLR	exon	8847	8990	.	+	.	gene_id SIRV4; transcript_id Iso22; exon_number 3; size 144; number_of_reads 809; percent_of_reads 12.4%
SIRV4	VIsoQLR	exon	13673	13822	.	+	.	gene_id SIRV4; transcript_id Iso22; exon_number 4; size 150; number_of_reads 1204; percent_of_reads 18.5%
SIRV4	VIsoQLR	transcript	8847	15121	.	+	.	gene_id SIRV4; transcript_id Iso23; size 402; n_of_reads 2; prerc_partial 0%; perc_total 0.03%
SIRV4	VIsoQLR	exon	8847	8990	.	+	.	gene_id SIRV4; transcript_id Iso23; exon_number 1; size 144; number_of_reads 809; percent_of_reads 12.4%
SIRV4	VIsoQLR	exon	13673	13828	.	+	.	gene_id SIRV4; transcript_id Iso23; exon_number 2; size 156; number_of_reads 1661; percent_of_reads 25.6%
SIRV4	VIsoQLR	exon	15020	15121	.	+	.	gene_id SIRV4; transcript_id Iso23; exon_number 3; size 102; number_of_reads 1642; percent_of_reads 25.3%
SIRV4	VIsoQLR	transcript	8323	15121	.	+	.	gene_id SIRV4; transcript_id Iso24; size 564; n_of_reads 1; prerc_partial 0%; perc_total 0.01%
SIRV4	VIsoQLR	exon	8323	8372	.	+	.	gene_id SIRV4; transcript_id Iso24; exon_number 1; size 50; number_of_reads 2861; percent_of_reads 44%
SIRV4	VIsoQLR	exon	8630	8747	.	+	.	gene_id SIRV4; transcript_id Iso24; exon_number 2; size 118; number_of_reads 813; percent_of_reads 12.5%
SIRV4	VIsoQLR	exon	8847	8990	.	+	.	gene_id SIRV4; transcript_id Iso24; exon_number 3; size 144; number_of_reads 809; percent_of_reads 12.4%
SIRV4	VIsoQLR	exon	13673	13822	.	+	.	gene_id SIRV4; transcript_id Iso24; exon_number 4; size 150; number_of_reads 1204; percent_of_reads 18.5%
SIRV4	VIsoQLR	exon	15020	15121	.	+	.	gene_id SIRV4; transcript_id Iso24; exon_number 5; size 102; number_of_reads 1642; percent_of_reads 25.3%
SIRV4	VIsoQLR	transcript	8630	13828	.	+	.	gene_id SIRV4; transcript_id Iso25; size 517; n_of_reads 1; prerc_partial 0%; perc_total 0.01%
SIRV4	VIsoQLR	exon	8630	8990	.	+	.	gene_id SIRV4; transcript_id Iso25; exon_number 1; size 361; number_of_reads 2069; percent_of_reads 31.8%
SIRV4	VIsoQLR	exon	13673	13828	.	+	.	gene_id SIRV4; transcript_id Iso25; exon_number 2; size 156; number_of_reads 1661; percent_of_reads 25.6%
SIRV4	VIsoQLR	transcript	1679	2771	.	+	.	gene_id SIRV4; transcript_id Iso26; size 727; n_of_reads 1; prerc_partial 0%; perc_total 0.01%
SIRV4	VIsoQLR	exon	1679	1885	.	+	.	gene_id SIRV4; transcript_id Iso26; exon_number 1; size 207; number_of_reads 999; percent_of_reads 15.4%
SIRV4	VIsoQLR	exon	2252	2771	.	+	.	gene_id SIRV4; transcript_id Iso26; exon_number 2; size 520; number_of_reads 1708; percent_of_reads 26.3%
SIRV4	VIsoQLR	transcript	2390	3403	.	+	.	gene_id SIRV4; transcript_id Iso27; size 1014; n_of_reads 1; prerc_partial 0%; perc_total 0.01%
SIRV4	VIsoQLR	exon	2390	3403	.	+	.	gene_id SIRV4; transcript_id Iso27; exon_number 1; size 1014; number_of_reads 676; percent_of_reads 10.4%
SIRV4	VIsoQLR	transcript	8323	8990	.	+	.	gene_id SIRV4; transcript_id Iso28; size 312; n_of_reads 1; prerc_partial 0%; perc_total 0.01%
SIRV4	VIsoQLR	exon	8323	8372	.	+	.	gene_id SIRV4; transcript_id Iso28; exon_number 1; size 50; number_of_reads 2861; percent_of_reads 44%
SIRV4	VIsoQLR	exon	8630	8747	.	+	.	gene_id SIRV4; transcript_id Iso28; exon_number 2; size 118; number_of_reads 813; percent_of_reads 12.5%
SIRV4	VIsoQLR	exon	8847	8990	.	+	.	gene_id SIRV4; transcript_id Iso28; exon_number 3; size 144; number_of_reads 809; percent_of_reads 12.4%
SIRV4	VIsoQLR	transcript	8630	8990	.	+	.	gene_id SIRV4; transcript_id Iso29; size 361; n_of_reads 1; prerc_partial 0%; perc_total 0.01%
SIRV4	VIsoQLR	exon	8630	8990	.	+	.	gene_id SIRV4; transcript_id Iso29; exon_number 1; size 361; number_of_reads 2069; percent_of_reads 31.8%
SIRV5	VIsoQLR	transcript	1002	10991	.	+	.	gene_id SIRV5; transcript_id Iso1; size 2028; n_of_reads 8601; prerc_partial 28.1%; perc_total 22.08%
SIRV5	VIsoQLR	exon	1002	1149	.	+	.	gene_id SIRV5; transcript_id Iso1; exon_number 1; size 148; number_of_reads 8632; percent_of_reads 28.2%
SIRV5	VIsoQLR	exon	1988	2033	.	+	.	gene_id SIRV5; transcript_id Iso1; exon_number 2; size 46; number_of_reads 19643; percent_of_reads 64.2%
SIRV5	VIsoQLR	exon	2120	2156	.	+	.	gene_id SIRV5; transcript_id Iso1; exon_number 3; size 37; number_of_reads 20830; percent_of_reads 68%
SIRV5	VIsoQLR	exon	2271	2315	.	+	.	gene_id SIRV5; transcript_id Iso1; exon_number 4; size 45; number_of_reads 20875; percent_of_reads 68.2%
SIRV5	VIsoQLR	exon	3299	3404	.	+	.	gene_id SIRV5; transcript_id Iso1; exon_number 5; size 106; number_of_reads 22241; percent_of_reads 72.6%
SIRV5	VIsoQLR	exon	3484	3643	.	+	.	gene_id SIRV5; transcript_id Iso1; exon_number 6; size 160; number_of_reads 19812; percent_of_reads 64.7%
SIRV5	VIsoQLR	exon	5381	5450	.	+	.	gene_id SIRV5; transcript_id Iso1; exon_number 7; size 70; number_of_reads 19848; percent_of_reads 64.8%
SIRV5	VIsoQLR	exon	5544	5626	.	+	.	gene_id SIRV5; transcript_id Iso1; exon_number 8; size 83; number_of_reads 19876; percent_of_reads 64.9%
SIRV5	VIsoQLR	exon	6112	6169	.	+	.	gene_id SIRV5; transcript_id Iso1; exon_number 9; size 58; number_of_reads 19901; percent_of_reads 65%
SIRV5	VIsoQLR	exon	6328	6452	.	+	.	gene_id SIRV5; transcript_id Iso1; exon_number 10; size 125; number_of_reads 19919; percent_of_reads 65.1%
SIRV5	VIsoQLR	exon	6827	6957	.	+	.	gene_id SIRV5; transcript_id Iso1; exon_number 11; size 131; number_of_reads 19981; percent_of_reads 65.3%
SIRV5	VIsoQLR	exon	7145	7307	.	+	.	gene_id SIRV5; transcript_id Iso1; exon_number 12; size 163; number_of_reads 20002; percent_of_reads 65.3%
SIRV5	VIsoQLR	exon	7682	7762	.	+	.	gene_id SIRV5; transcript_id Iso1; exon_number 13; size 81; number_of_reads 20021; percent_of_reads 65.4%
SIRV5	VIsoQLR	exon	7871	8381	.	+	.	gene_id SIRV5; transcript_id Iso1; exon_number 14; size 511; number_of_reads 16577; percent_of_reads 54.1%
SIRV5	VIsoQLR	exon	8455	8585	.	+	.	gene_id SIRV5; transcript_id Iso1; exon_number 15; size 131; number_of_reads 21295; percent_of_reads 69.6%
SIRV5	VIsoQLR	exon	10859	10991	.	+	.	gene_id SIRV5; transcript_id Iso1; exon_number 16; size 133; number_of_reads 21270; percent_of_reads 69.5%
SIRV5	VIsoQLR	transcript	1010	10991	.	+	.	gene_id SIRV5; transcript_id Iso2; size 2084; n_of_reads 7287; prerc_partial 23.8%; perc_total 18.7%
SIRV5	VIsoQLR	exon	1010	1149	.	+	.	gene_id SIRV5; transcript_id Iso2; exon_number 1; size 140; number_of_reads 9169; percent_of_reads 29.9%
SIRV5	VIsoQLR	exon	1988	2033	.	+	.	gene_id SIRV5; transcript_id Iso2; exon_number 2; size 46; number_of_reads 19643; percent_of_reads 64.2%
SIRV5	VIsoQLR	exon	2120	2156	.	+	.	gene_id SIRV5; transcript_id Iso2; exon_number 3; size 37; number_of_reads 20830; percent_of_reads 68%
SIRV5	VIsoQLR	exon	2271	2315	.	+	.	gene_id SIRV5; transcript_id Iso2; exon_number 4; size 45; number_of_reads 20875; percent_of_reads 68.2%
SIRV5	VIsoQLR	exon	3299	3404	.	+	.	gene_id SIRV5; transcript_id Iso2; exon_number 5; size 106; number_of_reads 22241; percent_of_reads 72.6%
SIRV5	VIsoQLR	exon	3484	3643	.	+	.	gene_id SIRV5; transcript_id Iso2; exon_number 6; size 160; number_of_reads 19812; percent_of_reads 64.7%
SIRV5	VIsoQLR	exon	5381	5450	.	+	.	gene_id SIRV5; transcript_id Iso2; exon_number 7; size 70; number_of_reads 19848; percent_of_reads 64.8%
SIRV5	VIsoQLR	exon	5544	5626	.	+	.	gene_id SIRV5; transcript_id Iso2; exon_number 8; size 83; number_of_reads 19876; percent_of_reads 64.9%
SIRV5	VIsoQLR	exon	6112	6169	.	+	.	gene_id SIRV5; transcript_id Iso2; exon_number 9; size 58; number_of_reads 19901; percent_of_reads 65%
SIRV5	VIsoQLR	exon	6328	6452	.	+	.	gene_id SIRV5; transcript_id Iso2; exon_number 10; size 125; number_of_reads 19919; percent_of_reads 65.1%
SIRV5	VIsoQLR	exon	6659	6722	.	+	.	gene_id SIRV5; transcript_id Iso2; exon_number 11; size 64; number_of_reads 8921; percent_of_reads 29.1%
SIRV5	VIsoQLR	exon	6827	6957	.	+	.	gene_id SIRV5; transcript_id Iso2; exon_number 12; size 131; number_of_reads 19981; percent_of_reads 65.3%
SIRV5	VIsoQLR	exon	7145	7307	.	+	.	gene_id SIRV5; transcript_id Iso2; exon_number 13; size 163; number_of_reads 20002; percent_of_reads 65.3%
SIRV5	VIsoQLR	exon	7682	7762	.	+	.	gene_id SIRV5; transcript_id Iso2; exon_number 14; size 81; number_of_reads 20021; percent_of_reads 65.4%
SIRV5	VIsoQLR	exon	7871	8381	.	+	.	gene_id SIRV5; transcript_id Iso2; exon_number 15; size 511; number_of_reads 16577; percent_of_reads 54.1%
SIRV5	VIsoQLR	exon	8455	8585	.	+	.	gene_id SIRV5; transcript_id Iso2; exon_number 16; size 131; number_of_reads 21295; percent_of_reads 69.6%
SIRV5	VIsoQLR	exon	10859	10991	.	+	.	gene_id SIRV5; transcript_id Iso2; exon_number 17; size 133; number_of_reads 21270; percent_of_reads 69.5%
SIRV5	VIsoQLR	transcript	11134	13606	.	+	.	gene_id SIRV5; transcript_id Iso3; size 2473; n_of_reads 2861; prerc_partial 9.3%; perc_total 7.34%
SIRV5	VIsoQLR	exon	11134	13606	.	+	.	gene_id SIRV5; transcript_id Iso3; exon_number 1; size 2473; number_of_reads 2861; percent_of_reads 9.3%
SIRV5	VIsoQLR	transcript	1030	3598	.	+	.	gene_id SIRV5; transcript_id Iso4; size 531; n_of_reads 2361; prerc_partial 7.7%; perc_total 6.06%
SIRV5	VIsoQLR	exon	1030	1149	.	+	.	gene_id SIRV5; transcript_id Iso4; exon_number 1; size 120; number_of_reads 4311; percent_of_reads 14.1%
SIRV5	VIsoQLR	exon	1926	2033	.	+	.	gene_id SIRV5; transcript_id Iso4; exon_number 2; size 108; number_of_reads 2450; percent_of_reads 8%
SIRV5	VIsoQLR	exon	2120	2156	.	+	.	gene_id SIRV5; transcript_id Iso4; exon_number 3; size 37; number_of_reads 20830; percent_of_reads 68%
SIRV5	VIsoQLR	exon	2271	2315	.	+	.	gene_id SIRV5; transcript_id Iso4; exon_number 4; size 45; number_of_reads 20875; percent_of_reads 68.2%
SIRV5	VIsoQLR	exon	3299	3404	.	+	.	gene_id SIRV5; transcript_id Iso4; exon_number 5; size 106; number_of_reads 22241; percent_of_reads 72.6%
SIRV5	VIsoQLR	exon	3484	3598	.	+	.	gene_id SIRV5; transcript_id Iso4; exon_number 6; size 115; number_of_reads 2458; percent_of_reads 8%
SIRV5	VIsoQLR	transcript	1010	2398	.	+	.	gene_id SIRV5; transcript_id Iso5; size 545; n_of_reads 2106; prerc_partial 6.9%; perc_total 5.41%
SIRV5	VIsoQLR	exon	1010	1143	.	+	.	gene_id SIRV5; transcript_id Iso5; exon_number 1; size 134; number_of_reads 2250; percent_of_reads 7.3%
SIRV5	VIsoQLR	exon	1988	2398	.	+	.	gene_id SIRV5; transcript_id Iso5; exon_number 2; size 411; number_of_reads 3962; percent_of_reads 12.9%
SIRV5	VIsoQLR	transcript	1030	11866	.	+	.	gene_id SIRV5; transcript_id Iso6; size 2472; n_of_reads 1918; prerc_partial 6.3%; perc_total 4.92%
SIRV5	VIsoQLR	exon	1030	1149	.	+	.	gene_id SIRV5; transcript_id Iso6; exon_number 1; size 120; number_of_reads 4311; percent_of_reads 14.1%
SIRV5	VIsoQLR	exon	1988	2033	.	+	.	gene_id SIRV5; transcript_id Iso6; exon_number 2; size 46; number_of_reads 19643; percent_of_reads 64.2%
SIRV5	VIsoQLR	exon	2120	2156	.	+	.	gene_id SIRV5; transcript_id Iso6; exon_number 3; size 37; number_of_reads 20830; percent_of_reads 68%
SIRV5	VIsoQLR	exon	2271	2315	.	+	.	gene_id SIRV5; transcript_id Iso6; exon_number 4; size 45; number_of_reads 20875; percent_of_reads 68.2%
SIRV5	VIsoQLR	exon	3299	3404	.	+	.	gene_id SIRV5; transcript_id Iso6; exon_number 5; size 106; number_of_reads 22241; percent_of_reads 72.6%
SIRV5	VIsoQLR	exon	3484	3643	.	+	.	gene_id SIRV5; transcript_id Iso6; exon_number 6; size 160; number_of_reads 19812; percent_of_reads 64.7%
SIRV5	VIsoQLR	exon	5381	5450	.	+	.	gene_id SIRV5; transcript_id Iso6; exon_number 7; size 70; number_of_reads 19848; percent_of_reads 64.8%
SIRV5	VIsoQLR	exon	5544	5626	.	+	.	gene_id SIRV5; transcript_id Iso6; exon_number 8; size 83; number_of_reads 19876; percent_of_reads 64.9%
SIRV5	VIsoQLR	exon	6112	6169	.	+	.	gene_id SIRV5; transcript_id Iso6; exon_number 9; size 58; number_of_reads 19901; percent_of_reads 65%
SIRV5	VIsoQLR	exon	6328	6452	.	+	.	gene_id SIRV5; transcript_id Iso6; exon_number 10; size 125; number_of_reads 19919; percent_of_reads 65.1%
SIRV5	VIsoQLR	exon	6827	6957	.	+	.	gene_id SIRV5; transcript_id Iso6; exon_number 11; size 131; number_of_reads 19981; percent_of_reads 65.3%
SIRV5	VIsoQLR	exon	7145	7307	.	+	.	gene_id SIRV5; transcript_id Iso6; exon_number 12; size 163; number_of_reads 20002; percent_of_reads 65.3%
SIRV5	VIsoQLR	exon	7682	7762	.	+	.	gene_id SIRV5; transcript_id Iso6; exon_number 13; size 81; number_of_reads 20021; percent_of_reads 65.4%
SIRV5	VIsoQLR	exon	7871	8016	.	+	.	gene_id SIRV5; transcript_id Iso6; exon_number 14; size 146; number_of_reads 3450; percent_of_reads 11.3%
SIRV5	VIsoQLR	exon	8278	8381	.	+	.	gene_id SIRV5; transcript_id Iso6; exon_number 15; size 104; number_of_reads 3462; percent_of_reads 11.3%
SIRV5	VIsoQLR	exon	8455	8585	.	+	.	gene_id SIRV5; transcript_id Iso6; exon_number 16; size 131; number_of_reads 21295; percent_of_reads 69.6%
SIRV5	VIsoQLR	exon	10859	10991	.	+	.	gene_id SIRV5; transcript_id Iso6; exon_number 17; size 133; number_of_reads 21270; percent_of_reads 69.5%
SIRV5	VIsoQLR	exon	11134	11866	.	+	.	gene_id SIRV5; transcript_id Iso6; exon_number 18; size 733; number_of_reads 2119; percent_of_reads 6.9%
SIRV5	VIsoQLR	transcript	1010	2398	.	+	.	gene_id SIRV5; transcript_id Iso7; size 551; n_of_reads 1839; prerc_partial 6%; perc_total 4.72%
SIRV5	VIsoQLR	exon	1010	1149	.	+	.	gene_id SIRV5; transcript_id Iso7; exon_number 1; size 140; number_of_reads 9169; percent_of_reads 29.9%
SIRV5	VIsoQLR	exon	1988	2398	.	+	.	gene_id SIRV5; transcript_id Iso7; exon_number 2; size 411; number_of_reads 3962; percent_of_reads 12.9%
SIRV5	VIsoQLR	transcript	1058	10991	.	+	.	gene_id SIRV5; transcript_id Iso8; size 1889; n_of_reads 1247; prerc_partial 4.1%; perc_total 3.2%
SIRV5	VIsoQLR	exon	1058	1149	.	+	.	gene_id SIRV5; transcript_id Iso8; exon_number 1; size 92; number_of_reads 1268; percent_of_reads 4.1%
SIRV5	VIsoQLR	exon	1988	2033	.	+	.	gene_id SIRV5; transcript_id Iso8; exon_number 2; size 46; number_of_reads 19643; percent_of_reads 64.2%
SIRV5	VIsoQLR	exon	2120	2315	.	+	.	gene_id SIRV5; transcript_id Iso8; exon_number 3; size 196; number_of_reads 1288; percent_of_reads 4.2%
SIRV5	VIsoQLR	exon	3299	3404	.	+	.	gene_id SIRV5; transcript_id Iso8; exon_number 4; size 106; number_of_reads 22241; percent_of_reads 72.6%
SIRV5	VIsoQLR	exon	3484	3643	.	+	.	gene_id SIRV5; transcript_id Iso8; exon_number 5; size 160; number_of_reads 19812; percent_of_reads 64.7%
SIRV5	VIsoQLR	exon	5381	5450	.	+	.	gene_id SIRV5; transcript_id Iso8; exon_number 6; size 70; number_of_reads 19848; percent_of_reads 64.8%
SIRV5	VIsoQLR	exon	5544	5626	.	+	.	gene_id SIRV5; transcript_id Iso8; exon_number 7; size 83; number_of_reads 19876; percent_of_reads 64.9%
SIRV5	VIsoQLR	exon	6112	6169	.	+	.	gene_id SIRV5; transcript_id Iso8; exon_number 8; size 58; number_of_reads 19901; percent_of_reads 65%
SIRV5	VIsoQLR	exon	6328	6452	.	+	.	gene_id SIRV5; transcript_id Iso8; exon_number 9; size 125; number_of_reads 19919; percent_of_reads 65.1%
SIRV5	VIsoQLR	exon	6659	6722	.	+	.	gene_id SIRV5; transcript_id Iso8; exon_number 10; size 64; number_of_reads 8921; percent_of_reads 29.1%
SIRV5	VIsoQLR	exon	6827	6957	.	+	.	gene_id SIRV5; transcript_id Iso8; exon_number 11; size 131; number_of_reads 19981; percent_of_reads 65.3%
SIRV5	VIsoQLR	exon	7145	7307	.	+	.	gene_id SIRV5; transcript_id Iso8; exon_number 12; size 163; number_of_reads 20002; percent_of_reads 65.3%
SIRV5	VIsoQLR	exon	7682	7762	.	+	.	gene_id SIRV5; transcript_id Iso8; exon_number 13; size 81; number_of_reads 20021; percent_of_reads 65.4%
SIRV5	VIsoQLR	exon	7871	8016	.	+	.	gene_id SIRV5; transcript_id Iso8; exon_number 14; size 146; number_of_reads 3450; percent_of_reads 11.3%
SIRV5	VIsoQLR	exon	8278	8381	.	+	.	gene_id SIRV5; transcript_id Iso8; exon_number 15; size 104; number_of_reads 3462; percent_of_reads 11.3%
SIRV5	VIsoQLR	exon	8455	8585	.	+	.	gene_id SIRV5; transcript_id Iso8; exon_number 16; size 131; number_of_reads 21295; percent_of_reads 69.6%
SIRV5	VIsoQLR	exon	10859	10991	.	+	.	gene_id SIRV5; transcript_id Iso8; exon_number 17; size 133; number_of_reads 21270; percent_of_reads 69.5%
SIRV5	VIsoQLR	transcript	8317	11866	.	+	.	gene_id SIRV5; transcript_id Iso9; size 884; n_of_reads 1231; prerc_partial 4%; perc_total 3.16%
SIRV5	VIsoQLR	exon	8317	8381	.	+	.	gene_id SIRV5; transcript_id Iso9; exon_number 1; size 65; number_of_reads 1232; percent_of_reads 4%
SIRV5	VIsoQLR	exon	8455	8585	.	+	.	gene_id SIRV5; transcript_id Iso9; exon_number 2; size 131; number_of_reads 21295; percent_of_reads 69.6%
SIRV5	VIsoQLR	exon	10859	10991	.	+	.	gene_id SIRV5; transcript_id Iso9; exon_number 3; size 133; number_of_reads 21270; percent_of_reads 69.5%
SIRV5	VIsoQLR	exon	11312	11866	.	+	.	gene_id SIRV5; transcript_id Iso9; exon_number 4; size 555; number_of_reads 1249; percent_of_reads 4.1%
SIRV5	VIsoQLR	transcript	1002	10991	.	+	.	gene_id SIRV5; transcript_id Iso10; size 2022; n_of_reads 147; prerc_partial 0.5%; perc_total 0.38%
SIRV5	VIsoQLR	exon	1002	1143	.	+	.	gene_id SIRV5; transcript_id Iso10; exon_number 1; size 142; number_of_reads 149; percent_of_reads 0.5%
SIRV5	VIsoQLR	exon	1988	2033	.	+	.	gene_id SIRV5; transcript_id Iso10; exon_number 2; size 46; number_of_reads 19643; percent_of_reads 64.2%
SIRV5	VIsoQLR	exon	2120	2156	.	+	.	gene_id SIRV5; transcript_id Iso10; exon_number 3; size 37; number_of_reads 20830; percent_of_reads 68%
SIRV5	VIsoQLR	exon	2271	2315	.	+	.	gene_id SIRV5; transcript_id Iso10; exon_number 4; size 45; number_of_reads 20875; percent_of_reads 68.2%
SIRV5	VIsoQLR	exon	3299	3404	.	+	.	gene_id SIRV5; transcript_id Iso10; exon_number 5; size 106; number_of_reads 22241; percent_of_reads 72.6%
SIRV5	VIsoQLR	exon	3484	3643	.	+	.	gene_id SIRV5; transcript_id Iso10; exon_number 6; size 160; number_of_reads 19812; percent_of_reads 64.7%
SIRV5	VIsoQLR	exon	5381	5450	.	+	.	gene_id SIRV5; transcript_id Iso10; exon_number 7; size 70; number_of_reads 19848; percent_of_reads 64.8%
SIRV5	VIsoQLR	exon	5544	5626	.	+	.	gene_id SIRV5; transcript_id Iso10; exon_number 8; size 83; number_of_reads 19876; percent_of_reads 64.9%
SIRV5	VIsoQLR	exon	6112	6169	.	+	.	gene_id SIRV5; transcript_id Iso10; exon_number 9; size 58; number_of_reads 19901; percent_of_reads 65%
SIRV5	VIsoQLR	exon	6328	6452	.	+	.	gene_id SIRV5; transcript_id Iso10; exon_number 10; size 125; number_of_reads 19919; percent_of_reads 65.1%
SIRV5	VIsoQLR	exon	6827	6957	.	+	.	gene_id SIRV5; transcript_id Iso10; exon_number 11; size 131; number_of_reads 19981; percent_of_reads 65.3%
SIRV5	VIsoQLR	exon	7145	7307	.	+	.	gene_id SIRV5; transcript_id Iso10; exon_number 12; size 163; number_of_reads 20002; percent_of_reads 65.3%
SIRV5	VIsoQLR	exon	7682	7762	.	+	.	gene_id SIRV5; transcript_id Iso10; exon_number 13; size 81; number_of_reads 20021; percent_of_reads 65.4%
SIRV5	VIsoQLR	exon	7871	8381	.	+	.	gene_id SIRV5; transcript_id Iso10; exon_number 14; size 511; number_of_reads 16577; percent_of_reads 54.1%
SIRV5	VIsoQLR	exon	8455	8585	.	+	.	gene_id SIRV5; transcript_id Iso10; exon_number 15; size 131; number_of_reads 21295; percent_of_reads 69.6%
SIRV5	VIsoQLR	exon	10859	10991	.	+	.	gene_id SIRV5; transcript_id Iso10; exon_number 16; size 133; number_of_reads 21270; percent_of_reads 69.5%
SIRV5	VIsoQLR	transcript	1010	10991	.	+	.	gene_id SIRV5; transcript_id Iso11; size 2078; n_of_reads 135; prerc_partial 0.4%; perc_total 0.35%
SIRV5	VIsoQLR	exon	1010	1143	.	+	.	gene_id SIRV5; transcript_id Iso11; exon_number 1; size 134; number_of_reads 2250; percent_of_reads 7.3%
SIRV5	VIsoQLR	exon	1988	2033	.	+	.	gene_id SIRV5; transcript_id Iso11; exon_number 2; size 46; number_of_reads 19643; percent_of_reads 64.2%
SIRV5	VIsoQLR	exon	2120	2156	.	+	.	gene_id SIRV5; transcript_id Iso11; exon_number 3; size 37; number_of_reads 20830; percent_of_reads 68%
SIRV5	VIsoQLR	exon	2271	2315	.	+	.	gene_id SIRV5; transcript_id Iso11; exon_number 4; size 45; number_of_reads 20875; percent_of_reads 68.2%
SIRV5	VIsoQLR	exon	3299	3404	.	+	.	gene_id SIRV5; transcript_id Iso11; exon_number 5; size 106; number_of_reads 22241; percent_of_reads 72.6%
SIRV5	VIsoQLR	exon	3484	3643	.	+	.	gene_id SIRV5; transcript_id Iso11; exon_number 6; size 160; number_of_reads 19812; percent_of_reads 64.7%
SIRV5	VIsoQLR	exon	5381	5450	.	+	.	gene_id SIRV5; transcript_id Iso11; exon_number 7; size 70; number_of_reads 19848; percent_of_reads 64.8%
SIRV5	VIsoQLR	exon	5544	5626	.	+	.	gene_id SIRV5; transcript_id Iso11; exon_number 8; size 83; number_of_reads 19876; percent_of_reads 64.9%
SIRV5	VIsoQLR	exon	6112	6169	.	+	.	gene_id SIRV5; transcript_id Iso11; exon_number 9; size 58; number_of_reads 19901; percent_of_reads 65%
SIRV5	VIsoQLR	exon	6328	6452	.	+	.	gene_id SIRV5; transcript_id Iso11; exon_number 10; size 125; number_of_reads 19919; percent_of_reads 65.1%
SIRV5	VIsoQLR	exon	6659	6722	.	+	.	gene_id SIRV5; transcript_id Iso11; exon_number 11; size 64; number_of_reads 8921; percent_of_reads 29.1%
SIRV5	VIsoQLR	exon	6827	6957	.	+	.	gene_id SIRV5; transcript_id Iso11; exon_number 12; size 131; number_of_reads 19981; percent_of_reads 65.3%
SIRV5	VIsoQLR	exon	7145	7307	.	+	.	gene_id SIRV5; transcript_id Iso11; exon_number 13; size 163; number_of_reads 20002; percent_of_reads 65.3%
SIRV5	VIsoQLR	exon	7682	7762	.	+	.	gene_id SIRV5; transcript_id Iso11; exon_number 14; size 81; number_of_reads 20021; percent_of_reads 65.4%
SIRV5	VIsoQLR	exon	7871	8381	.	+	.	gene_id SIRV5; transcript_id Iso11; exon_number 15; size 511; number_of_reads 16577; percent_of_reads 54.1%
SIRV5	VIsoQLR	exon	8455	8585	.	+	.	gene_id SIRV5; transcript_id Iso11; exon_number 16; size 131; number_of_reads 21295; percent_of_reads 69.6%
SIRV5	VIsoQLR	exon	10859	10991	.	+	.	gene_id SIRV5; transcript_id Iso11; exon_number 17; size 133; number_of_reads 21270; percent_of_reads 69.5%
SIRV5	VIsoQLR	transcript	1030	3598	.	+	.	gene_id SIRV5; transcript_id Iso12; size 525; n_of_reads 71; prerc_partial 0.2%; perc_total 0.18%
SIRV5	VIsoQLR	exon	1030	1143	.	+	.	gene_id SIRV5; transcript_id Iso12; exon_number 1; size 114; number_of_reads 114; percent_of_reads 0.4%
SIRV5	VIsoQLR	exon	1926	2033	.	+	.	gene_id SIRV5; transcript_id Iso12; exon_number 2; size 108; number_of_reads 2450; percent_of_reads 8%
SIRV5	VIsoQLR	exon	2120	2156	.	+	.	gene_id SIRV5; transcript_id Iso12; exon_number 3; size 37; number_of_reads 20830; percent_of_reads 68%
SIRV5	VIsoQLR	exon	2271	2315	.	+	.	gene_id SIRV5; transcript_id Iso12; exon_number 4; size 45; number_of_reads 20875; percent_of_reads 68.2%
SIRV5	VIsoQLR	exon	3299	3404	.	+	.	gene_id SIRV5; transcript_id Iso12; exon_number 5; size 106; number_of_reads 22241; percent_of_reads 72.6%
SIRV5	VIsoQLR	exon	3484	3598	.	+	.	gene_id SIRV5; transcript_id Iso12; exon_number 6; size 115; number_of_reads 2458; percent_of_reads 8%
SIRV5	VIsoQLR	transcript	1988	10991	.	+	.	gene_id SIRV5; transcript_id Iso13; size 1880; n_of_reads 51; prerc_partial 0.2%; perc_total 0.13%
SIRV5	VIsoQLR	exon	1988	2033	.	+	.	gene_id SIRV5; transcript_id Iso13; exon_number 1; size 46; number_of_reads 19643; percent_of_reads 64.2%
SIRV5	VIsoQLR	exon	2120	2156	.	+	.	gene_id SIRV5; transcript_id Iso13; exon_number 2; size 37; number_of_reads 20830; percent_of_reads 68%
SIRV5	VIsoQLR	exon	2271	2315	.	+	.	gene_id SIRV5; transcript_id Iso13; exon_number 3; size 45; number_of_reads 20875; percent_of_reads 68.2%
SIRV5	VIsoQLR	exon	3299	3404	.	+	.	gene_id SIRV5; transcript_id Iso13; exon_number 4; size 106; number_of_reads 22241; percent_of_reads 72.6%
SIRV5	VIsoQLR	exon	3484	3643	.	+	.	gene_id SIRV5; transcript_id Iso13; exon_number 5; size 160; number_of_reads 19812; percent_of_reads 64.7%
SIRV5	VIsoQLR	exon	5381	5450	.	+	.	gene_id SIRV5; transcript_id Iso13; exon_number 6; size 70; number_of_reads 19848; percent_of_reads 64.8%
SIRV5	VIsoQLR	exon	5544	5626	.	+	.	gene_id SIRV5; transcript_id Iso13; exon_number 7; size 83; number_of_reads 19876; percent_of_reads 64.9%
SIRV5	VIsoQLR	exon	6112	6169	.	+	.	gene_id SIRV5; transcript_id Iso13; exon_number 8; size 58; number_of_reads 19901; percent_of_reads 65%
SIRV5	VIsoQLR	exon	6328	6452	.	+	.	gene_id SIRV5; transcript_id Iso13; exon_number 9; size 125; number_of_reads 19919; percent_of_reads 65.1%
SIRV5	VIsoQLR	exon	6827	6957	.	+	.	gene_id SIRV5; transcript_id Iso13; exon_number 10; size 131; number_of_reads 19981; percent_of_reads 65.3%
SIRV5	VIsoQLR	exon	7145	7307	.	+	.	gene_id SIRV5; transcript_id Iso13; exon_number 11; size 163; number_of_reads 20002; percent_of_reads 65.3%
SIRV5	VIsoQLR	exon	7682	7762	.	+	.	gene_id SIRV5; transcript_id Iso13; exon_number 12; size 81; number_of_reads 20021; percent_of_reads 65.4%
SIRV5	VIsoQLR	exon	7871	8381	.	+	.	gene_id SIRV5; transcript_id Iso13; exon_number 13; size 511; number_of_reads 16577; percent_of_reads 54.1%
SIRV5	VIsoQLR	exon	8455	8585	.	+	.	gene_id SIRV5; transcript_id Iso13; exon_number 14; size 131; number_of_reads 21295; percent_of_reads 69.6%
SIRV5	VIsoQLR	exon	10859	10991	.	+	.	gene_id SIRV5; transcript_id Iso13; exon_number 15; size 133; number_of_reads 21270; percent_of_reads 69.5%
SIRV5	VIsoQLR	transcript	6827	10991	.	+	.	gene_id SIRV5; transcript_id Iso14; size 1150; n_of_reads 36; prerc_partial 0.1%; perc_total 0.09%
SIRV5	VIsoQLR	exon	6827	6957	.	+	.	gene_id SIRV5; transcript_id Iso14; exon_number 1; size 131; number_of_reads 19981; percent_of_reads 65.3%
SIRV5	VIsoQLR	exon	7145	7307	.	+	.	gene_id SIRV5; transcript_id Iso14; exon_number 2; size 163; number_of_reads 20002; percent_of_reads 65.3%
SIRV5	VIsoQLR	exon	7682	7762	.	+	.	gene_id SIRV5; transcript_id Iso14; exon_number 3; size 81; number_of_reads 20021; percent_of_reads 65.4%
SIRV5	VIsoQLR	exon	7871	8381	.	+	.	gene_id SIRV5; transcript_id Iso14; exon_number 4; size 511; number_of_reads 16577; percent_of_reads 54.1%
SIRV5	VIsoQLR	exon	8455	8585	.	+	.	gene_id SIRV5; transcript_id Iso14; exon_number 5; size 131; number_of_reads 21295; percent_of_reads 69.6%
SIRV5	VIsoQLR	exon	10859	10991	.	+	.	gene_id SIRV5; transcript_id Iso14; exon_number 6; size 133; number_of_reads 21270; percent_of_reads 69.5%
SIRV5	VIsoQLR	transcript	1030	11866	.	+	.	gene_id SIRV5; transcript_id Iso15; size 2466; n_of_reads 33; prerc_partial 0.1%; perc_total 0.08%
SIRV5	VIsoQLR	exon	1030	1143	.	+	.	gene_id SIRV5; transcript_id Iso15; exon_number 1; size 114; number_of_reads 114; percent_of_reads 0.4%
SIRV5	VIsoQLR	exon	1988	2033	.	+	.	gene_id SIRV5; transcript_id Iso15; exon_number 2; size 46; number_of_reads 19643; percent_of_reads 64.2%
SIRV5	VIsoQLR	exon	2120	2156	.	+	.	gene_id SIRV5; transcript_id Iso15; exon_number 3; size 37; number_of_reads 20830; percent_of_reads 68%
SIRV5	VIsoQLR	exon	2271	2315	.	+	.	gene_id SIRV5; transcript_id Iso15; exon_number 4; size 45; number_of_reads 20875; percent_of_reads 68.2%
SIRV5	VIsoQLR	exon	3299	3404	.	+	.	gene_id SIRV5; transcript_id Iso15; exon_number 5; size 106; number_of_reads 22241; percent_of_reads 72.6%
SIRV5	VIsoQLR	exon	3484	3643	.	+	.	gene_id SIRV5; transcript_id Iso15; exon_number 6; size 160; number_of_reads 19812; percent_of_reads 64.7%
SIRV5	VIsoQLR	exon	5381	5450	.	+	.	gene_id SIRV5; transcript_id Iso15; exon_number 7; size 70; number_of_reads 19848; percent_of_reads 64.8%
SIRV5	VIsoQLR	exon	5544	5626	.	+	.	gene_id SIRV5; transcript_id Iso15; exon_number 8; size 83; number_of_reads 19876; percent_of_reads 64.9%
SIRV5	VIsoQLR	exon	6112	6169	.	+	.	gene_id SIRV5; transcript_id Iso15; exon_number 9; size 58; number_of_reads 19901; percent_of_reads 65%
SIRV5	VIsoQLR	exon	6328	6452	.	+	.	gene_id SIRV5; transcript_id Iso15; exon_number 10; size 125; number_of_reads 19919; percent_of_reads 65.1%
SIRV5	VIsoQLR	exon	6827	6957	.	+	.	gene_id SIRV5; transcript_id Iso15; exon_number 11; size 131; number_of_reads 19981; percent_of_reads 65.3%
SIRV5	VIsoQLR	exon	7145	7307	.	+	.	gene_id SIRV5; transcript_id Iso15; exon_number 12; size 163; number_of_reads 20002; percent_of_reads 65.3%
SIRV5	VIsoQLR	exon	7682	7762	.	+	.	gene_id SIRV5; transcript_id Iso15; exon_number 13; size 81; number_of_reads 20021; percent_of_reads 65.4%
SIRV5	VIsoQLR	exon	7871	8016	.	+	.	gene_id SIRV5; transcript_id Iso15; exon_number 14; size 146; number_of_reads 3450; percent_of_reads 11.3%
SIRV5	VIsoQLR	exon	8278	8381	.	+	.	gene_id SIRV5; transcript_id Iso15; exon_number 15; size 104; number_of_reads 3462; percent_of_reads 11.3%
SIRV5	VIsoQLR	exon	8455	8585	.	+	.	gene_id SIRV5; transcript_id Iso15; exon_number 16; size 131; number_of_reads 21295; percent_of_reads 69.6%
SIRV5	VIsoQLR	exon	10859	10991	.	+	.	gene_id SIRV5; transcript_id Iso15; exon_number 17; size 133; number_of_reads 21270; percent_of_reads 69.5%
SIRV5	VIsoQLR	exon	11134	11866	.	+	.	gene_id SIRV5; transcript_id Iso15; exon_number 18; size 733; number_of_reads 2119; percent_of_reads 6.9%
SIRV5	VIsoQLR	transcript	1988	11866	.	+	.	gene_id SIRV5; transcript_id Iso16; size 2352; n_of_reads 28; prerc_partial 0.1%; perc_total 0.07%
SIRV5	VIsoQLR	exon	1988	2033	.	+	.	gene_id SIRV5; transcript_id Iso16; exon_number 1; size 46; number_of_reads 19643; percent_of_reads 64.2%
SIRV5	VIsoQLR	exon	2120	2156	.	+	.	gene_id SIRV5; transcript_id Iso16; exon_number 2; size 37; number_of_reads 20830; percent_of_reads 68%
SIRV5	VIsoQLR	exon	2271	2315	.	+	.	gene_id SIRV5; transcript_id Iso16; exon_number 3; size 45; number_of_reads 20875; percent_of_reads 68.2%
SIRV5	VIsoQLR	exon	3299	3404	.	+	.	gene_id SIRV5; transcript_id Iso16; exon_number 4; size 106; number_of_reads 22241; percent_of_reads 72.6%
SIRV5	VIsoQLR	exon	3484	3643	.	+	.	gene_id SIRV5; transcript_id Iso16; exon_number 5; size 160; number_of_reads 19812; percent_of_reads 64.7%
SIRV5	VIsoQLR	exon	5381	5450	.	+	.	gene_id SIRV5; transcript_id Iso16; exon_number 6; size 70; number_of_reads 19848; percent_of_reads 64.8%
SIRV5	VIsoQLR	exon	5544	5626	.	+	.	gene_id SIRV5; transcript_id Iso16; exon_number 7; size 83; number_of_reads 19876; percent_of_reads 64.9%
SIRV5	VIsoQLR	exon	6112	6169	.	+	.	gene_id SIRV5; transcript_id Iso16; exon_number 8; size 58; number_of_reads 19901; percent_of_reads 65%
SIRV5	VIsoQLR	exon	6328	6452	.	+	.	gene_id SIRV5; transcript_id Iso16; exon_number 9; size 125; number_of_reads 19919; percent_of_reads 65.1%
SIRV5	VIsoQLR	exon	6827	6957	.	+	.	gene_id SIRV5; transcript_id Iso16; exon_number 10; size 131; number_of_reads 19981; percent_of_reads 65.3%
SIRV5	VIsoQLR	exon	7145	7307	.	+	.	gene_id SIRV5; transcript_id Iso16; exon_number 11; size 163; number_of_reads 20002; percent_of_reads 65.3%
SIRV5	VIsoQLR	exon	7682	7762	.	+	.	gene_id SIRV5; transcript_id Iso16; exon_number 12; size 81; number_of_reads 20021; percent_of_reads 65.4%
SIRV5	VIsoQLR	exon	7871	8016	.	+	.	gene_id SIRV5; transcript_id Iso16; exon_number 13; size 146; number_of_reads 3450; percent_of_reads 11.3%
SIRV5	VIsoQLR	exon	8278	8381	.	+	.	gene_id SIRV5; transcript_id Iso16; exon_number 14; size 104; number_of_reads 3462; percent_of_reads 11.3%
SIRV5	VIsoQLR	exon	8455	8585	.	+	.	gene_id SIRV5; transcript_id Iso16; exon_number 15; size 131; number_of_reads 21295; percent_of_reads 69.6%
SIRV5	VIsoQLR	exon	10859	10991	.	+	.	gene_id SIRV5; transcript_id Iso16; exon_number 16; size 133; number_of_reads 21270; percent_of_reads 69.5%
SIRV5	VIsoQLR	exon	11134	11866	.	+	.	gene_id SIRV5; transcript_id Iso16; exon_number 17; size 733; number_of_reads 2119; percent_of_reads 6.9%
SIRV5	VIsoQLR	transcript	1058	10991	.	+	.	gene_id SIRV5; transcript_id Iso17; size 1883; n_of_reads 27; prerc_partial 0.1%; perc_total 0.07%
SIRV5	VIsoQLR	exon	1058	1143	.	+	.	gene_id SIRV5; transcript_id Iso17; exon_number 1; size 86; number_of_reads 31; percent_of_reads 0.1%
SIRV5	VIsoQLR	exon	1988	2033	.	+	.	gene_id SIRV5; transcript_id Iso17; exon_number 2; size 46; number_of_reads 19643; percent_of_reads 64.2%
SIRV5	VIsoQLR	exon	2120	2315	.	+	.	gene_id SIRV5; transcript_id Iso17; exon_number 3; size 196; number_of_reads 1288; percent_of_reads 4.2%
SIRV5	VIsoQLR	exon	3299	3404	.	+	.	gene_id SIRV5; transcript_id Iso17; exon_number 4; size 106; number_of_reads 22241; percent_of_reads 72.6%
SIRV5	VIsoQLR	exon	3484	3643	.	+	.	gene_id SIRV5; transcript_id Iso17; exon_number 5; size 160; number_of_reads 19812; percent_of_reads 64.7%
SIRV5	VIsoQLR	exon	5381	5450	.	+	.	gene_id SIRV5; transcript_id Iso17; exon_number 6; size 70; number_of_reads 19848; percent_of_reads 64.8%
SIRV5	VIsoQLR	exon	5544	5626	.	+	.	gene_id SIRV5; transcript_id Iso17; exon_number 7; size 83; number_of_reads 19876; percent_of_reads 64.9%
SIRV5	VIsoQLR	exon	6112	6169	.	+	.	gene_id SIRV5; transcript_id Iso17; exon_number 8; size 58; number_of_reads 19901; percent_of_reads 65%
SIRV5	VIsoQLR	exon	6328	6452	.	+	.	gene_id SIRV5; transcript_id Iso17; exon_number 9; size 125; number_of_reads 19919; percent_of_reads 65.1%
SIRV5	VIsoQLR	exon	6659	6722	.	+	.	gene_id SIRV5; transcript_id Iso17; exon_number 10; size 64; number_of_reads 8921; percent_of_reads 29.1%
SIRV5	VIsoQLR	exon	6827	6957	.	+	.	gene_id SIRV5; transcript_id Iso17; exon_number 11; size 131; number_of_reads 19981; percent_of_reads 65.3%
SIRV5	VIsoQLR	exon	7145	7307	.	+	.	gene_id SIRV5; transcript_id Iso17; exon_number 12; size 163; number_of_reads 20002; percent_of_reads 65.3%
SIRV5	VIsoQLR	exon	7682	7762	.	+	.	gene_id SIRV5; transcript_id Iso17; exon_number 13; size 81; number_of_reads 20021; percent_of_reads 65.4%
SIRV5	VIsoQLR	exon	7871	8016	.	+	.	gene_id SIRV5; transcript_id Iso17; exon_number 14; size 146; number_of_reads 3450; percent_of_reads 11.3%
SIRV5	VIsoQLR	exon	8278	8381	.	+	.	gene_id SIRV5; transcript_id Iso17; exon_number 15; size 104; number_of_reads 3462; percent_of_reads 11.3%
SIRV5	VIsoQLR	exon	8455	8585	.	+	.	gene_id SIRV5; transcript_id Iso17; exon_number 16; size 131; number_of_reads 21295; percent_of_reads 69.6%
SIRV5	VIsoQLR	exon	10859	10991	.	+	.	gene_id SIRV5; transcript_id Iso17; exon_number 17; size 133; number_of_reads 21270; percent_of_reads 69.5%
SIRV5	VIsoQLR	transcript	3299	10991	.	+	.	gene_id SIRV5; transcript_id Iso18; size 1555; n_of_reads 27; prerc_partial 0.1%; perc_total 0.07%
SIRV5	VIsoQLR	exon	3299	3404	.	+	.	gene_id SIRV5; transcript_id Iso18; exon_number 1; size 106; number_of_reads 22241; percent_of_reads 72.6%
SIRV5	VIsoQLR	exon	3484	3643	.	+	.	gene_id SIRV5; transcript_id Iso18; exon_number 2; size 160; number_of_reads 19812; percent_of_reads 64.7%
SIRV5	VIsoQLR	exon	5381	5450	.	+	.	gene_id SIRV5; transcript_id Iso18; exon_number 3; size 70; number_of_reads 19848; percent_of_reads 64.8%
SIRV5	VIsoQLR	exon	5544	5626	.	+	.	gene_id SIRV5; transcript_id Iso18; exon_number 4; size 83; number_of_reads 19876; percent_of_reads 64.9%
SIRV5	VIsoQLR	exon	6112	6169	.	+	.	gene_id SIRV5; transcript_id Iso18; exon_number 5; size 58; number_of_reads 19901; percent_of_reads 65%
SIRV5	VIsoQLR	exon	6328	6452	.	+	.	gene_id SIRV5; transcript_id Iso18; exon_number 6; size 125; number_of_reads 19919; percent_of_reads 65.1%
SIRV5	VIsoQLR	exon	6659	6722	.	+	.	gene_id SIRV5; transcript_id Iso18; exon_number 7; size 64; number_of_reads 8921; percent_of_reads 29.1%
SIRV5	VIsoQLR	exon	6827	6957	.	+	.	gene_id SIRV5; transcript_id Iso18; exon_number 8; size 131; number_of_reads 19981; percent_of_reads 65.3%
SIRV5	VIsoQLR	exon	7145	7307	.	+	.	gene_id SIRV5; transcript_id Iso18; exon_number 9; size 163; number_of_reads 20002; percent_of_reads 65.3%
SIRV5	VIsoQLR	exon	7682	7762	.	+	.	gene_id SIRV5; transcript_id Iso18; exon_number 10; size 81; number_of_reads 20021; percent_of_reads 65.4%
SIRV5	VIsoQLR	exon	7871	8016	.	+	.	gene_id SIRV5; transcript_id Iso18; exon_number 11; size 146; number_of_reads 3450; percent_of_reads 11.3%
SIRV5	VIsoQLR	exon	8278	8381	.	+	.	gene_id SIRV5; transcript_id Iso18; exon_number 12; size 104; number_of_reads 3462; percent_of_reads 11.3%
SIRV5	VIsoQLR	exon	8455	8585	.	+	.	gene_id SIRV5; transcript_id Iso18; exon_number 13; size 131; number_of_reads 21295; percent_of_reads 69.6%
SIRV5	VIsoQLR	exon	10859	10991	.	+	.	gene_id SIRV5; transcript_id Iso18; exon_number 14; size 133; number_of_reads 21270; percent_of_reads 69.5%
SIRV5	VIsoQLR	transcript	1988	10991	.	+	.	gene_id SIRV5; transcript_id Iso19; size 1944; n_of_reads 26; prerc_partial 0.1%; perc_total 0.07%
SIRV5	VIsoQLR	exon	1988	2033	.	+	.	gene_id SIRV5; transcript_id Iso19; exon_number 1; size 46; number_of_reads 19643; percent_of_reads 64.2%
SIRV5	VIsoQLR	exon	2120	2156	.	+	.	gene_id SIRV5; transcript_id Iso19; exon_number 2; size 37; number_of_reads 20830; percent_of_reads 68%
SIRV5	VIsoQLR	exon	2271	2315	.	+	.	gene_id SIRV5; transcript_id Iso19; exon_number 3; size 45; number_of_reads 20875; percent_of_reads 68.2%
SIRV5	VIsoQLR	exon	3299	3404	.	+	.	gene_id SIRV5; transcript_id Iso19; exon_number 4; size 106; number_of_reads 22241; percent_of_reads 72.6%
SIRV5	VIsoQLR	exon	3484	3643	.	+	.	gene_id SIRV5; transcript_id Iso19; exon_number 5; size 160; number_of_reads 19812; percent_of_reads 64.7%
SIRV5	VIsoQLR	exon	5381	5450	.	+	.	gene_id SIRV5; transcript_id Iso19; exon_number 6; size 70; number_of_reads 19848; percent_of_reads 64.8%
SIRV5	VIsoQLR	exon	5544	5626	.	+	.	gene_id SIRV5; transcript_id Iso19; exon_number 7; size 83; number_of_reads 19876; percent_of_reads 64.9%
SIRV5	VIsoQLR	exon	6112	6169	.	+	.	gene_id SIRV5; transcript_id Iso19; exon_number 8; size 58; number_of_reads 19901; percent_of_reads 65%
SIRV5	VIsoQLR	exon	6328	6452	.	+	.	gene_id SIRV5; transcript_id Iso19; exon_number 9; size 125; number_of_reads 19919; percent_of_reads 65.1%
SIRV5	VIsoQLR	exon	6659	6722	.	+	.	gene_id SIRV5; transcript_id Iso19; exon_number 10; size 64; number_of_reads 8921; percent_of_reads 29.1%
SIRV5	VIsoQLR	exon	6827	6957	.	+	.	gene_id SIRV5; transcript_id Iso19; exon_number 11; size 131; number_of_reads 19981; percent_of_reads 65.3%
SIRV5	VIsoQLR	exon	7145	7307	.	+	.	gene_id SIRV5; transcript_id Iso19; exon_number 12; size 163; number_of_reads 20002; percent_of_reads 65.3%
SIRV5	VIsoQLR	exon	7682	7762	.	+	.	gene_id SIRV5; transcript_id Iso19; exon_number 13; size 81; number_of_reads 20021; percent_of_reads 65.4%
SIRV5	VIsoQLR	exon	7871	8381	.	+	.	gene_id SIRV5; transcript_id Iso19; exon_number 14; size 511; number_of_reads 16577; percent_of_reads 54.1%
SIRV5	VIsoQLR	exon	8455	8585	.	+	.	gene_id SIRV5; transcript_id Iso19; exon_number 15; size 131; number_of_reads 21295; percent_of_reads 69.6%
SIRV5	VIsoQLR	exon	10859	10991	.	+	.	gene_id SIRV5; transcript_id Iso19; exon_number 16; size 133; number_of_reads 21270; percent_of_reads 69.5%
SIRV5	VIsoQLR	transcript	1010	10991	.	+	.	gene_id SIRV5; transcript_id Iso20; size 2020; n_of_reads 23; prerc_partial 0.1%; perc_total 0.06%
SIRV5	VIsoQLR	exon	1010	1149	.	+	.	gene_id SIRV5; transcript_id Iso20; exon_number 1; size 140; number_of_reads 9169; percent_of_reads 29.9%
SIRV5	VIsoQLR	exon	1988	2033	.	+	.	gene_id SIRV5; transcript_id Iso20; exon_number 2; size 46; number_of_reads 19643; percent_of_reads 64.2%
SIRV5	VIsoQLR	exon	2120	2156	.	+	.	gene_id SIRV5; transcript_id Iso20; exon_number 3; size 37; number_of_reads 20830; percent_of_reads 68%
SIRV5	VIsoQLR	exon	2271	2315	.	+	.	gene_id SIRV5; transcript_id Iso20; exon_number 4; size 45; number_of_reads 20875; percent_of_reads 68.2%
SIRV5	VIsoQLR	exon	3299	3404	.	+	.	gene_id SIRV5; transcript_id Iso20; exon_number 5; size 106; number_of_reads 22241; percent_of_reads 72.6%
SIRV5	VIsoQLR	exon	3484	3643	.	+	.	gene_id SIRV5; transcript_id Iso20; exon_number 6; size 160; number_of_reads 19812; percent_of_reads 64.7%
SIRV5	VIsoQLR	exon	5381	5450	.	+	.	gene_id SIRV5; transcript_id Iso20; exon_number 7; size 70; number_of_reads 19848; percent_of_reads 64.8%
SIRV5	VIsoQLR	exon	5544	5626	.	+	.	gene_id SIRV5; transcript_id Iso20; exon_number 8; size 83; number_of_reads 19876; percent_of_reads 64.9%
SIRV5	VIsoQLR	exon	6112	6169	.	+	.	gene_id SIRV5; transcript_id Iso20; exon_number 9; size 58; number_of_reads 19901; percent_of_reads 65%
SIRV5	VIsoQLR	exon	6328	6452	.	+	.	gene_id SIRV5; transcript_id Iso20; exon_number 10; size 125; number_of_reads 19919; percent_of_reads 65.1%
SIRV5	VIsoQLR	exon	6827	6957	.	+	.	gene_id SIRV5; transcript_id Iso20; exon_number 11; size 131; number_of_reads 19981; percent_of_reads 65.3%
SIRV5	VIsoQLR	exon	7145	7307	.	+	.	gene_id SIRV5; transcript_id Iso20; exon_number 12; size 163; number_of_reads 20002; percent_of_reads 65.3%
SIRV5	VIsoQLR	exon	7682	7762	.	+	.	gene_id SIRV5; transcript_id Iso20; exon_number 13; size 81; number_of_reads 20021; percent_of_reads 65.4%
SIRV5	VIsoQLR	exon	7871	8381	.	+	.	gene_id SIRV5; transcript_id Iso20; exon_number 14; size 511; number_of_reads 16577; percent_of_reads 54.1%
SIRV5	VIsoQLR	exon	8455	8585	.	+	.	gene_id SIRV5; transcript_id Iso20; exon_number 15; size 131; number_of_reads 21295; percent_of_reads 69.6%
SIRV5	VIsoQLR	exon	10859	10991	.	+	.	gene_id SIRV5; transcript_id Iso20; exon_number 16; size 133; number_of_reads 21270; percent_of_reads 69.5%
SIRV5	VIsoQLR	transcript	3299	10991	.	+	.	gene_id SIRV5; transcript_id Iso21; size 1752; n_of_reads 21; prerc_partial 0.1%; perc_total 0.05%
SIRV5	VIsoQLR	exon	3299	3404	.	+	.	gene_id SIRV5; transcript_id Iso21; exon_number 1; size 106; number_of_reads 22241; percent_of_reads 72.6%
SIRV5	VIsoQLR	exon	3484	3643	.	+	.	gene_id SIRV5; transcript_id Iso21; exon_number 2; size 160; number_of_reads 19812; percent_of_reads 64.7%
SIRV5	VIsoQLR	exon	5381	5450	.	+	.	gene_id SIRV5; transcript_id Iso21; exon_number 3; size 70; number_of_reads 19848; percent_of_reads 64.8%
SIRV5	VIsoQLR	exon	5544	5626	.	+	.	gene_id SIRV5; transcript_id Iso21; exon_number 4; size 83; number_of_reads 19876; percent_of_reads 64.9%
SIRV5	VIsoQLR	exon	6112	6169	.	+	.	gene_id SIRV5; transcript_id Iso21; exon_number 5; size 58; number_of_reads 19901; percent_of_reads 65%
SIRV5	VIsoQLR	exon	6328	6452	.	+	.	gene_id SIRV5; transcript_id Iso21; exon_number 6; size 125; number_of_reads 19919; percent_of_reads 65.1%
SIRV5	VIsoQLR	exon	6827	6957	.	+	.	gene_id SIRV5; transcript_id Iso21; exon_number 7; size 131; number_of_reads 19981; percent_of_reads 65.3%
SIRV5	VIsoQLR	exon	7145	7307	.	+	.	gene_id SIRV5; transcript_id Iso21; exon_number 8; size 163; number_of_reads 20002; percent_of_reads 65.3%
SIRV5	VIsoQLR	exon	7682	7762	.	+	.	gene_id SIRV5; transcript_id Iso21; exon_number 9; size 81; number_of_reads 20021; percent_of_reads 65.4%
SIRV5	VIsoQLR	exon	7871	8381	.	+	.	gene_id SIRV5; transcript_id Iso21; exon_number 10; size 511; number_of_reads 16577; percent_of_reads 54.1%
SIRV5	VIsoQLR	exon	8455	8585	.	+	.	gene_id SIRV5; transcript_id Iso21; exon_number 11; size 131; number_of_reads 21295; percent_of_reads 69.6%
SIRV5	VIsoQLR	exon	10859	10991	.	+	.	gene_id SIRV5; transcript_id Iso21; exon_number 12; size 133; number_of_reads 21270; percent_of_reads 69.5%
SIRV5	VIsoQLR	transcript	1030	10991	.	+	.	gene_id SIRV5; transcript_id Iso22; size 2064; n_of_reads 20; prerc_partial 0.1%; perc_total 0.05%
SIRV5	VIsoQLR	exon	1030	1149	.	+	.	gene_id SIRV5; transcript_id Iso22; exon_number 1; size 120; number_of_reads 4311; percent_of_reads 14.1%
SIRV5	VIsoQLR	exon	1988	2033	.	+	.	gene_id SIRV5; transcript_id Iso22; exon_number 2; size 46; number_of_reads 19643; percent_of_reads 64.2%
SIRV5	VIsoQLR	exon	2120	2156	.	+	.	gene_id SIRV5; transcript_id Iso22; exon_number 3; size 37; number_of_reads 20830; percent_of_reads 68%
SIRV5	VIsoQLR	exon	2271	2315	.	+	.	gene_id SIRV5; transcript_id Iso22; exon_number 4; size 45; number_of_reads 20875; percent_of_reads 68.2%
SIRV5	VIsoQLR	exon	3299	3404	.	+	.	gene_id SIRV5; transcript_id Iso22; exon_number 5; size 106; number_of_reads 22241; percent_of_reads 72.6%
SIRV5	VIsoQLR	exon	3484	3643	.	+	.	gene_id SIRV5; transcript_id Iso22; exon_number 6; size 160; number_of_reads 19812; percent_of_reads 64.7%
SIRV5	VIsoQLR	exon	5381	5450	.	+	.	gene_id SIRV5; transcript_id Iso22; exon_number 7; size 70; number_of_reads 19848; percent_of_reads 64.8%
SIRV5	VIsoQLR	exon	5544	5626	.	+	.	gene_id SIRV5; transcript_id Iso22; exon_number 8; size 83; number_of_reads 19876; percent_of_reads 64.9%
SIRV5	VIsoQLR	exon	6112	6169	.	+	.	gene_id SIRV5; transcript_id Iso22; exon_number 9; size 58; number_of_reads 19901; percent_of_reads 65%
SIRV5	VIsoQLR	exon	6328	6452	.	+	.	gene_id SIRV5; transcript_id Iso22; exon_number 10; size 125; number_of_reads 19919; percent_of_reads 65.1%
SIRV5	VIsoQLR	exon	6659	6722	.	+	.	gene_id SIRV5; transcript_id Iso22; exon_number 11; size 64; number_of_reads 8921; percent_of_reads 29.1%
SIRV5	VIsoQLR	exon	6827	6957	.	+	.	gene_id SIRV5; transcript_id Iso22; exon_number 12; size 131; number_of_reads 19981; percent_of_reads 65.3%
SIRV5	VIsoQLR	exon	7145	7307	.	+	.	gene_id SIRV5; transcript_id Iso22; exon_number 13; size 163; number_of_reads 20002; percent_of_reads 65.3%
SIRV5	VIsoQLR	exon	7682	7762	.	+	.	gene_id SIRV5; transcript_id Iso22; exon_number 14; size 81; number_of_reads 20021; percent_of_reads 65.4%
SIRV5	VIsoQLR	exon	7871	8381	.	+	.	gene_id SIRV5; transcript_id Iso22; exon_number 15; size 511; number_of_reads 16577; percent_of_reads 54.1%
SIRV5	VIsoQLR	exon	8455	8585	.	+	.	gene_id SIRV5; transcript_id Iso22; exon_number 16; size 131; number_of_reads 21295; percent_of_reads 69.6%
SIRV5	VIsoQLR	exon	10859	10991	.	+	.	gene_id SIRV5; transcript_id Iso22; exon_number 17; size 133; number_of_reads 21270; percent_of_reads 69.5%
SIRV5	VIsoQLR	transcript	6827	11866	.	+	.	gene_id SIRV5; transcript_id Iso23; size 1622; n_of_reads 18; prerc_partial 0.1%; perc_total 0.05%
SIRV5	VIsoQLR	exon	6827	6957	.	+	.	gene_id SIRV5; transcript_id Iso23; exon_number 1; size 131; number_of_reads 19981; percent_of_reads 65.3%
SIRV5	VIsoQLR	exon	7145	7307	.	+	.	gene_id SIRV5; transcript_id Iso23; exon_number 2; size 163; number_of_reads 20002; percent_of_reads 65.3%
SIRV5	VIsoQLR	exon	7682	7762	.	+	.	gene_id SIRV5; transcript_id Iso23; exon_number 3; size 81; number_of_reads 20021; percent_of_reads 65.4%
SIRV5	VIsoQLR	exon	7871	8016	.	+	.	gene_id SIRV5; transcript_id Iso23; exon_number 4; size 146; number_of_reads 3450; percent_of_reads 11.3%
SIRV5	VIsoQLR	exon	8278	8381	.	+	.	gene_id SIRV5; transcript_id Iso23; exon_number 5; size 104; number_of_reads 3462; percent_of_reads 11.3%
SIRV5	VIsoQLR	exon	8455	8585	.	+	.	gene_id SIRV5; transcript_id Iso23; exon_number 6; size 131; number_of_reads 21295; percent_of_reads 69.6%
SIRV5	VIsoQLR	exon	10859	10991	.	+	.	gene_id SIRV5; transcript_id Iso23; exon_number 7; size 133; number_of_reads 21270; percent_of_reads 69.5%
SIRV5	VIsoQLR	exon	11134	11866	.	+	.	gene_id SIRV5; transcript_id Iso23; exon_number 8; size 733; number_of_reads 2119; percent_of_reads 6.9%
SIRV5	VIsoQLR	transcript	1002	8585	.	+	.	gene_id SIRV5; transcript_id Iso24; size 1895; n_of_reads 17; prerc_partial 0.1%; perc_total 0.04%
SIRV5	VIsoQLR	exon	1002	1149	.	+	.	gene_id SIRV5; transcript_id Iso24; exon_number 1; size 148; number_of_reads 8632; percent_of_reads 28.2%
SIRV5	VIsoQLR	exon	1988	2033	.	+	.	gene_id SIRV5; transcript_id Iso24; exon_number 2; size 46; number_of_reads 19643; percent_of_reads 64.2%
SIRV5	VIsoQLR	exon	2120	2156	.	+	.	gene_id SIRV5; transcript_id Iso24; exon_number 3; size 37; number_of_reads 20830; percent_of_reads 68%
SIRV5	VIsoQLR	exon	2271	2315	.	+	.	gene_id SIRV5; transcript_id Iso24; exon_number 4; size 45; number_of_reads 20875; percent_of_reads 68.2%
SIRV5	VIsoQLR	exon	3299	3404	.	+	.	gene_id SIRV5; transcript_id Iso24; exon_number 5; size 106; number_of_reads 22241; percent_of_reads 72.6%
SIRV5	VIsoQLR	exon	3484	3643	.	+	.	gene_id SIRV5; transcript_id Iso24; exon_number 6; size 160; number_of_reads 19812; percent_of_reads 64.7%
SIRV5	VIsoQLR	exon	5381	5450	.	+	.	gene_id SIRV5; transcript_id Iso24; exon_number 7; size 70; number_of_reads 19848; percent_of_reads 64.8%
SIRV5	VIsoQLR	exon	5544	5626	.	+	.	gene_id SIRV5; transcript_id Iso24; exon_number 8; size 83; number_of_reads 19876; percent_of_reads 64.9%
SIRV5	VIsoQLR	exon	6112	6169	.	+	.	gene_id SIRV5; transcript_id Iso24; exon_number 9; size 58; number_of_reads 19901; percent_of_reads 65%
SIRV5	VIsoQLR	exon	6328	6452	.	+	.	gene_id SIRV5; transcript_id Iso24; exon_number 10; size 125; number_of_reads 19919; percent_of_reads 65.1%
SIRV5	VIsoQLR	exon	6827	6957	.	+	.	gene_id SIRV5; transcript_id Iso24; exon_number 11; size 131; number_of_reads 19981; percent_of_reads 65.3%
SIRV5	VIsoQLR	exon	7145	7307	.	+	.	gene_id SIRV5; transcript_id Iso24; exon_number 12; size 163; number_of_reads 20002; percent_of_reads 65.3%
SIRV5	VIsoQLR	exon	7682	7762	.	+	.	gene_id SIRV5; transcript_id Iso24; exon_number 13; size 81; number_of_reads 20021; percent_of_reads 65.4%
SIRV5	VIsoQLR	exon	7871	8381	.	+	.	gene_id SIRV5; transcript_id Iso24; exon_number 14; size 511; number_of_reads 16577; percent_of_reads 54.1%
SIRV5	VIsoQLR	exon	8455	8585	.	+	.	gene_id SIRV5; transcript_id Iso24; exon_number 15; size 131; number_of_reads 21295; percent_of_reads 69.6%
SIRV5	VIsoQLR	transcript	3484	10991	.	+	.	gene_id SIRV5; transcript_id Iso25; size 1710; n_of_reads 16; prerc_partial 0.1%; perc_total 0.04%
SIRV5	VIsoQLR	exon	3484	3643	.	+	.	gene_id SIRV5; transcript_id Iso25; exon_number 1; size 160; number_of_reads 19812; percent_of_reads 64.7%
SIRV5	VIsoQLR	exon	5381	5450	.	+	.	gene_id SIRV5; transcript_id Iso25; exon_number 2; size 70; number_of_reads 19848; percent_of_reads 64.8%
SIRV5	VIsoQLR	exon	5544	5626	.	+	.	gene_id SIRV5; transcript_id Iso25; exon_number 3; size 83; number_of_reads 19876; percent_of_reads 64.9%
SIRV5	VIsoQLR	exon	6112	6169	.	+	.	gene_id SIRV5; transcript_id Iso25; exon_number 4; size 58; number_of_reads 19901; percent_of_reads 65%
SIRV5	VIsoQLR	exon	6328	6452	.	+	.	gene_id SIRV5; transcript_id Iso25; exon_number 5; size 125; number_of_reads 19919; percent_of_reads 65.1%
SIRV5	VIsoQLR	exon	6659	6722	.	+	.	gene_id SIRV5; transcript_id Iso25; exon_number 6; size 64; number_of_reads 8921; percent_of_reads 29.1%
SIRV5	VIsoQLR	exon	6827	6957	.	+	.	gene_id SIRV5; transcript_id Iso25; exon_number 7; size 131; number_of_reads 19981; percent_of_reads 65.3%
SIRV5	VIsoQLR	exon	7145	7307	.	+	.	gene_id SIRV5; transcript_id Iso25; exon_number 8; size 163; number_of_reads 20002; percent_of_reads 65.3%
SIRV5	VIsoQLR	exon	7682	7762	.	+	.	gene_id SIRV5; transcript_id Iso25; exon_number 9; size 81; number_of_reads 20021; percent_of_reads 65.4%
SIRV5	VIsoQLR	exon	7871	8381	.	+	.	gene_id SIRV5; transcript_id Iso25; exon_number 10; size 511; number_of_reads 16577; percent_of_reads 54.1%
SIRV5	VIsoQLR	exon	8455	8585	.	+	.	gene_id SIRV5; transcript_id Iso25; exon_number 11; size 131; number_of_reads 21295; percent_of_reads 69.6%
SIRV5	VIsoQLR	exon	10859	10991	.	+	.	gene_id SIRV5; transcript_id Iso25; exon_number 12; size 133; number_of_reads 21270; percent_of_reads 69.5%
SIRV5	VIsoQLR	transcript	2120	10991	.	+	.	gene_id SIRV5; transcript_id Iso26; size 1898; n_of_reads 15; prerc_partial 0%; perc_total 0.04%
SIRV5	VIsoQLR	exon	2120	2156	.	+	.	gene_id SIRV5; transcript_id Iso26; exon_number 1; size 37; number_of_reads 20830; percent_of_reads 68%
SIRV5	VIsoQLR	exon	2271	2315	.	+	.	gene_id SIRV5; transcript_id Iso26; exon_number 2; size 45; number_of_reads 20875; percent_of_reads 68.2%
SIRV5	VIsoQLR	exon	3299	3404	.	+	.	gene_id SIRV5; transcript_id Iso26; exon_number 3; size 106; number_of_reads 22241; percent_of_reads 72.6%
SIRV5	VIsoQLR	exon	3484	3643	.	+	.	gene_id SIRV5; transcript_id Iso26; exon_number 4; size 160; number_of_reads 19812; percent_of_reads 64.7%
SIRV5	VIsoQLR	exon	5381	5450	.	+	.	gene_id SIRV5; transcript_id Iso26; exon_number 5; size 70; number_of_reads 19848; percent_of_reads 64.8%
SIRV5	VIsoQLR	exon	5544	5626	.	+	.	gene_id SIRV5; transcript_id Iso26; exon_number 6; size 83; number_of_reads 19876; percent_of_reads 64.9%
SIRV5	VIsoQLR	exon	6112	6169	.	+	.	gene_id SIRV5; transcript_id Iso26; exon_number 7; size 58; number_of_reads 19901; percent_of_reads 65%
SIRV5	VIsoQLR	exon	6328	6452	.	+	.	gene_id SIRV5; transcript_id Iso26; exon_number 8; size 125; number_of_reads 19919; percent_of_reads 65.1%
SIRV5	VIsoQLR	exon	6659	6722	.	+	.	gene_id SIRV5; transcript_id Iso26; exon_number 9; size 64; number_of_reads 8921; percent_of_reads 29.1%
SIRV5	VIsoQLR	exon	6827	6957	.	+	.	gene_id SIRV5; transcript_id Iso26; exon_number 10; size 131; number_of_reads 19981; percent_of_reads 65.3%
SIRV5	VIsoQLR	exon	7145	7307	.	+	.	gene_id SIRV5; transcript_id Iso26; exon_number 11; size 163; number_of_reads 20002; percent_of_reads 65.3%
SIRV5	VIsoQLR	exon	7682	7762	.	+	.	gene_id SIRV5; transcript_id Iso26; exon_number 12; size 81; number_of_reads 20021; percent_of_reads 65.4%
SIRV5	VIsoQLR	exon	7871	8381	.	+	.	gene_id SIRV5; transcript_id Iso26; exon_number 13; size 511; number_of_reads 16577; percent_of_reads 54.1%
SIRV5	VIsoQLR	exon	8455	8585	.	+	.	gene_id SIRV5; transcript_id Iso26; exon_number 14; size 131; number_of_reads 21295; percent_of_reads 69.6%
SIRV5	VIsoQLR	exon	10859	10991	.	+	.	gene_id SIRV5; transcript_id Iso26; exon_number 15; size 133; number_of_reads 21270; percent_of_reads 69.5%
SIRV5	VIsoQLR	transcript	2271	10991	.	+	.	gene_id SIRV5; transcript_id Iso27; size 1797; n_of_reads 15; prerc_partial 0%; perc_total 0.04%
SIRV5	VIsoQLR	exon	2271	2315	.	+	.	gene_id SIRV5; transcript_id Iso27; exon_number 1; size 45; number_of_reads 20875; percent_of_reads 68.2%
SIRV5	VIsoQLR	exon	3299	3404	.	+	.	gene_id SIRV5; transcript_id Iso27; exon_number 2; size 106; number_of_reads 22241; percent_of_reads 72.6%
SIRV5	VIsoQLR	exon	3484	3643	.	+	.	gene_id SIRV5; transcript_id Iso27; exon_number 3; size 160; number_of_reads 19812; percent_of_reads 64.7%
SIRV5	VIsoQLR	exon	5381	5450	.	+	.	gene_id SIRV5; transcript_id Iso27; exon_number 4; size 70; number_of_reads 19848; percent_of_reads 64.8%
SIRV5	VIsoQLR	exon	5544	5626	.	+	.	gene_id SIRV5; transcript_id Iso27; exon_number 5; size 83; number_of_reads 19876; percent_of_reads 64.9%
SIRV5	VIsoQLR	exon	6112	6169	.	+	.	gene_id SIRV5; transcript_id Iso27; exon_number 6; size 58; number_of_reads 19901; percent_of_reads 65%
SIRV5	VIsoQLR	exon	6328	6452	.	+	.	gene_id SIRV5; transcript_id Iso27; exon_number 7; size 125; number_of_reads 19919; percent_of_reads 65.1%
SIRV5	VIsoQLR	exon	6827	6957	.	+	.	gene_id SIRV5; transcript_id Iso27; exon_number 8; size 131; number_of_reads 19981; percent_of_reads 65.3%
SIRV5	VIsoQLR	exon	7145	7307	.	+	.	gene_id SIRV5; transcript_id Iso27; exon_number 9; size 163; number_of_reads 20002; percent_of_reads 65.3%
SIRV5	VIsoQLR	exon	7682	7762	.	+	.	gene_id SIRV5; transcript_id Iso27; exon_number 10; size 81; number_of_reads 20021; percent_of_reads 65.4%
SIRV5	VIsoQLR	exon	7871	8381	.	+	.	gene_id SIRV5; transcript_id Iso27; exon_number 11; size 511; number_of_reads 16577; percent_of_reads 54.1%
SIRV5	VIsoQLR	exon	8455	8585	.	+	.	gene_id SIRV5; transcript_id Iso27; exon_number 12; size 131; number_of_reads 21295; percent_of_reads 69.6%
SIRV5	VIsoQLR	exon	10859	10991	.	+	.	gene_id SIRV5; transcript_id Iso27; exon_number 13; size 133; number_of_reads 21270; percent_of_reads 69.5%
SIRV5	VIsoQLR	transcript	1010	8585	.	+	.	gene_id SIRV5; transcript_id Iso28; size 1951; n_of_reads 14; prerc_partial 0%; perc_total 0.04%
SIRV5	VIsoQLR	exon	1010	1149	.	+	.	gene_id SIRV5; transcript_id Iso28; exon_number 1; size 140; number_of_reads 9169; percent_of_reads 29.9%
SIRV5	VIsoQLR	exon	1988	2033	.	+	.	gene_id SIRV5; transcript_id Iso28; exon_number 2; size 46; number_of_reads 19643; percent_of_reads 64.2%
SIRV5	VIsoQLR	exon	2120	2156	.	+	.	gene_id SIRV5; transcript_id Iso28; exon_number 3; size 37; number_of_reads 20830; percent_of_reads 68%
SIRV5	VIsoQLR	exon	2271	2315	.	+	.	gene_id SIRV5; transcript_id Iso28; exon_number 4; size 45; number_of_reads 20875; percent_of_reads 68.2%
SIRV5	VIsoQLR	exon	3299	3404	.	+	.	gene_id SIRV5; transcript_id Iso28; exon_number 5; size 106; number_of_reads 22241; percent_of_reads 72.6%
SIRV5	VIsoQLR	exon	3484	3643	.	+	.	gene_id SIRV5; transcript_id Iso28; exon_number 6; size 160; number_of_reads 19812; percent_of_reads 64.7%
SIRV5	VIsoQLR	exon	5381	5450	.	+	.	gene_id SIRV5; transcript_id Iso28; exon_number 7; size 70; number_of_reads 19848; percent_of_reads 64.8%
SIRV5	VIsoQLR	exon	5544	5626	.	+	.	gene_id SIRV5; transcript_id Iso28; exon_number 8; size 83; number_of_reads 19876; percent_of_reads 64.9%
SIRV5	VIsoQLR	exon	6112	6169	.	+	.	gene_id SIRV5; transcript_id Iso28; exon_number 9; size 58; number_of_reads 19901; percent_of_reads 65%
SIRV5	VIsoQLR	exon	6328	6452	.	+	.	gene_id SIRV5; transcript_id Iso28; exon_number 10; size 125; number_of_reads 19919; percent_of_reads 65.1%
SIRV5	VIsoQLR	exon	6659	6722	.	+	.	gene_id SIRV5; transcript_id Iso28; exon_number 11; size 64; number_of_reads 8921; percent_of_reads 29.1%
SIRV5	VIsoQLR	exon	6827	6957	.	+	.	gene_id SIRV5; transcript_id Iso28; exon_number 12; size 131; number_of_reads 19981; percent_of_reads 65.3%
SIRV5	VIsoQLR	exon	7145	7307	.	+	.	gene_id SIRV5; transcript_id Iso28; exon_number 13; size 163; number_of_reads 20002; percent_of_reads 65.3%
SIRV5	VIsoQLR	exon	7682	7762	.	+	.	gene_id SIRV5; transcript_id Iso28; exon_number 14; size 81; number_of_reads 20021; percent_of_reads 65.4%
SIRV5	VIsoQLR	exon	7871	8381	.	+	.	gene_id SIRV5; transcript_id Iso28; exon_number 15; size 511; number_of_reads 16577; percent_of_reads 54.1%
SIRV5	VIsoQLR	exon	8455	8585	.	+	.	gene_id SIRV5; transcript_id Iso28; exon_number 16; size 131; number_of_reads 21295; percent_of_reads 69.6%
SIRV5	VIsoQLR	transcript	3299	11866	.	+	.	gene_id SIRV5; transcript_id Iso29; size 2224; n_of_reads 13; prerc_partial 0%; perc_total 0.03%
SIRV5	VIsoQLR	exon	3299	3404	.	+	.	gene_id SIRV5; transcript_id Iso29; exon_number 1; size 106; number_of_reads 22241; percent_of_reads 72.6%
SIRV5	VIsoQLR	exon	3484	3643	.	+	.	gene_id SIRV5; transcript_id Iso29; exon_number 2; size 160; number_of_reads 19812; percent_of_reads 64.7%
SIRV5	VIsoQLR	exon	5381	5450	.	+	.	gene_id SIRV5; transcript_id Iso29; exon_number 3; size 70; number_of_reads 19848; percent_of_reads 64.8%
SIRV5	VIsoQLR	exon	5544	5626	.	+	.	gene_id SIRV5; transcript_id Iso29; exon_number 4; size 83; number_of_reads 19876; percent_of_reads 64.9%
SIRV5	VIsoQLR	exon	6112	6169	.	+	.	gene_id SIRV5; transcript_id Iso29; exon_number 5; size 58; number_of_reads 19901; percent_of_reads 65%
SIRV5	VIsoQLR	exon	6328	6452	.	+	.	gene_id SIRV5; transcript_id Iso29; exon_number 6; size 125; number_of_reads 19919; percent_of_reads 65.1%
SIRV5	VIsoQLR	exon	6827	6957	.	+	.	gene_id SIRV5; transcript_id Iso29; exon_number 7; size 131; number_of_reads 19981; percent_of_reads 65.3%
SIRV5	VIsoQLR	exon	7145	7307	.	+	.	gene_id SIRV5; transcript_id Iso29; exon_number 8; size 163; number_of_reads 20002; percent_of_reads 65.3%
SIRV5	VIsoQLR	exon	7682	7762	.	+	.	gene_id SIRV5; transcript_id Iso29; exon_number 9; size 81; number_of_reads 20021; percent_of_reads 65.4%
SIRV5	VIsoQLR	exon	7871	8016	.	+	.	gene_id SIRV5; transcript_id Iso29; exon_number 10; size 146; number_of_reads 3450; percent_of_reads 11.3%
SIRV5	VIsoQLR	exon	8278	8381	.	+	.	gene_id SIRV5; transcript_id Iso29; exon_number 11; size 104; number_of_reads 3462; percent_of_reads 11.3%
SIRV5	VIsoQLR	exon	8455	8585	.	+	.	gene_id SIRV5; transcript_id Iso29; exon_number 12; size 131; number_of_reads 21295; percent_of_reads 69.6%
SIRV5	VIsoQLR	exon	10859	10991	.	+	.	gene_id SIRV5; transcript_id Iso29; exon_number 13; size 133; number_of_reads 21270; percent_of_reads 69.5%
SIRV5	VIsoQLR	exon	11134	11866	.	+	.	gene_id SIRV5; transcript_id Iso29; exon_number 14; size 733; number_of_reads 2119; percent_of_reads 6.9%
SIRV5	VIsoQLR	transcript	8455	11866	.	+	.	gene_id SIRV5; transcript_id Iso30; size 819; n_of_reads 13; prerc_partial 0%; perc_total 0.03%
SIRV5	VIsoQLR	exon	8455	8585	.	+	.	gene_id SIRV5; transcript_id Iso30; exon_number 1; size 131; number_of_reads 21295; percent_of_reads 69.6%
SIRV5	VIsoQLR	exon	10859	10991	.	+	.	gene_id SIRV5; transcript_id Iso30; exon_number 2; size 133; number_of_reads 21270; percent_of_reads 69.5%
SIRV5	VIsoQLR	exon	11312	11866	.	+	.	gene_id SIRV5; transcript_id Iso30; exon_number 3; size 555; number_of_reads 1249; percent_of_reads 4.1%
SIRV5	VIsoQLR	transcript	3299	10991	.	+	.	gene_id SIRV5; transcript_id Iso31; size 1816; n_of_reads 13; prerc_partial 0%; perc_total 0.03%
SIRV5	VIsoQLR	exon	3299	3404	.	+	.	gene_id SIRV5; transcript_id Iso31; exon_number 1; size 106; number_of_reads 22241; percent_of_reads 72.6%
SIRV5	VIsoQLR	exon	3484	3643	.	+	.	gene_id SIRV5; transcript_id Iso31; exon_number 2; size 160; number_of_reads 19812; percent_of_reads 64.7%
SIRV5	VIsoQLR	exon	5381	5450	.	+	.	gene_id SIRV5; transcript_id Iso31; exon_number 3; size 70; number_of_reads 19848; percent_of_reads 64.8%
SIRV5	VIsoQLR	exon	5544	5626	.	+	.	gene_id SIRV5; transcript_id Iso31; exon_number 4; size 83; number_of_reads 19876; percent_of_reads 64.9%
SIRV5	VIsoQLR	exon	6112	6169	.	+	.	gene_id SIRV5; transcript_id Iso31; exon_number 5; size 58; number_of_reads 19901; percent_of_reads 65%
SIRV5	VIsoQLR	exon	6328	6452	.	+	.	gene_id SIRV5; transcript_id Iso31; exon_number 6; size 125; number_of_reads 19919; percent_of_reads 65.1%
SIRV5	VIsoQLR	exon	6659	6722	.	+	.	gene_id SIRV5; transcript_id Iso31; exon_number 7; size 64; number_of_reads 8921; percent_of_reads 29.1%
SIRV5	VIsoQLR	exon	6827	6957	.	+	.	gene_id SIRV5; transcript_id Iso31; exon_number 8; size 131; number_of_reads 19981; percent_of_reads 65.3%
SIRV5	VIsoQLR	exon	7145	7307	.	+	.	gene_id SIRV5; transcript_id Iso31; exon_number 9; size 163; number_of_reads 20002; percent_of_reads 65.3%
SIRV5	VIsoQLR	exon	7682	7762	.	+	.	gene_id SIRV5; transcript_id Iso31; exon_number 10; size 81; number_of_reads 20021; percent_of_reads 65.4%
SIRV5	VIsoQLR	exon	7871	8381	.	+	.	gene_id SIRV5; transcript_id Iso31; exon_number 11; size 511; number_of_reads 16577; percent_of_reads 54.1%
SIRV5	VIsoQLR	exon	8455	8585	.	+	.	gene_id SIRV5; transcript_id Iso31; exon_number 12; size 131; number_of_reads 21295; percent_of_reads 69.6%
SIRV5	VIsoQLR	exon	10859	10991	.	+	.	gene_id SIRV5; transcript_id Iso31; exon_number 13; size 133; number_of_reads 21270; percent_of_reads 69.5%
SIRV5	VIsoQLR	transcript	5381	10991	.	+	.	gene_id SIRV5; transcript_id Iso32; size 1550; n_of_reads 13; prerc_partial 0%; perc_total 0.03%
SIRV5	VIsoQLR	exon	5381	5450	.	+	.	gene_id SIRV5; transcript_id Iso32; exon_number 1; size 70; number_of_reads 19848; percent_of_reads 64.8%
SIRV5	VIsoQLR	exon	5544	5626	.	+	.	gene_id SIRV5; transcript_id Iso32; exon_number 2; size 83; number_of_reads 19876; percent_of_reads 64.9%
SIRV5	VIsoQLR	exon	6112	6169	.	+	.	gene_id SIRV5; transcript_id Iso32; exon_number 3; size 58; number_of_reads 19901; percent_of_reads 65%
SIRV5	VIsoQLR	exon	6328	6452	.	+	.	gene_id SIRV5; transcript_id Iso32; exon_number 4; size 125; number_of_reads 19919; percent_of_reads 65.1%
SIRV5	VIsoQLR	exon	6659	6722	.	+	.	gene_id SIRV5; transcript_id Iso32; exon_number 5; size 64; number_of_reads 8921; percent_of_reads 29.1%
SIRV5	VIsoQLR	exon	6827	6957	.	+	.	gene_id SIRV5; transcript_id Iso32; exon_number 6; size 131; number_of_reads 19981; percent_of_reads 65.3%
SIRV5	VIsoQLR	exon	7145	7307	.	+	.	gene_id SIRV5; transcript_id Iso32; exon_number 7; size 163; number_of_reads 20002; percent_of_reads 65.3%
SIRV5	VIsoQLR	exon	7682	7762	.	+	.	gene_id SIRV5; transcript_id Iso32; exon_number 8; size 81; number_of_reads 20021; percent_of_reads 65.4%
SIRV5	VIsoQLR	exon	7871	8381	.	+	.	gene_id SIRV5; transcript_id Iso32; exon_number 9; size 511; number_of_reads 16577; percent_of_reads 54.1%
SIRV5	VIsoQLR	exon	8455	8585	.	+	.	gene_id SIRV5; transcript_id Iso32; exon_number 10; size 131; number_of_reads 21295; percent_of_reads 69.6%
SIRV5	VIsoQLR	exon	10859	10991	.	+	.	gene_id SIRV5; transcript_id Iso32; exon_number 11; size 133; number_of_reads 21270; percent_of_reads 69.5%
SIRV5	VIsoQLR	transcript	1926	3598	.	+	.	gene_id SIRV5; transcript_id Iso33; size 411; n_of_reads 13; prerc_partial 0%; perc_total 0.03%
SIRV5	VIsoQLR	exon	1926	2033	.	+	.	gene_id SIRV5; transcript_id Iso33; exon_number 1; size 108; number_of_reads 2450; percent_of_reads 8%
SIRV5	VIsoQLR	exon	2120	2156	.	+	.	gene_id SIRV5; transcript_id Iso33; exon_number 2; size 37; number_of_reads 20830; percent_of_reads 68%
SIRV5	VIsoQLR	exon	2271	2315	.	+	.	gene_id SIRV5; transcript_id Iso33; exon_number 3; size 45; number_of_reads 20875; percent_of_reads 68.2%
SIRV5	VIsoQLR	exon	3299	3404	.	+	.	gene_id SIRV5; transcript_id Iso33; exon_number 4; size 106; number_of_reads 22241; percent_of_reads 72.6%
SIRV5	VIsoQLR	exon	3484	3598	.	+	.	gene_id SIRV5; transcript_id Iso33; exon_number 5; size 115; number_of_reads 2458; percent_of_reads 8%
SIRV5	VIsoQLR	transcript	5381	11866	.	+	.	gene_id SIRV5; transcript_id Iso34; size 1958; n_of_reads 12; prerc_partial 0%; perc_total 0.03%
SIRV5	VIsoQLR	exon	5381	5450	.	+	.	gene_id SIRV5; transcript_id Iso34; exon_number 1; size 70; number_of_reads 19848; percent_of_reads 64.8%
SIRV5	VIsoQLR	exon	5544	5626	.	+	.	gene_id SIRV5; transcript_id Iso34; exon_number 2; size 83; number_of_reads 19876; percent_of_reads 64.9%
SIRV5	VIsoQLR	exon	6112	6169	.	+	.	gene_id SIRV5; transcript_id Iso34; exon_number 3; size 58; number_of_reads 19901; percent_of_reads 65%
SIRV5	VIsoQLR	exon	6328	6452	.	+	.	gene_id SIRV5; transcript_id Iso34; exon_number 4; size 125; number_of_reads 19919; percent_of_reads 65.1%
SIRV5	VIsoQLR	exon	6827	6957	.	+	.	gene_id SIRV5; transcript_id Iso34; exon_number 5; size 131; number_of_reads 19981; percent_of_reads 65.3%
SIRV5	VIsoQLR	exon	7145	7307	.	+	.	gene_id SIRV5; transcript_id Iso34; exon_number 6; size 163; number_of_reads 20002; percent_of_reads 65.3%
SIRV5	VIsoQLR	exon	7682	7762	.	+	.	gene_id SIRV5; transcript_id Iso34; exon_number 7; size 81; number_of_reads 20021; percent_of_reads 65.4%
SIRV5	VIsoQLR	exon	7871	8016	.	+	.	gene_id SIRV5; transcript_id Iso34; exon_number 8; size 146; number_of_reads 3450; percent_of_reads 11.3%
SIRV5	VIsoQLR	exon	8278	8381	.	+	.	gene_id SIRV5; transcript_id Iso34; exon_number 9; size 104; number_of_reads 3462; percent_of_reads 11.3%
SIRV5	VIsoQLR	exon	8455	8585	.	+	.	gene_id SIRV5; transcript_id Iso34; exon_number 10; size 131; number_of_reads 21295; percent_of_reads 69.6%
SIRV5	VIsoQLR	exon	10859	10991	.	+	.	gene_id SIRV5; transcript_id Iso34; exon_number 11; size 133; number_of_reads 21270; percent_of_reads 69.5%
SIRV5	VIsoQLR	exon	11134	11866	.	+	.	gene_id SIRV5; transcript_id Iso34; exon_number 12; size 733; number_of_reads 2119; percent_of_reads 6.9%
SIRV5	VIsoQLR	transcript	2271	10991	.	+	.	gene_id SIRV5; transcript_id Iso35; size 1861; n_of_reads 12; prerc_partial 0%; perc_total 0.03%
SIRV5	VIsoQLR	exon	2271	2315	.	+	.	gene_id SIRV5; transcript_id Iso35; exon_number 1; size 45; number_of_reads 20875; percent_of_reads 68.2%
SIRV5	VIsoQLR	exon	3299	3404	.	+	.	gene_id SIRV5; transcript_id Iso35; exon_number 2; size 106; number_of_reads 22241; percent_of_reads 72.6%
SIRV5	VIsoQLR	exon	3484	3643	.	+	.	gene_id SIRV5; transcript_id Iso35; exon_number 3; size 160; number_of_reads 19812; percent_of_reads 64.7%
SIRV5	VIsoQLR	exon	5381	5450	.	+	.	gene_id SIRV5; transcript_id Iso35; exon_number 4; size 70; number_of_reads 19848; percent_of_reads 64.8%
SIRV5	VIsoQLR	exon	5544	5626	.	+	.	gene_id SIRV5; transcript_id Iso35; exon_number 5; size 83; number_of_reads 19876; percent_of_reads 64.9%
SIRV5	VIsoQLR	exon	6112	6169	.	+	.	gene_id SIRV5; transcript_id Iso35; exon_number 6; size 58; number_of_reads 19901; percent_of_reads 65%
SIRV5	VIsoQLR	exon	6328	6452	.	+	.	gene_id SIRV5; transcript_id Iso35; exon_number 7; size 125; number_of_reads 19919; percent_of_reads 65.1%
SIRV5	VIsoQLR	exon	6659	6722	.	+	.	gene_id SIRV5; transcript_id Iso35; exon_number 8; size 64; number_of_reads 8921; percent_of_reads 29.1%
SIRV5	VIsoQLR	exon	6827	6957	.	+	.	gene_id SIRV5; transcript_id Iso35; exon_number 9; size 131; number_of_reads 19981; percent_of_reads 65.3%
SIRV5	VIsoQLR	exon	7145	7307	.	+	.	gene_id SIRV5; transcript_id Iso35; exon_number 10; size 163; number_of_reads 20002; percent_of_reads 65.3%
SIRV5	VIsoQLR	exon	7682	7762	.	+	.	gene_id SIRV5; transcript_id Iso35; exon_number 11; size 81; number_of_reads 20021; percent_of_reads 65.4%
SIRV5	VIsoQLR	exon	7871	8381	.	+	.	gene_id SIRV5; transcript_id Iso35; exon_number 12; size 511; number_of_reads 16577; percent_of_reads 54.1%
SIRV5	VIsoQLR	exon	8455	8585	.	+	.	gene_id SIRV5; transcript_id Iso35; exon_number 13; size 131; number_of_reads 21295; percent_of_reads 69.6%
SIRV5	VIsoQLR	exon	10859	10991	.	+	.	gene_id SIRV5; transcript_id Iso35; exon_number 14; size 133; number_of_reads 21270; percent_of_reads 69.5%
SIRV5	VIsoQLR	transcript	7145	10991	.	+	.	gene_id SIRV5; transcript_id Iso36; size 1019; n_of_reads 12; prerc_partial 0%; perc_total 0.03%
SIRV5	VIsoQLR	exon	7145	7307	.	+	.	gene_id SIRV5; transcript_id Iso36; exon_number 1; size 163; number_of_reads 20002; percent_of_reads 65.3%
SIRV5	VIsoQLR	exon	7682	7762	.	+	.	gene_id SIRV5; transcript_id Iso36; exon_number 2; size 81; number_of_reads 20021; percent_of_reads 65.4%
SIRV5	VIsoQLR	exon	7871	8381	.	+	.	gene_id SIRV5; transcript_id Iso36; exon_number 3; size 511; number_of_reads 16577; percent_of_reads 54.1%
SIRV5	VIsoQLR	exon	8455	8585	.	+	.	gene_id SIRV5; transcript_id Iso36; exon_number 4; size 131; number_of_reads 21295; percent_of_reads 69.6%
SIRV5	VIsoQLR	exon	10859	10991	.	+	.	gene_id SIRV5; transcript_id Iso36; exon_number 5; size 133; number_of_reads 21270; percent_of_reads 69.5%
SIRV5	VIsoQLR	transcript	2271	11866	.	+	.	gene_id SIRV5; transcript_id Iso37; size 2269; n_of_reads 11; prerc_partial 0%; perc_total 0.03%
SIRV5	VIsoQLR	exon	2271	2315	.	+	.	gene_id SIRV5; transcript_id Iso37; exon_number 1; size 45; number_of_reads 20875; percent_of_reads 68.2%
SIRV5	VIsoQLR	exon	3299	3404	.	+	.	gene_id SIRV5; transcript_id Iso37; exon_number 2; size 106; number_of_reads 22241; percent_of_reads 72.6%
SIRV5	VIsoQLR	exon	3484	3643	.	+	.	gene_id SIRV5; transcript_id Iso37; exon_number 3; size 160; number_of_reads 19812; percent_of_reads 64.7%
SIRV5	VIsoQLR	exon	5381	5450	.	+	.	gene_id SIRV5; transcript_id Iso37; exon_number 4; size 70; number_of_reads 19848; percent_of_reads 64.8%
SIRV5	VIsoQLR	exon	5544	5626	.	+	.	gene_id SIRV5; transcript_id Iso37; exon_number 5; size 83; number_of_reads 19876; percent_of_reads 64.9%
SIRV5	VIsoQLR	exon	6112	6169	.	+	.	gene_id SIRV5; transcript_id Iso37; exon_number 6; size 58; number_of_reads 19901; percent_of_reads 65%
SIRV5	VIsoQLR	exon	6328	6452	.	+	.	gene_id SIRV5; transcript_id Iso37; exon_number 7; size 125; number_of_reads 19919; percent_of_reads 65.1%
SIRV5	VIsoQLR	exon	6827	6957	.	+	.	gene_id SIRV5; transcript_id Iso37; exon_number 8; size 131; number_of_reads 19981; percent_of_reads 65.3%
SIRV5	VIsoQLR	exon	7145	7307	.	+	.	gene_id SIRV5; transcript_id Iso37; exon_number 9; size 163; number_of_reads 20002; percent_of_reads 65.3%
SIRV5	VIsoQLR	exon	7682	7762	.	+	.	gene_id SIRV5; transcript_id Iso37; exon_number 10; size 81; number_of_reads 20021; percent_of_reads 65.4%
SIRV5	VIsoQLR	exon	7871	8016	.	+	.	gene_id SIRV5; transcript_id Iso37; exon_number 11; size 146; number_of_reads 3450; percent_of_reads 11.3%
SIRV5	VIsoQLR	exon	8278	8381	.	+	.	gene_id SIRV5; transcript_id Iso37; exon_number 12; size 104; number_of_reads 3462; percent_of_reads 11.3%
SIRV5	VIsoQLR	exon	8455	8585	.	+	.	gene_id SIRV5; transcript_id Iso37; exon_number 13; size 131; number_of_reads 21295; percent_of_reads 69.6%
SIRV5	VIsoQLR	exon	10859	10991	.	+	.	gene_id SIRV5; transcript_id Iso37; exon_number 14; size 133; number_of_reads 21270; percent_of_reads 69.5%
SIRV5	VIsoQLR	exon	11134	11866	.	+	.	gene_id SIRV5; transcript_id Iso37; exon_number 15; size 733; number_of_reads 2119; percent_of_reads 6.9%
SIRV5	VIsoQLR	transcript	6112	10991	.	+	.	gene_id SIRV5; transcript_id Iso38; size 1333; n_of_reads 11; prerc_partial 0%; perc_total 0.03%
SIRV5	VIsoQLR	exon	6112	6169	.	+	.	gene_id SIRV5; transcript_id Iso38; exon_number 1; size 58; number_of_reads 19901; percent_of_reads 65%
SIRV5	VIsoQLR	exon	6328	6452	.	+	.	gene_id SIRV5; transcript_id Iso38; exon_number 2; size 125; number_of_reads 19919; percent_of_reads 65.1%
SIRV5	VIsoQLR	exon	6827	6957	.	+	.	gene_id SIRV5; transcript_id Iso38; exon_number 3; size 131; number_of_reads 19981; percent_of_reads 65.3%
SIRV5	VIsoQLR	exon	7145	7307	.	+	.	gene_id SIRV5; transcript_id Iso38; exon_number 4; size 163; number_of_reads 20002; percent_of_reads 65.3%
SIRV5	VIsoQLR	exon	7682	7762	.	+	.	gene_id SIRV5; transcript_id Iso38; exon_number 5; size 81; number_of_reads 20021; percent_of_reads 65.4%
SIRV5	VIsoQLR	exon	7871	8381	.	+	.	gene_id SIRV5; transcript_id Iso38; exon_number 6; size 511; number_of_reads 16577; percent_of_reads 54.1%
SIRV5	VIsoQLR	exon	8455	8585	.	+	.	gene_id SIRV5; transcript_id Iso38; exon_number 7; size 131; number_of_reads 21295; percent_of_reads 69.6%
SIRV5	VIsoQLR	exon	10859	10991	.	+	.	gene_id SIRV5; transcript_id Iso38; exon_number 8; size 133; number_of_reads 21270; percent_of_reads 69.5%
SIRV5	VIsoQLR	transcript	5544	11866	.	+	.	gene_id SIRV5; transcript_id Iso39; size 1888; n_of_reads 10; prerc_partial 0%; perc_total 0.03%
SIRV5	VIsoQLR	exon	5544	5626	.	+	.	gene_id SIRV5; transcript_id Iso39; exon_number 1; size 83; number_of_reads 19876; percent_of_reads 64.9%
SIRV5	VIsoQLR	exon	6112	6169	.	+	.	gene_id SIRV5; transcript_id Iso39; exon_number 2; size 58; number_of_reads 19901; percent_of_reads 65%
SIRV5	VIsoQLR	exon	6328	6452	.	+	.	gene_id SIRV5; transcript_id Iso39; exon_number 3; size 125; number_of_reads 19919; percent_of_reads 65.1%
SIRV5	VIsoQLR	exon	6827	6957	.	+	.	gene_id SIRV5; transcript_id Iso39; exon_number 4; size 131; number_of_reads 19981; percent_of_reads 65.3%
SIRV5	VIsoQLR	exon	7145	7307	.	+	.	gene_id SIRV5; transcript_id Iso39; exon_number 5; size 163; number_of_reads 20002; percent_of_reads 65.3%
SIRV5	VIsoQLR	exon	7682	7762	.	+	.	gene_id SIRV5; transcript_id Iso39; exon_number 6; size 81; number_of_reads 20021; percent_of_reads 65.4%
SIRV5	VIsoQLR	exon	7871	8016	.	+	.	gene_id SIRV5; transcript_id Iso39; exon_number 7; size 146; number_of_reads 3450; percent_of_reads 11.3%
SIRV5	VIsoQLR	exon	8278	8381	.	+	.	gene_id SIRV5; transcript_id Iso39; exon_number 8; size 104; number_of_reads 3462; percent_of_reads 11.3%
SIRV5	VIsoQLR	exon	8455	8585	.	+	.	gene_id SIRV5; transcript_id Iso39; exon_number 9; size 131; number_of_reads 21295; percent_of_reads 69.6%
SIRV5	VIsoQLR	exon	10859	10991	.	+	.	gene_id SIRV5; transcript_id Iso39; exon_number 10; size 133; number_of_reads 21270; percent_of_reads 69.5%
SIRV5	VIsoQLR	exon	11134	11866	.	+	.	gene_id SIRV5; transcript_id Iso39; exon_number 11; size 733; number_of_reads 2119; percent_of_reads 6.9%
SIRV5	VIsoQLR	transcript	1988	10991	.	+	.	gene_id SIRV5; transcript_id Iso40; size 1797; n_of_reads 10; prerc_partial 0%; perc_total 0.03%
SIRV5	VIsoQLR	exon	1988	2033	.	+	.	gene_id SIRV5; transcript_id Iso40; exon_number 1; size 46; number_of_reads 19643; percent_of_reads 64.2%
SIRV5	VIsoQLR	exon	2120	2315	.	+	.	gene_id SIRV5; transcript_id Iso40; exon_number 2; size 196; number_of_reads 1288; percent_of_reads 4.2%
SIRV5	VIsoQLR	exon	3299	3404	.	+	.	gene_id SIRV5; transcript_id Iso40; exon_number 3; size 106; number_of_reads 22241; percent_of_reads 72.6%
SIRV5	VIsoQLR	exon	3484	3643	.	+	.	gene_id SIRV5; transcript_id Iso40; exon_number 4; size 160; number_of_reads 19812; percent_of_reads 64.7%
SIRV5	VIsoQLR	exon	5381	5450	.	+	.	gene_id SIRV5; transcript_id Iso40; exon_number 5; size 70; number_of_reads 19848; percent_of_reads 64.8%
SIRV5	VIsoQLR	exon	5544	5626	.	+	.	gene_id SIRV5; transcript_id Iso40; exon_number 6; size 83; number_of_reads 19876; percent_of_reads 64.9%
SIRV5	VIsoQLR	exon	6112	6169	.	+	.	gene_id SIRV5; transcript_id Iso40; exon_number 7; size 58; number_of_reads 19901; percent_of_reads 65%
SIRV5	VIsoQLR	exon	6328	6452	.	+	.	gene_id SIRV5; transcript_id Iso40; exon_number 8; size 125; number_of_reads 19919; percent_of_reads 65.1%
SIRV5	VIsoQLR	exon	6659	6722	.	+	.	gene_id SIRV5; transcript_id Iso40; exon_number 9; size 64; number_of_reads 8921; percent_of_reads 29.1%
SIRV5	VIsoQLR	exon	6827	6957	.	+	.	gene_id SIRV5; transcript_id Iso40; exon_number 10; size 131; number_of_reads 19981; percent_of_reads 65.3%
SIRV5	VIsoQLR	exon	7145	7307	.	+	.	gene_id SIRV5; transcript_id Iso40; exon_number 11; size 163; number_of_reads 20002; percent_of_reads 65.3%
SIRV5	VIsoQLR	exon	7682	7762	.	+	.	gene_id SIRV5; transcript_id Iso40; exon_number 12; size 81; number_of_reads 20021; percent_of_reads 65.4%
SIRV5	VIsoQLR	exon	7871	8016	.	+	.	gene_id SIRV5; transcript_id Iso40; exon_number 13; size 146; number_of_reads 3450; percent_of_reads 11.3%
SIRV5	VIsoQLR	exon	8278	8381	.	+	.	gene_id SIRV5; transcript_id Iso40; exon_number 14; size 104; number_of_reads 3462; percent_of_reads 11.3%
SIRV5	VIsoQLR	exon	8455	8585	.	+	.	gene_id SIRV5; transcript_id Iso40; exon_number 15; size 131; number_of_reads 21295; percent_of_reads 69.6%
SIRV5	VIsoQLR	exon	10859	10991	.	+	.	gene_id SIRV5; transcript_id Iso40; exon_number 16; size 133; number_of_reads 21270; percent_of_reads 69.5%
SIRV5	VIsoQLR	transcript	7682	10991	.	+	.	gene_id SIRV5; transcript_id Iso41; size 856; n_of_reads 10; prerc_partial 0%; perc_total 0.03%
SIRV5	VIsoQLR	exon	7682	7762	.	+	.	gene_id SIRV5; transcript_id Iso41; exon_number 1; size 81; number_of_reads 20021; percent_of_reads 65.4%
SIRV5	VIsoQLR	exon	7871	8381	.	+	.	gene_id SIRV5; transcript_id Iso41; exon_number 2; size 511; number_of_reads 16577; percent_of_reads 54.1%
SIRV5	VIsoQLR	exon	8455	8585	.	+	.	gene_id SIRV5; transcript_id Iso41; exon_number 3; size 131; number_of_reads 21295; percent_of_reads 69.6%
SIRV5	VIsoQLR	exon	10859	10991	.	+	.	gene_id SIRV5; transcript_id Iso41; exon_number 4; size 133; number_of_reads 21270; percent_of_reads 69.5%
SIRV5	VIsoQLR	transcript	6112	11866	.	+	.	gene_id SIRV5; transcript_id Iso42; size 1805; n_of_reads 9; prerc_partial 0%; perc_total 0.02%
SIRV5	VIsoQLR	exon	6112	6169	.	+	.	gene_id SIRV5; transcript_id Iso42; exon_number 1; size 58; number_of_reads 19901; percent_of_reads 65%
SIRV5	VIsoQLR	exon	6328	6452	.	+	.	gene_id SIRV5; transcript_id Iso42; exon_number 2; size 125; number_of_reads 19919; percent_of_reads 65.1%
SIRV5	VIsoQLR	exon	6827	6957	.	+	.	gene_id SIRV5; transcript_id Iso42; exon_number 3; size 131; number_of_reads 19981; percent_of_reads 65.3%
SIRV5	VIsoQLR	exon	7145	7307	.	+	.	gene_id SIRV5; transcript_id Iso42; exon_number 4; size 163; number_of_reads 20002; percent_of_reads 65.3%
SIRV5	VIsoQLR	exon	7682	7762	.	+	.	gene_id SIRV5; transcript_id Iso42; exon_number 5; size 81; number_of_reads 20021; percent_of_reads 65.4%
SIRV5	VIsoQLR	exon	7871	8016	.	+	.	gene_id SIRV5; transcript_id Iso42; exon_number 6; size 146; number_of_reads 3450; percent_of_reads 11.3%
SIRV5	VIsoQLR	exon	8278	8381	.	+	.	gene_id SIRV5; transcript_id Iso42; exon_number 7; size 104; number_of_reads 3462; percent_of_reads 11.3%
SIRV5	VIsoQLR	exon	8455	8585	.	+	.	gene_id SIRV5; transcript_id Iso42; exon_number 8; size 131; number_of_reads 21295; percent_of_reads 69.6%
SIRV5	VIsoQLR	exon	10859	10991	.	+	.	gene_id SIRV5; transcript_id Iso42; exon_number 9; size 133; number_of_reads 21270; percent_of_reads 69.5%
SIRV5	VIsoQLR	exon	11134	11866	.	+	.	gene_id SIRV5; transcript_id Iso42; exon_number 10; size 733; number_of_reads 2119; percent_of_reads 6.9%
SIRV5	VIsoQLR	transcript	7682	11866	.	+	.	gene_id SIRV5; transcript_id Iso43; size 1328; n_of_reads 9; prerc_partial 0%; perc_total 0.02%
SIRV5	VIsoQLR	exon	7682	7762	.	+	.	gene_id SIRV5; transcript_id Iso43; exon_number 1; size 81; number_of_reads 20021; percent_of_reads 65.4%
SIRV5	VIsoQLR	exon	7871	8016	.	+	.	gene_id SIRV5; transcript_id Iso43; exon_number 2; size 146; number_of_reads 3450; percent_of_reads 11.3%
SIRV5	VIsoQLR	exon	8278	8381	.	+	.	gene_id SIRV5; transcript_id Iso43; exon_number 3; size 104; number_of_reads 3462; percent_of_reads 11.3%
SIRV5	VIsoQLR	exon	8455	8585	.	+	.	gene_id SIRV5; transcript_id Iso43; exon_number 4; size 131; number_of_reads 21295; percent_of_reads 69.6%
SIRV5	VIsoQLR	exon	10859	10991	.	+	.	gene_id SIRV5; transcript_id Iso43; exon_number 5; size 133; number_of_reads 21270; percent_of_reads 69.5%
SIRV5	VIsoQLR	exon	11134	11866	.	+	.	gene_id SIRV5; transcript_id Iso43; exon_number 6; size 733; number_of_reads 2119; percent_of_reads 6.9%
SIRV5	VIsoQLR	transcript	6328	11866	.	+	.	gene_id SIRV5; transcript_id Iso44; size 1747; n_of_reads 8; prerc_partial 0%; perc_total 0.02%
SIRV5	VIsoQLR	exon	6328	6452	.	+	.	gene_id SIRV5; transcript_id Iso44; exon_number 1; size 125; number_of_reads 19919; percent_of_reads 65.1%
SIRV5	VIsoQLR	exon	6827	6957	.	+	.	gene_id SIRV5; transcript_id Iso44; exon_number 2; size 131; number_of_reads 19981; percent_of_reads 65.3%
SIRV5	VIsoQLR	exon	7145	7307	.	+	.	gene_id SIRV5; transcript_id Iso44; exon_number 3; size 163; number_of_reads 20002; percent_of_reads 65.3%
SIRV5	VIsoQLR	exon	7682	7762	.	+	.	gene_id SIRV5; transcript_id Iso44; exon_number 4; size 81; number_of_reads 20021; percent_of_reads 65.4%
SIRV5	VIsoQLR	exon	7871	8016	.	+	.	gene_id SIRV5; transcript_id Iso44; exon_number 5; size 146; number_of_reads 3450; percent_of_reads 11.3%
SIRV5	VIsoQLR	exon	8278	8381	.	+	.	gene_id SIRV5; transcript_id Iso44; exon_number 6; size 104; number_of_reads 3462; percent_of_reads 11.3%
SIRV5	VIsoQLR	exon	8455	8585	.	+	.	gene_id SIRV5; transcript_id Iso44; exon_number 7; size 131; number_of_reads 21295; percent_of_reads 69.6%
SIRV5	VIsoQLR	exon	10859	10991	.	+	.	gene_id SIRV5; transcript_id Iso44; exon_number 8; size 133; number_of_reads 21270; percent_of_reads 69.5%
SIRV5	VIsoQLR	exon	11134	11866	.	+	.	gene_id SIRV5; transcript_id Iso44; exon_number 9; size 733; number_of_reads 2119; percent_of_reads 6.9%
SIRV5	VIsoQLR	transcript	8278	11866	.	+	.	gene_id SIRV5; transcript_id Iso45; size 1101; n_of_reads 8; prerc_partial 0%; perc_total 0.02%
SIRV5	VIsoQLR	exon	8278	8381	.	+	.	gene_id SIRV5; transcript_id Iso45; exon_number 1; size 104; number_of_reads 3462; percent_of_reads 11.3%
SIRV5	VIsoQLR	exon	8455	8585	.	+	.	gene_id SIRV5; transcript_id Iso45; exon_number 2; size 131; number_of_reads 21295; percent_of_reads 69.6%
SIRV5	VIsoQLR	exon	10859	10991	.	+	.	gene_id SIRV5; transcript_id Iso45; exon_number 3; size 133; number_of_reads 21270; percent_of_reads 69.5%
SIRV5	VIsoQLR	exon	11134	11866	.	+	.	gene_id SIRV5; transcript_id Iso45; exon_number 4; size 733; number_of_reads 2119; percent_of_reads 6.9%
SIRV5	VIsoQLR	transcript	5381	10991	.	+	.	gene_id SIRV5; transcript_id Iso46; size 1486; n_of_reads 8; prerc_partial 0%; perc_total 0.02%
SIRV5	VIsoQLR	exon	5381	5450	.	+	.	gene_id SIRV5; transcript_id Iso46; exon_number 1; size 70; number_of_reads 19848; percent_of_reads 64.8%
SIRV5	VIsoQLR	exon	5544	5626	.	+	.	gene_id SIRV5; transcript_id Iso46; exon_number 2; size 83; number_of_reads 19876; percent_of_reads 64.9%
SIRV5	VIsoQLR	exon	6112	6169	.	+	.	gene_id SIRV5; transcript_id Iso46; exon_number 3; size 58; number_of_reads 19901; percent_of_reads 65%
SIRV5	VIsoQLR	exon	6328	6452	.	+	.	gene_id SIRV5; transcript_id Iso46; exon_number 4; size 125; number_of_reads 19919; percent_of_reads 65.1%
SIRV5	VIsoQLR	exon	6827	6957	.	+	.	gene_id SIRV5; transcript_id Iso46; exon_number 5; size 131; number_of_reads 19981; percent_of_reads 65.3%
SIRV5	VIsoQLR	exon	7145	7307	.	+	.	gene_id SIRV5; transcript_id Iso46; exon_number 6; size 163; number_of_reads 20002; percent_of_reads 65.3%
SIRV5	VIsoQLR	exon	7682	7762	.	+	.	gene_id SIRV5; transcript_id Iso46; exon_number 7; size 81; number_of_reads 20021; percent_of_reads 65.4%
SIRV5	VIsoQLR	exon	7871	8381	.	+	.	gene_id SIRV5; transcript_id Iso46; exon_number 8; size 511; number_of_reads 16577; percent_of_reads 54.1%
SIRV5	VIsoQLR	exon	8455	8585	.	+	.	gene_id SIRV5; transcript_id Iso46; exon_number 9; size 131; number_of_reads 21295; percent_of_reads 69.6%
SIRV5	VIsoQLR	exon	10859	10991	.	+	.	gene_id SIRV5; transcript_id Iso46; exon_number 10; size 133; number_of_reads 21270; percent_of_reads 69.5%
SIRV5	VIsoQLR	transcript	5544	10991	.	+	.	gene_id SIRV5; transcript_id Iso47; size 1480; n_of_reads 8; prerc_partial 0%; perc_total 0.02%
SIRV5	VIsoQLR	exon	5544	5626	.	+	.	gene_id SIRV5; transcript_id Iso47; exon_number 1; size 83; number_of_reads 19876; percent_of_reads 64.9%
SIRV5	VIsoQLR	exon	6112	6169	.	+	.	gene_id SIRV5; transcript_id Iso47; exon_number 2; size 58; number_of_reads 19901; percent_of_reads 65%
SIRV5	VIsoQLR	exon	6328	6452	.	+	.	gene_id SIRV5; transcript_id Iso47; exon_number 3; size 125; number_of_reads 19919; percent_of_reads 65.1%
SIRV5	VIsoQLR	exon	6659	6722	.	+	.	gene_id SIRV5; transcript_id Iso47; exon_number 4; size 64; number_of_reads 8921; percent_of_reads 29.1%
SIRV5	VIsoQLR	exon	6827	6957	.	+	.	gene_id SIRV5; transcript_id Iso47; exon_number 5; size 131; number_of_reads 19981; percent_of_reads 65.3%
SIRV5	VIsoQLR	exon	7145	7307	.	+	.	gene_id SIRV5; transcript_id Iso47; exon_number 6; size 163; number_of_reads 20002; percent_of_reads 65.3%
SIRV5	VIsoQLR	exon	7682	7762	.	+	.	gene_id SIRV5; transcript_id Iso47; exon_number 7; size 81; number_of_reads 20021; percent_of_reads 65.4%
SIRV5	VIsoQLR	exon	7871	8381	.	+	.	gene_id SIRV5; transcript_id Iso47; exon_number 8; size 511; number_of_reads 16577; percent_of_reads 54.1%
SIRV5	VIsoQLR	exon	8455	8585	.	+	.	gene_id SIRV5; transcript_id Iso47; exon_number 9; size 131; number_of_reads 21295; percent_of_reads 69.6%
SIRV5	VIsoQLR	exon	10859	10991	.	+	.	gene_id SIRV5; transcript_id Iso47; exon_number 10; size 133; number_of_reads 21270; percent_of_reads 69.5%
SIRV5	VIsoQLR	transcript	8455	10991	.	+	.	gene_id SIRV5; transcript_id Iso48; size 264; n_of_reads 8; prerc_partial 0%; perc_total 0.02%
SIRV5	VIsoQLR	exon	8455	8585	.	+	.	gene_id SIRV5; transcript_id Iso48; exon_number 1; size 131; number_of_reads 21295; percent_of_reads 69.6%
SIRV5	VIsoQLR	exon	10859	10991	.	+	.	gene_id SIRV5; transcript_id Iso48; exon_number 2; size 133; number_of_reads 21270; percent_of_reads 69.5%
SIRV5	VIsoQLR	transcript	1030	2398	.	+	.	gene_id SIRV5; transcript_id Iso49; size 525; n_of_reads 7; prerc_partial 0%; perc_total 0.02%
SIRV5	VIsoQLR	exon	1030	1143	.	+	.	gene_id SIRV5; transcript_id Iso49; exon_number 1; size 114; number_of_reads 114; percent_of_reads 0.4%
SIRV5	VIsoQLR	exon	1988	2398	.	+	.	gene_id SIRV5; transcript_id Iso49; exon_number 2; size 411; number_of_reads 3962; percent_of_reads 12.9%
SIRV5	VIsoQLR	transcript	1058	11866	.	+	.	gene_id SIRV5; transcript_id Iso50; size 2444; n_of_reads 7; prerc_partial 0%; perc_total 0.02%
SIRV5	VIsoQLR	exon	1058	1149	.	+	.	gene_id SIRV5; transcript_id Iso50; exon_number 1; size 92; number_of_reads 1268; percent_of_reads 4.1%
SIRV5	VIsoQLR	exon	1988	2033	.	+	.	gene_id SIRV5; transcript_id Iso50; exon_number 2; size 46; number_of_reads 19643; percent_of_reads 64.2%
SIRV5	VIsoQLR	exon	2120	2156	.	+	.	gene_id SIRV5; transcript_id Iso50; exon_number 3; size 37; number_of_reads 20830; percent_of_reads 68%
SIRV5	VIsoQLR	exon	2271	2315	.	+	.	gene_id SIRV5; transcript_id Iso50; exon_number 4; size 45; number_of_reads 20875; percent_of_reads 68.2%
SIRV5	VIsoQLR	exon	3299	3404	.	+	.	gene_id SIRV5; transcript_id Iso50; exon_number 5; size 106; number_of_reads 22241; percent_of_reads 72.6%
SIRV5	VIsoQLR	exon	3484	3643	.	+	.	gene_id SIRV5; transcript_id Iso50; exon_number 6; size 160; number_of_reads 19812; percent_of_reads 64.7%
SIRV5	VIsoQLR	exon	5381	5450	.	+	.	gene_id SIRV5; transcript_id Iso50; exon_number 7; size 70; number_of_reads 19848; percent_of_reads 64.8%
SIRV5	VIsoQLR	exon	5544	5626	.	+	.	gene_id SIRV5; transcript_id Iso50; exon_number 8; size 83; number_of_reads 19876; percent_of_reads 64.9%
SIRV5	VIsoQLR	exon	6112	6169	.	+	.	gene_id SIRV5; transcript_id Iso50; exon_number 9; size 58; number_of_reads 19901; percent_of_reads 65%
SIRV5	VIsoQLR	exon	6328	6452	.	+	.	gene_id SIRV5; transcript_id Iso50; exon_number 10; size 125; number_of_reads 19919; percent_of_reads 65.1%
SIRV5	VIsoQLR	exon	6827	6957	.	+	.	gene_id SIRV5; transcript_id Iso50; exon_number 11; size 131; number_of_reads 19981; percent_of_reads 65.3%
SIRV5	VIsoQLR	exon	7145	7307	.	+	.	gene_id SIRV5; transcript_id Iso50; exon_number 12; size 163; number_of_reads 20002; percent_of_reads 65.3%
SIRV5	VIsoQLR	exon	7682	7762	.	+	.	gene_id SIRV5; transcript_id Iso50; exon_number 13; size 81; number_of_reads 20021; percent_of_reads 65.4%
SIRV5	VIsoQLR	exon	7871	8016	.	+	.	gene_id SIRV5; transcript_id Iso50; exon_number 14; size 146; number_of_reads 3450; percent_of_reads 11.3%
SIRV5	VIsoQLR	exon	8278	8381	.	+	.	gene_id SIRV5; transcript_id Iso50; exon_number 15; size 104; number_of_reads 3462; percent_of_reads 11.3%
SIRV5	VIsoQLR	exon	8455	8585	.	+	.	gene_id SIRV5; transcript_id Iso50; exon_number 16; size 131; number_of_reads 21295; percent_of_reads 69.6%
SIRV5	VIsoQLR	exon	10859	10991	.	+	.	gene_id SIRV5; transcript_id Iso50; exon_number 17; size 133; number_of_reads 21270; percent_of_reads 69.5%
SIRV5	VIsoQLR	exon	11134	11866	.	+	.	gene_id SIRV5; transcript_id Iso50; exon_number 18; size 733; number_of_reads 2119; percent_of_reads 6.9%
SIRV5	VIsoQLR	transcript	2120	11866	.	+	.	gene_id SIRV5; transcript_id Iso51; size 2306; n_of_reads 7; prerc_partial 0%; perc_total 0.02%
SIRV5	VIsoQLR	exon	2120	2156	.	+	.	gene_id SIRV5; transcript_id Iso51; exon_number 1; size 37; number_of_reads 20830; percent_of_reads 68%
SIRV5	VIsoQLR	exon	2271	2315	.	+	.	gene_id SIRV5; transcript_id Iso51; exon_number 2; size 45; number_of_reads 20875; percent_of_reads 68.2%
SIRV5	VIsoQLR	exon	3299	3404	.	+	.	gene_id SIRV5; transcript_id Iso51; exon_number 3; size 106; number_of_reads 22241; percent_of_reads 72.6%
SIRV5	VIsoQLR	exon	3484	3643	.	+	.	gene_id SIRV5; transcript_id Iso51; exon_number 4; size 160; number_of_reads 19812; percent_of_reads 64.7%
SIRV5	VIsoQLR	exon	5381	5450	.	+	.	gene_id SIRV5; transcript_id Iso51; exon_number 5; size 70; number_of_reads 19848; percent_of_reads 64.8%
SIRV5	VIsoQLR	exon	5544	5626	.	+	.	gene_id SIRV5; transcript_id Iso51; exon_number 6; size 83; number_of_reads 19876; percent_of_reads 64.9%
SIRV5	VIsoQLR	exon	6112	6169	.	+	.	gene_id SIRV5; transcript_id Iso51; exon_number 7; size 58; number_of_reads 19901; percent_of_reads 65%
SIRV5	VIsoQLR	exon	6328	6452	.	+	.	gene_id SIRV5; transcript_id Iso51; exon_number 8; size 125; number_of_reads 19919; percent_of_reads 65.1%
SIRV5	VIsoQLR	exon	6827	6957	.	+	.	gene_id SIRV5; transcript_id Iso51; exon_number 9; size 131; number_of_reads 19981; percent_of_reads 65.3%
SIRV5	VIsoQLR	exon	7145	7307	.	+	.	gene_id SIRV5; transcript_id Iso51; exon_number 10; size 163; number_of_reads 20002; percent_of_reads 65.3%
SIRV5	VIsoQLR	exon	7682	7762	.	+	.	gene_id SIRV5; transcript_id Iso51; exon_number 11; size 81; number_of_reads 20021; percent_of_reads 65.4%
SIRV5	VIsoQLR	exon	7871	8016	.	+	.	gene_id SIRV5; transcript_id Iso51; exon_number 12; size 146; number_of_reads 3450; percent_of_reads 11.3%
SIRV5	VIsoQLR	exon	8278	8381	.	+	.	gene_id SIRV5; transcript_id Iso51; exon_number 13; size 104; number_of_reads 3462; percent_of_reads 11.3%
SIRV5	VIsoQLR	exon	8455	8585	.	+	.	gene_id SIRV5; transcript_id Iso51; exon_number 14; size 131; number_of_reads 21295; percent_of_reads 69.6%
SIRV5	VIsoQLR	exon	10859	10991	.	+	.	gene_id SIRV5; transcript_id Iso51; exon_number 15; size 133; number_of_reads 21270; percent_of_reads 69.5%
SIRV5	VIsoQLR	exon	11134	11866	.	+	.	gene_id SIRV5; transcript_id Iso51; exon_number 16; size 733; number_of_reads 2119; percent_of_reads 6.9%
SIRV5	VIsoQLR	transcript	7682	10991	.	+	.	gene_id SIRV5; transcript_id Iso52; size 595; n_of_reads 7; prerc_partial 0%; perc_total 0.02%
SIRV5	VIsoQLR	exon	7682	7762	.	+	.	gene_id SIRV5; transcript_id Iso52; exon_number 1; size 81; number_of_reads 20021; percent_of_reads 65.4%
SIRV5	VIsoQLR	exon	7871	8016	.	+	.	gene_id SIRV5; transcript_id Iso52; exon_number 2; size 146; number_of_reads 3450; percent_of_reads 11.3%
SIRV5	VIsoQLR	exon	8278	8381	.	+	.	gene_id SIRV5; transcript_id Iso52; exon_number 3; size 104; number_of_reads 3462; percent_of_reads 11.3%
SIRV5	VIsoQLR	exon	8455	8585	.	+	.	gene_id SIRV5; transcript_id Iso52; exon_number 4; size 131; number_of_reads 21295; percent_of_reads 69.6%
SIRV5	VIsoQLR	exon	10859	10991	.	+	.	gene_id SIRV5; transcript_id Iso52; exon_number 5; size 133; number_of_reads 21270; percent_of_reads 69.5%
SIRV5	VIsoQLR	transcript	1030	10991	.	+	.	gene_id SIRV5; transcript_id Iso53; size 2000; n_of_reads 6; prerc_partial 0%; perc_total 0.02%
SIRV5	VIsoQLR	exon	1030	1149	.	+	.	gene_id SIRV5; transcript_id Iso53; exon_number 1; size 120; number_of_reads 4311; percent_of_reads 14.1%
SIRV5	VIsoQLR	exon	1988	2033	.	+	.	gene_id SIRV5; transcript_id Iso53; exon_number 2; size 46; number_of_reads 19643; percent_of_reads 64.2%
SIRV5	VIsoQLR	exon	2120	2156	.	+	.	gene_id SIRV5; transcript_id Iso53; exon_number 3; size 37; number_of_reads 20830; percent_of_reads 68%
SIRV5	VIsoQLR	exon	2271	2315	.	+	.	gene_id SIRV5; transcript_id Iso53; exon_number 4; size 45; number_of_reads 20875; percent_of_reads 68.2%
SIRV5	VIsoQLR	exon	3299	3404	.	+	.	gene_id SIRV5; transcript_id Iso53; exon_number 5; size 106; number_of_reads 22241; percent_of_reads 72.6%
SIRV5	VIsoQLR	exon	3484	3643	.	+	.	gene_id SIRV5; transcript_id Iso53; exon_number 6; size 160; number_of_reads 19812; percent_of_reads 64.7%
SIRV5	VIsoQLR	exon	5381	5450	.	+	.	gene_id SIRV5; transcript_id Iso53; exon_number 7; size 70; number_of_reads 19848; percent_of_reads 64.8%
SIRV5	VIsoQLR	exon	5544	5626	.	+	.	gene_id SIRV5; transcript_id Iso53; exon_number 8; size 83; number_of_reads 19876; percent_of_reads 64.9%
SIRV5	VIsoQLR	exon	6112	6169	.	+	.	gene_id SIRV5; transcript_id Iso53; exon_number 9; size 58; number_of_reads 19901; percent_of_reads 65%
SIRV5	VIsoQLR	exon	6328	6452	.	+	.	gene_id SIRV5; transcript_id Iso53; exon_number 10; size 125; number_of_reads 19919; percent_of_reads 65.1%
SIRV5	VIsoQLR	exon	6827	6957	.	+	.	gene_id SIRV5; transcript_id Iso53; exon_number 11; size 131; number_of_reads 19981; percent_of_reads 65.3%
SIRV5	VIsoQLR	exon	7145	7307	.	+	.	gene_id SIRV5; transcript_id Iso53; exon_number 12; size 163; number_of_reads 20002; percent_of_reads 65.3%
SIRV5	VIsoQLR	exon	7682	7762	.	+	.	gene_id SIRV5; transcript_id Iso53; exon_number 13; size 81; number_of_reads 20021; percent_of_reads 65.4%
SIRV5	VIsoQLR	exon	7871	8381	.	+	.	gene_id SIRV5; transcript_id Iso53; exon_number 14; size 511; number_of_reads 16577; percent_of_reads 54.1%
SIRV5	VIsoQLR	exon	8455	8585	.	+	.	gene_id SIRV5; transcript_id Iso53; exon_number 15; size 131; number_of_reads 21295; percent_of_reads 69.6%
SIRV5	VIsoQLR	exon	10859	10991	.	+	.	gene_id SIRV5; transcript_id Iso53; exon_number 16; size 133; number_of_reads 21270; percent_of_reads 69.5%
SIRV5	VIsoQLR	transcript	1058	10991	.	+	.	gene_id SIRV5; transcript_id Iso54; size 1972; n_of_reads 6; prerc_partial 0%; perc_total 0.02%
SIRV5	VIsoQLR	exon	1058	1149	.	+	.	gene_id SIRV5; transcript_id Iso54; exon_number 1; size 92; number_of_reads 1268; percent_of_reads 4.1%
SIRV5	VIsoQLR	exon	1988	2033	.	+	.	gene_id SIRV5; transcript_id Iso54; exon_number 2; size 46; number_of_reads 19643; percent_of_reads 64.2%
SIRV5	VIsoQLR	exon	2120	2156	.	+	.	gene_id SIRV5; transcript_id Iso54; exon_number 3; size 37; number_of_reads 20830; percent_of_reads 68%
SIRV5	VIsoQLR	exon	2271	2315	.	+	.	gene_id SIRV5; transcript_id Iso54; exon_number 4; size 45; number_of_reads 20875; percent_of_reads 68.2%
SIRV5	VIsoQLR	exon	3299	3404	.	+	.	gene_id SIRV5; transcript_id Iso54; exon_number 5; size 106; number_of_reads 22241; percent_of_reads 72.6%
SIRV5	VIsoQLR	exon	3484	3643	.	+	.	gene_id SIRV5; transcript_id Iso54; exon_number 6; size 160; number_of_reads 19812; percent_of_reads 64.7%
SIRV5	VIsoQLR	exon	5381	5450	.	+	.	gene_id SIRV5; transcript_id Iso54; exon_number 7; size 70; number_of_reads 19848; percent_of_reads 64.8%
SIRV5	VIsoQLR	exon	5544	5626	.	+	.	gene_id SIRV5; transcript_id Iso54; exon_number 8; size 83; number_of_reads 19876; percent_of_reads 64.9%
SIRV5	VIsoQLR	exon	6112	6169	.	+	.	gene_id SIRV5; transcript_id Iso54; exon_number 9; size 58; number_of_reads 19901; percent_of_reads 65%
SIRV5	VIsoQLR	exon	6328	6452	.	+	.	gene_id SIRV5; transcript_id Iso54; exon_number 10; size 125; number_of_reads 19919; percent_of_reads 65.1%
SIRV5	VIsoQLR	exon	6827	6957	.	+	.	gene_id SIRV5; transcript_id Iso54; exon_number 11; size 131; number_of_reads 19981; percent_of_reads 65.3%
SIRV5	VIsoQLR	exon	7145	7307	.	+	.	gene_id SIRV5; transcript_id Iso54; exon_number 12; size 163; number_of_reads 20002; percent_of_reads 65.3%
SIRV5	VIsoQLR	exon	7682	7762	.	+	.	gene_id SIRV5; transcript_id Iso54; exon_number 13; size 81; number_of_reads 20021; percent_of_reads 65.4%
SIRV5	VIsoQLR	exon	7871	8381	.	+	.	gene_id SIRV5; transcript_id Iso54; exon_number 14; size 511; number_of_reads 16577; percent_of_reads 54.1%
SIRV5	VIsoQLR	exon	8455	8585	.	+	.	gene_id SIRV5; transcript_id Iso54; exon_number 15; size 131; number_of_reads 21295; percent_of_reads 69.6%
SIRV5	VIsoQLR	exon	10859	10991	.	+	.	gene_id SIRV5; transcript_id Iso54; exon_number 16; size 133; number_of_reads 21270; percent_of_reads 69.5%
SIRV5	VIsoQLR	transcript	3484	11866	.	+	.	gene_id SIRV5; transcript_id Iso55; size 2118; n_of_reads 6; prerc_partial 0%; perc_total 0.02%
SIRV5	VIsoQLR	exon	3484	3643	.	+	.	gene_id SIRV5; transcript_id Iso55; exon_number 1; size 160; number_of_reads 19812; percent_of_reads 64.7%
SIRV5	VIsoQLR	exon	5381	5450	.	+	.	gene_id SIRV5; transcript_id Iso55; exon_number 2; size 70; number_of_reads 19848; percent_of_reads 64.8%
SIRV5	VIsoQLR	exon	5544	5626	.	+	.	gene_id SIRV5; transcript_id Iso55; exon_number 3; size 83; number_of_reads 19876; percent_of_reads 64.9%
SIRV5	VIsoQLR	exon	6112	6169	.	+	.	gene_id SIRV5; transcript_id Iso55; exon_number 4; size 58; number_of_reads 19901; percent_of_reads 65%
SIRV5	VIsoQLR	exon	6328	6452	.	+	.	gene_id SIRV5; transcript_id Iso55; exon_number 5; size 125; number_of_reads 19919; percent_of_reads 65.1%
SIRV5	VIsoQLR	exon	6827	6957	.	+	.	gene_id SIRV5; transcript_id Iso55; exon_number 6; size 131; number_of_reads 19981; percent_of_reads 65.3%
SIRV5	VIsoQLR	exon	7145	7307	.	+	.	gene_id SIRV5; transcript_id Iso55; exon_number 7; size 163; number_of_reads 20002; percent_of_reads 65.3%
SIRV5	VIsoQLR	exon	7682	7762	.	+	.	gene_id SIRV5; transcript_id Iso55; exon_number 8; size 81; number_of_reads 20021; percent_of_reads 65.4%
SIRV5	VIsoQLR	exon	7871	8016	.	+	.	gene_id SIRV5; transcript_id Iso55; exon_number 9; size 146; number_of_reads 3450; percent_of_reads 11.3%
SIRV5	VIsoQLR	exon	8278	8381	.	+	.	gene_id SIRV5; transcript_id Iso55; exon_number 10; size 104; number_of_reads 3462; percent_of_reads 11.3%
SIRV5	VIsoQLR	exon	8455	8585	.	+	.	gene_id SIRV5; transcript_id Iso55; exon_number 11; size 131; number_of_reads 21295; percent_of_reads 69.6%
SIRV5	VIsoQLR	exon	10859	10991	.	+	.	gene_id SIRV5; transcript_id Iso55; exon_number 12; size 133; number_of_reads 21270; percent_of_reads 69.5%
SIRV5	VIsoQLR	exon	11134	11866	.	+	.	gene_id SIRV5; transcript_id Iso55; exon_number 13; size 733; number_of_reads 2119; percent_of_reads 6.9%
SIRV5	VIsoQLR	transcript	7145	11866	.	+	.	gene_id SIRV5; transcript_id Iso56; size 1491; n_of_reads 6; prerc_partial 0%; perc_total 0.02%
SIRV5	VIsoQLR	exon	7145	7307	.	+	.	gene_id SIRV5; transcript_id Iso56; exon_number 1; size 163; number_of_reads 20002; percent_of_reads 65.3%
SIRV5	VIsoQLR	exon	7682	7762	.	+	.	gene_id SIRV5; transcript_id Iso56; exon_number 2; size 81; number_of_reads 20021; percent_of_reads 65.4%
SIRV5	VIsoQLR	exon	7871	8016	.	+	.	gene_id SIRV5; transcript_id Iso56; exon_number 3; size 146; number_of_reads 3450; percent_of_reads 11.3%
SIRV5	VIsoQLR	exon	8278	8381	.	+	.	gene_id SIRV5; transcript_id Iso56; exon_number 4; size 104; number_of_reads 3462; percent_of_reads 11.3%
SIRV5	VIsoQLR	exon	8455	8585	.	+	.	gene_id SIRV5; transcript_id Iso56; exon_number 5; size 131; number_of_reads 21295; percent_of_reads 69.6%
SIRV5	VIsoQLR	exon	10859	10991	.	+	.	gene_id SIRV5; transcript_id Iso56; exon_number 6; size 133; number_of_reads 21270; percent_of_reads 69.5%
SIRV5	VIsoQLR	exon	11134	11866	.	+	.	gene_id SIRV5; transcript_id Iso56; exon_number 7; size 733; number_of_reads 2119; percent_of_reads 6.9%
SIRV5	VIsoQLR	transcript	8455	11866	.	+	.	gene_id SIRV5; transcript_id Iso57; size 997; n_of_reads 6; prerc_partial 0%; perc_total 0.02%
SIRV5	VIsoQLR	exon	8455	8585	.	+	.	gene_id SIRV5; transcript_id Iso57; exon_number 1; size 131; number_of_reads 21295; percent_of_reads 69.6%
SIRV5	VIsoQLR	exon	10859	10991	.	+	.	gene_id SIRV5; transcript_id Iso57; exon_number 2; size 133; number_of_reads 21270; percent_of_reads 69.5%
SIRV5	VIsoQLR	exon	11134	11866	.	+	.	gene_id SIRV5; transcript_id Iso57; exon_number 3; size 733; number_of_reads 2119; percent_of_reads 6.9%
SIRV5	VIsoQLR	transcript	5544	10991	.	+	.	gene_id SIRV5; transcript_id Iso58; size 1416; n_of_reads 6; prerc_partial 0%; perc_total 0.02%
SIRV5	VIsoQLR	exon	5544	5626	.	+	.	gene_id SIRV5; transcript_id Iso58; exon_number 1; size 83; number_of_reads 19876; percent_of_reads 64.9%
SIRV5	VIsoQLR	exon	6112	6169	.	+	.	gene_id SIRV5; transcript_id Iso58; exon_number 2; size 58; number_of_reads 19901; percent_of_reads 65%
SIRV5	VIsoQLR	exon	6328	6452	.	+	.	gene_id SIRV5; transcript_id Iso58; exon_number 3; size 125; number_of_reads 19919; percent_of_reads 65.1%
SIRV5	VIsoQLR	exon	6827	6957	.	+	.	gene_id SIRV5; transcript_id Iso58; exon_number 4; size 131; number_of_reads 19981; percent_of_reads 65.3%
SIRV5	VIsoQLR	exon	7145	7307	.	+	.	gene_id SIRV5; transcript_id Iso58; exon_number 5; size 163; number_of_reads 20002; percent_of_reads 65.3%
SIRV5	VIsoQLR	exon	7682	7762	.	+	.	gene_id SIRV5; transcript_id Iso58; exon_number 6; size 81; number_of_reads 20021; percent_of_reads 65.4%
SIRV5	VIsoQLR	exon	7871	8381	.	+	.	gene_id SIRV5; transcript_id Iso58; exon_number 7; size 511; number_of_reads 16577; percent_of_reads 54.1%
SIRV5	VIsoQLR	exon	8455	8585	.	+	.	gene_id SIRV5; transcript_id Iso58; exon_number 8; size 131; number_of_reads 21295; percent_of_reads 69.6%
SIRV5	VIsoQLR	exon	10859	10991	.	+	.	gene_id SIRV5; transcript_id Iso58; exon_number 9; size 133; number_of_reads 21270; percent_of_reads 69.5%
SIRV5	VIsoQLR	transcript	3484	10991	.	+	.	gene_id SIRV5; transcript_id Iso59; size 1646; n_of_reads 5; prerc_partial 0%; perc_total 0.01%
SIRV5	VIsoQLR	exon	3484	3643	.	+	.	gene_id SIRV5; transcript_id Iso59; exon_number 1; size 160; number_of_reads 19812; percent_of_reads 64.7%
SIRV5	VIsoQLR	exon	5381	5450	.	+	.	gene_id SIRV5; transcript_id Iso59; exon_number 2; size 70; number_of_reads 19848; percent_of_reads 64.8%
SIRV5	VIsoQLR	exon	5544	5626	.	+	.	gene_id SIRV5; transcript_id Iso59; exon_number 3; size 83; number_of_reads 19876; percent_of_reads 64.9%
SIRV5	VIsoQLR	exon	6112	6169	.	+	.	gene_id SIRV5; transcript_id Iso59; exon_number 4; size 58; number_of_reads 19901; percent_of_reads 65%
SIRV5	VIsoQLR	exon	6328	6452	.	+	.	gene_id SIRV5; transcript_id Iso59; exon_number 5; size 125; number_of_reads 19919; percent_of_reads 65.1%
SIRV5	VIsoQLR	exon	6827	6957	.	+	.	gene_id SIRV5; transcript_id Iso59; exon_number 6; size 131; number_of_reads 19981; percent_of_reads 65.3%
SIRV5	VIsoQLR	exon	7145	7307	.	+	.	gene_id SIRV5; transcript_id Iso59; exon_number 7; size 163; number_of_reads 20002; percent_of_reads 65.3%
SIRV5	VIsoQLR	exon	7682	7762	.	+	.	gene_id SIRV5; transcript_id Iso59; exon_number 8; size 81; number_of_reads 20021; percent_of_reads 65.4%
SIRV5	VIsoQLR	exon	7871	8381	.	+	.	gene_id SIRV5; transcript_id Iso59; exon_number 9; size 511; number_of_reads 16577; percent_of_reads 54.1%
SIRV5	VIsoQLR	exon	8455	8585	.	+	.	gene_id SIRV5; transcript_id Iso59; exon_number 10; size 131; number_of_reads 21295; percent_of_reads 69.6%
SIRV5	VIsoQLR	exon	10859	10991	.	+	.	gene_id SIRV5; transcript_id Iso59; exon_number 11; size 133; number_of_reads 21270; percent_of_reads 69.5%
SIRV5	VIsoQLR	transcript	5544	10991	.	+	.	gene_id SIRV5; transcript_id Iso60; size 1219; n_of_reads 5; prerc_partial 0%; perc_total 0.01%
SIRV5	VIsoQLR	exon	5544	5626	.	+	.	gene_id SIRV5; transcript_id Iso60; exon_number 1; size 83; number_of_reads 19876; percent_of_reads 64.9%
SIRV5	VIsoQLR	exon	6112	6169	.	+	.	gene_id SIRV5; transcript_id Iso60; exon_number 2; size 58; number_of_reads 19901; percent_of_reads 65%
SIRV5	VIsoQLR	exon	6328	6452	.	+	.	gene_id SIRV5; transcript_id Iso60; exon_number 3; size 125; number_of_reads 19919; percent_of_reads 65.1%
SIRV5	VIsoQLR	exon	6659	6722	.	+	.	gene_id SIRV5; transcript_id Iso60; exon_number 4; size 64; number_of_reads 8921; percent_of_reads 29.1%
SIRV5	VIsoQLR	exon	6827	6957	.	+	.	gene_id SIRV5; transcript_id Iso60; exon_number 5; size 131; number_of_reads 19981; percent_of_reads 65.3%
SIRV5	VIsoQLR	exon	7145	7307	.	+	.	gene_id SIRV5; transcript_id Iso60; exon_number 6; size 163; number_of_reads 20002; percent_of_reads 65.3%
SIRV5	VIsoQLR	exon	7682	7762	.	+	.	gene_id SIRV5; transcript_id Iso60; exon_number 7; size 81; number_of_reads 20021; percent_of_reads 65.4%
SIRV5	VIsoQLR	exon	7871	8016	.	+	.	gene_id SIRV5; transcript_id Iso60; exon_number 8; size 146; number_of_reads 3450; percent_of_reads 11.3%
SIRV5	VIsoQLR	exon	8278	8381	.	+	.	gene_id SIRV5; transcript_id Iso60; exon_number 9; size 104; number_of_reads 3462; percent_of_reads 11.3%
SIRV5	VIsoQLR	exon	8455	8585	.	+	.	gene_id SIRV5; transcript_id Iso60; exon_number 10; size 131; number_of_reads 21295; percent_of_reads 69.6%
SIRV5	VIsoQLR	exon	10859	10991	.	+	.	gene_id SIRV5; transcript_id Iso60; exon_number 11; size 133; number_of_reads 21270; percent_of_reads 69.5%
SIRV5	VIsoQLR	transcript	6328	10991	.	+	.	gene_id SIRV5; transcript_id Iso61; size 1339; n_of_reads 5; prerc_partial 0%; perc_total 0.01%
SIRV5	VIsoQLR	exon	6328	6452	.	+	.	gene_id SIRV5; transcript_id Iso61; exon_number 1; size 125; number_of_reads 19919; percent_of_reads 65.1%
SIRV5	VIsoQLR	exon	6659	6722	.	+	.	gene_id SIRV5; transcript_id Iso61; exon_number 2; size 64; number_of_reads 8921; percent_of_reads 29.1%
SIRV5	VIsoQLR	exon	6827	6957	.	+	.	gene_id SIRV5; transcript_id Iso61; exon_number 3; size 131; number_of_reads 19981; percent_of_reads 65.3%
SIRV5	VIsoQLR	exon	7145	7307	.	+	.	gene_id SIRV5; transcript_id Iso61; exon_number 4; size 163; number_of_reads 20002; percent_of_reads 65.3%
SIRV5	VIsoQLR	exon	7682	7762	.	+	.	gene_id SIRV5; transcript_id Iso61; exon_number 5; size 81; number_of_reads 20021; percent_of_reads 65.4%
SIRV5	VIsoQLR	exon	7871	8381	.	+	.	gene_id SIRV5; transcript_id Iso61; exon_number 6; size 511; number_of_reads 16577; percent_of_reads 54.1%
SIRV5	VIsoQLR	exon	8455	8585	.	+	.	gene_id SIRV5; transcript_id Iso61; exon_number 7; size 131; number_of_reads 21295; percent_of_reads 69.6%
SIRV5	VIsoQLR	exon	10859	10991	.	+	.	gene_id SIRV5; transcript_id Iso61; exon_number 8; size 133; number_of_reads 21270; percent_of_reads 69.5%
SIRV5	VIsoQLR	transcript	11312	11866	.	+	.	gene_id SIRV5; transcript_id Iso62; size 555; n_of_reads 5; prerc_partial 0%; perc_total 0.01%
SIRV5	VIsoQLR	exon	11312	11866	.	+	.	gene_id SIRV5; transcript_id Iso62; exon_number 1; size 555; number_of_reads 1249; percent_of_reads 4.1%
SIRV5	VIsoQLR	transcript	1988	3598	.	+	.	gene_id SIRV5; transcript_id Iso63; size 349; n_of_reads 5; prerc_partial 0%; perc_total 0.01%
SIRV5	VIsoQLR	exon	1988	2033	.	+	.	gene_id SIRV5; transcript_id Iso63; exon_number 1; size 46; number_of_reads 19643; percent_of_reads 64.2%
SIRV5	VIsoQLR	exon	2120	2156	.	+	.	gene_id SIRV5; transcript_id Iso63; exon_number 2; size 37; number_of_reads 20830; percent_of_reads 68%
SIRV5	VIsoQLR	exon	2271	2315	.	+	.	gene_id SIRV5; transcript_id Iso63; exon_number 3; size 45; number_of_reads 20875; percent_of_reads 68.2%
SIRV5	VIsoQLR	exon	3299	3404	.	+	.	gene_id SIRV5; transcript_id Iso63; exon_number 4; size 106; number_of_reads 22241; percent_of_reads 72.6%
SIRV5	VIsoQLR	exon	3484	3598	.	+	.	gene_id SIRV5; transcript_id Iso63; exon_number 5; size 115; number_of_reads 2458; percent_of_reads 8%
SIRV5	VIsoQLR	transcript	1988	2398	.	+	.	gene_id SIRV5; transcript_id Iso64; size 411; n_of_reads 5; prerc_partial 0%; perc_total 0.01%
SIRV5	VIsoQLR	exon	1988	2398	.	+	.	gene_id SIRV5; transcript_id Iso64; exon_number 1; size 411; number_of_reads 3962; percent_of_reads 12.9%
SIRV5	VIsoQLR	transcript	1058	10991	.	+	.	gene_id SIRV5; transcript_id Iso65; size 2036; n_of_reads 4; prerc_partial 0%; perc_total 0.01%
SIRV5	VIsoQLR	exon	1058	1149	.	+	.	gene_id SIRV5; transcript_id Iso65; exon_number 1; size 92; number_of_reads 1268; percent_of_reads 4.1%
SIRV5	VIsoQLR	exon	1988	2033	.	+	.	gene_id SIRV5; transcript_id Iso65; exon_number 2; size 46; number_of_reads 19643; percent_of_reads 64.2%
SIRV5	VIsoQLR	exon	2120	2156	.	+	.	gene_id SIRV5; transcript_id Iso65; exon_number 3; size 37; number_of_reads 20830; percent_of_reads 68%
SIRV5	VIsoQLR	exon	2271	2315	.	+	.	gene_id SIRV5; transcript_id Iso65; exon_number 4; size 45; number_of_reads 20875; percent_of_reads 68.2%
SIRV5	VIsoQLR	exon	3299	3404	.	+	.	gene_id SIRV5; transcript_id Iso65; exon_number 5; size 106; number_of_reads 22241; percent_of_reads 72.6%
SIRV5	VIsoQLR	exon	3484	3643	.	+	.	gene_id SIRV5; transcript_id Iso65; exon_number 6; size 160; number_of_reads 19812; percent_of_reads 64.7%
SIRV5	VIsoQLR	exon	5381	5450	.	+	.	gene_id SIRV5; transcript_id Iso65; exon_number 7; size 70; number_of_reads 19848; percent_of_reads 64.8%
SIRV5	VIsoQLR	exon	5544	5626	.	+	.	gene_id SIRV5; transcript_id Iso65; exon_number 8; size 83; number_of_reads 19876; percent_of_reads 64.9%
SIRV5	VIsoQLR	exon	6112	6169	.	+	.	gene_id SIRV5; transcript_id Iso65; exon_number 9; size 58; number_of_reads 19901; percent_of_reads 65%
SIRV5	VIsoQLR	exon	6328	6452	.	+	.	gene_id SIRV5; transcript_id Iso65; exon_number 10; size 125; number_of_reads 19919; percent_of_reads 65.1%
SIRV5	VIsoQLR	exon	6659	6722	.	+	.	gene_id SIRV5; transcript_id Iso65; exon_number 11; size 64; number_of_reads 8921; percent_of_reads 29.1%
SIRV5	VIsoQLR	exon	6827	6957	.	+	.	gene_id SIRV5; transcript_id Iso65; exon_number 12; size 131; number_of_reads 19981; percent_of_reads 65.3%
SIRV5	VIsoQLR	exon	7145	7307	.	+	.	gene_id SIRV5; transcript_id Iso65; exon_number 13; size 163; number_of_reads 20002; percent_of_reads 65.3%
SIRV5	VIsoQLR	exon	7682	7762	.	+	.	gene_id SIRV5; transcript_id Iso65; exon_number 14; size 81; number_of_reads 20021; percent_of_reads 65.4%
SIRV5	VIsoQLR	exon	7871	8381	.	+	.	gene_id SIRV5; transcript_id Iso65; exon_number 15; size 511; number_of_reads 16577; percent_of_reads 54.1%
SIRV5	VIsoQLR	exon	8455	8585	.	+	.	gene_id SIRV5; transcript_id Iso65; exon_number 16; size 131; number_of_reads 21295; percent_of_reads 69.6%
SIRV5	VIsoQLR	exon	10859	10991	.	+	.	gene_id SIRV5; transcript_id Iso65; exon_number 17; size 133; number_of_reads 21270; percent_of_reads 69.5%
SIRV5	VIsoQLR	transcript	10859	10991	.	+	.	gene_id SIRV5; transcript_id Iso66; size 133; n_of_reads 4; prerc_partial 0%; perc_total 0.01%
SIRV5	VIsoQLR	exon	10859	10991	.	+	.	gene_id SIRV5; transcript_id Iso66; exon_number 1; size 133; number_of_reads 21270; percent_of_reads 69.5%
SIRV5	VIsoQLR	transcript	10859	11866	.	+	.	gene_id SIRV5; transcript_id Iso67; size 866; n_of_reads 4; prerc_partial 0%; perc_total 0.01%
SIRV5	VIsoQLR	exon	10859	10991	.	+	.	gene_id SIRV5; transcript_id Iso67; exon_number 1; size 133; number_of_reads 21270; percent_of_reads 69.5%
SIRV5	VIsoQLR	exon	11134	11866	.	+	.	gene_id SIRV5; transcript_id Iso67; exon_number 2; size 733; number_of_reads 2119; percent_of_reads 6.9%
SIRV5	VIsoQLR	transcript	3484	10991	.	+	.	gene_id SIRV5; transcript_id Iso68; size 1449; n_of_reads 4; prerc_partial 0%; perc_total 0.01%
SIRV5	VIsoQLR	exon	3484	3643	.	+	.	gene_id SIRV5; transcript_id Iso68; exon_number 1; size 160; number_of_reads 19812; percent_of_reads 64.7%
SIRV5	VIsoQLR	exon	5381	5450	.	+	.	gene_id SIRV5; transcript_id Iso68; exon_number 2; size 70; number_of_reads 19848; percent_of_reads 64.8%
SIRV5	VIsoQLR	exon	5544	5626	.	+	.	gene_id SIRV5; transcript_id Iso68; exon_number 3; size 83; number_of_reads 19876; percent_of_reads 64.9%
SIRV5	VIsoQLR	exon	6112	6169	.	+	.	gene_id SIRV5; transcript_id Iso68; exon_number 4; size 58; number_of_reads 19901; percent_of_reads 65%
SIRV5	VIsoQLR	exon	6328	6452	.	+	.	gene_id SIRV5; transcript_id Iso68; exon_number 5; size 125; number_of_reads 19919; percent_of_reads 65.1%
SIRV5	VIsoQLR	exon	6659	6722	.	+	.	gene_id SIRV5; transcript_id Iso68; exon_number 6; size 64; number_of_reads 8921; percent_of_reads 29.1%
SIRV5	VIsoQLR	exon	6827	6957	.	+	.	gene_id SIRV5; transcript_id Iso68; exon_number 7; size 131; number_of_reads 19981; percent_of_reads 65.3%
SIRV5	VIsoQLR	exon	7145	7307	.	+	.	gene_id SIRV5; transcript_id Iso68; exon_number 8; size 163; number_of_reads 20002; percent_of_reads 65.3%
SIRV5	VIsoQLR	exon	7682	7762	.	+	.	gene_id SIRV5; transcript_id Iso68; exon_number 9; size 81; number_of_reads 20021; percent_of_reads 65.4%
SIRV5	VIsoQLR	exon	7871	8016	.	+	.	gene_id SIRV5; transcript_id Iso68; exon_number 10; size 146; number_of_reads 3450; percent_of_reads 11.3%
SIRV5	VIsoQLR	exon	8278	8381	.	+	.	gene_id SIRV5; transcript_id Iso68; exon_number 11; size 104; number_of_reads 3462; percent_of_reads 11.3%
SIRV5	VIsoQLR	exon	8455	8585	.	+	.	gene_id SIRV5; transcript_id Iso68; exon_number 12; size 131; number_of_reads 21295; percent_of_reads 69.6%
SIRV5	VIsoQLR	exon	10859	10991	.	+	.	gene_id SIRV5; transcript_id Iso68; exon_number 13; size 133; number_of_reads 21270; percent_of_reads 69.5%
SIRV5	VIsoQLR	transcript	6827	10991	.	+	.	gene_id SIRV5; transcript_id Iso69; size 889; n_of_reads 4; prerc_partial 0%; perc_total 0.01%
SIRV5	VIsoQLR	exon	6827	6957	.	+	.	gene_id SIRV5; transcript_id Iso69; exon_number 1; size 131; number_of_reads 19981; percent_of_reads 65.3%
SIRV5	VIsoQLR	exon	7145	7307	.	+	.	gene_id SIRV5; transcript_id Iso69; exon_number 2; size 163; number_of_reads 20002; percent_of_reads 65.3%
SIRV5	VIsoQLR	exon	7682	7762	.	+	.	gene_id SIRV5; transcript_id Iso69; exon_number 3; size 81; number_of_reads 20021; percent_of_reads 65.4%
SIRV5	VIsoQLR	exon	7871	8016	.	+	.	gene_id SIRV5; transcript_id Iso69; exon_number 4; size 146; number_of_reads 3450; percent_of_reads 11.3%
SIRV5	VIsoQLR	exon	8278	8381	.	+	.	gene_id SIRV5; transcript_id Iso69; exon_number 5; size 104; number_of_reads 3462; percent_of_reads 11.3%
SIRV5	VIsoQLR	exon	8455	8585	.	+	.	gene_id SIRV5; transcript_id Iso69; exon_number 6; size 131; number_of_reads 21295; percent_of_reads 69.6%
SIRV5	VIsoQLR	exon	10859	10991	.	+	.	gene_id SIRV5; transcript_id Iso69; exon_number 7; size 133; number_of_reads 21270; percent_of_reads 69.5%
SIRV5	VIsoQLR	transcript	7871	10991	.	+	.	gene_id SIRV5; transcript_id Iso70; size 775; n_of_reads 4; prerc_partial 0%; perc_total 0.01%
SIRV5	VIsoQLR	exon	7871	8381	.	+	.	gene_id SIRV5; transcript_id Iso70; exon_number 1; size 511; number_of_reads 16577; percent_of_reads 54.1%
SIRV5	VIsoQLR	exon	8455	8585	.	+	.	gene_id SIRV5; transcript_id Iso70; exon_number 2; size 131; number_of_reads 21295; percent_of_reads 69.6%
SIRV5	VIsoQLR	exon	10859	10991	.	+	.	gene_id SIRV5; transcript_id Iso70; exon_number 3; size 133; number_of_reads 21270; percent_of_reads 69.5%
SIRV5	VIsoQLR	transcript	8278	10991	.	+	.	gene_id SIRV5; transcript_id Iso71; size 368; n_of_reads 4; prerc_partial 0%; perc_total 0.01%
SIRV5	VIsoQLR	exon	8278	8381	.	+	.	gene_id SIRV5; transcript_id Iso71; exon_number 1; size 104; number_of_reads 3462; percent_of_reads 11.3%
SIRV5	VIsoQLR	exon	8455	8585	.	+	.	gene_id SIRV5; transcript_id Iso71; exon_number 2; size 131; number_of_reads 21295; percent_of_reads 69.6%
SIRV5	VIsoQLR	exon	10859	10991	.	+	.	gene_id SIRV5; transcript_id Iso71; exon_number 3; size 133; number_of_reads 21270; percent_of_reads 69.5%
SIRV5	VIsoQLR	transcript	1002	10991	.	+	.	gene_id SIRV5; transcript_id Iso72; size 1991; n_of_reads 3; prerc_partial 0%; perc_total 0.01%
SIRV5	VIsoQLR	exon	1002	1149	.	+	.	gene_id SIRV5; transcript_id Iso72; exon_number 1; size 148; number_of_reads 8632; percent_of_reads 28.2%
SIRV5	VIsoQLR	exon	1988	2033	.	+	.	gene_id SIRV5; transcript_id Iso72; exon_number 2; size 46; number_of_reads 19643; percent_of_reads 64.2%
SIRV5	VIsoQLR	exon	2271	2315	.	+	.	gene_id SIRV5; transcript_id Iso72; exon_number 3; size 45; number_of_reads 20875; percent_of_reads 68.2%
SIRV5	VIsoQLR	exon	3299	3404	.	+	.	gene_id SIRV5; transcript_id Iso72; exon_number 4; size 106; number_of_reads 22241; percent_of_reads 72.6%
SIRV5	VIsoQLR	exon	3484	3643	.	+	.	gene_id SIRV5; transcript_id Iso72; exon_number 5; size 160; number_of_reads 19812; percent_of_reads 64.7%
SIRV5	VIsoQLR	exon	5381	5450	.	+	.	gene_id SIRV5; transcript_id Iso72; exon_number 6; size 70; number_of_reads 19848; percent_of_reads 64.8%
SIRV5	VIsoQLR	exon	5544	5626	.	+	.	gene_id SIRV5; transcript_id Iso72; exon_number 7; size 83; number_of_reads 19876; percent_of_reads 64.9%
SIRV5	VIsoQLR	exon	6112	6169	.	+	.	gene_id SIRV5; transcript_id Iso72; exon_number 8; size 58; number_of_reads 19901; percent_of_reads 65%
SIRV5	VIsoQLR	exon	6328	6452	.	+	.	gene_id SIRV5; transcript_id Iso72; exon_number 9; size 125; number_of_reads 19919; percent_of_reads 65.1%
SIRV5	VIsoQLR	exon	6827	6957	.	+	.	gene_id SIRV5; transcript_id Iso72; exon_number 10; size 131; number_of_reads 19981; percent_of_reads 65.3%
SIRV5	VIsoQLR	exon	7145	7307	.	+	.	gene_id SIRV5; transcript_id Iso72; exon_number 11; size 163; number_of_reads 20002; percent_of_reads 65.3%
SIRV5	VIsoQLR	exon	7682	7762	.	+	.	gene_id SIRV5; transcript_id Iso72; exon_number 12; size 81; number_of_reads 20021; percent_of_reads 65.4%
SIRV5	VIsoQLR	exon	7871	8381	.	+	.	gene_id SIRV5; transcript_id Iso72; exon_number 13; size 511; number_of_reads 16577; percent_of_reads 54.1%
SIRV5	VIsoQLR	exon	8455	8585	.	+	.	gene_id SIRV5; transcript_id Iso72; exon_number 14; size 131; number_of_reads 21295; percent_of_reads 69.6%
SIRV5	VIsoQLR	exon	10859	10991	.	+	.	gene_id SIRV5; transcript_id Iso72; exon_number 15; size 133; number_of_reads 21270; percent_of_reads 69.5%
SIRV5	VIsoQLR	transcript	1002	7307	.	+	.	gene_id SIRV5; transcript_id Iso73; size 1172; n_of_reads 3; prerc_partial 0%; perc_total 0.01%
SIRV5	VIsoQLR	exon	1002	1149	.	+	.	gene_id SIRV5; transcript_id Iso73; exon_number 1; size 148; number_of_reads 8632; percent_of_reads 28.2%
SIRV5	VIsoQLR	exon	1988	2033	.	+	.	gene_id SIRV5; transcript_id Iso73; exon_number 2; size 46; number_of_reads 19643; percent_of_reads 64.2%
SIRV5	VIsoQLR	exon	2120	2156	.	+	.	gene_id SIRV5; transcript_id Iso73; exon_number 3; size 37; number_of_reads 20830; percent_of_reads 68%
SIRV5	VIsoQLR	exon	2271	2315	.	+	.	gene_id SIRV5; transcript_id Iso73; exon_number 4; size 45; number_of_reads 20875; percent_of_reads 68.2%
SIRV5	VIsoQLR	exon	3299	3404	.	+	.	gene_id SIRV5; transcript_id Iso73; exon_number 5; size 106; number_of_reads 22241; percent_of_reads 72.6%
SIRV5	VIsoQLR	exon	3484	3643	.	+	.	gene_id SIRV5; transcript_id Iso73; exon_number 6; size 160; number_of_reads 19812; percent_of_reads 64.7%
SIRV5	VIsoQLR	exon	5381	5450	.	+	.	gene_id SIRV5; transcript_id Iso73; exon_number 7; size 70; number_of_reads 19848; percent_of_reads 64.8%
SIRV5	VIsoQLR	exon	5544	5626	.	+	.	gene_id SIRV5; transcript_id Iso73; exon_number 8; size 83; number_of_reads 19876; percent_of_reads 64.9%
SIRV5	VIsoQLR	exon	6112	6169	.	+	.	gene_id SIRV5; transcript_id Iso73; exon_number 9; size 58; number_of_reads 19901; percent_of_reads 65%
SIRV5	VIsoQLR	exon	6328	6452	.	+	.	gene_id SIRV5; transcript_id Iso73; exon_number 10; size 125; number_of_reads 19919; percent_of_reads 65.1%
SIRV5	VIsoQLR	exon	6827	6957	.	+	.	gene_id SIRV5; transcript_id Iso73; exon_number 11; size 131; number_of_reads 19981; percent_of_reads 65.3%
SIRV5	VIsoQLR	exon	7145	7307	.	+	.	gene_id SIRV5; transcript_id Iso73; exon_number 12; size 163; number_of_reads 20002; percent_of_reads 65.3%
SIRV5	VIsoQLR	transcript	1002	8381	.	+	.	gene_id SIRV5; transcript_id Iso74; size 1764; n_of_reads 3; prerc_partial 0%; perc_total 0.01%
SIRV5	VIsoQLR	exon	1002	1149	.	+	.	gene_id SIRV5; transcript_id Iso74; exon_number 1; size 148; number_of_reads 8632; percent_of_reads 28.2%
SIRV5	VIsoQLR	exon	1988	2033	.	+	.	gene_id SIRV5; transcript_id Iso74; exon_number 2; size 46; number_of_reads 19643; percent_of_reads 64.2%
SIRV5	VIsoQLR	exon	2120	2156	.	+	.	gene_id SIRV5; transcript_id Iso74; exon_number 3; size 37; number_of_reads 20830; percent_of_reads 68%
SIRV5	VIsoQLR	exon	2271	2315	.	+	.	gene_id SIRV5; transcript_id Iso74; exon_number 4; size 45; number_of_reads 20875; percent_of_reads 68.2%
SIRV5	VIsoQLR	exon	3299	3404	.	+	.	gene_id SIRV5; transcript_id Iso74; exon_number 5; size 106; number_of_reads 22241; percent_of_reads 72.6%
SIRV5	VIsoQLR	exon	3484	3643	.	+	.	gene_id SIRV5; transcript_id Iso74; exon_number 6; size 160; number_of_reads 19812; percent_of_reads 64.7%
SIRV5	VIsoQLR	exon	5381	5450	.	+	.	gene_id SIRV5; transcript_id Iso74; exon_number 7; size 70; number_of_reads 19848; percent_of_reads 64.8%
SIRV5	VIsoQLR	exon	5544	5626	.	+	.	gene_id SIRV5; transcript_id Iso74; exon_number 8; size 83; number_of_reads 19876; percent_of_reads 64.9%
SIRV5	VIsoQLR	exon	6112	6169	.	+	.	gene_id SIRV5; transcript_id Iso74; exon_number 9; size 58; number_of_reads 19901; percent_of_reads 65%
SIRV5	VIsoQLR	exon	6328	6452	.	+	.	gene_id SIRV5; transcript_id Iso74; exon_number 10; size 125; number_of_reads 19919; percent_of_reads 65.1%
SIRV5	VIsoQLR	exon	6827	6957	.	+	.	gene_id SIRV5; transcript_id Iso74; exon_number 11; size 131; number_of_reads 19981; percent_of_reads 65.3%
SIRV5	VIsoQLR	exon	7145	7307	.	+	.	gene_id SIRV5; transcript_id Iso74; exon_number 12; size 163; number_of_reads 20002; percent_of_reads 65.3%
SIRV5	VIsoQLR	exon	7682	7762	.	+	.	gene_id SIRV5; transcript_id Iso74; exon_number 13; size 81; number_of_reads 20021; percent_of_reads 65.4%
SIRV5	VIsoQLR	exon	7871	8381	.	+	.	gene_id SIRV5; transcript_id Iso74; exon_number 14; size 511; number_of_reads 16577; percent_of_reads 54.1%
SIRV5	VIsoQLR	transcript	1010	10991	.	+	.	gene_id SIRV5; transcript_id Iso75; size 2014; n_of_reads 3; prerc_partial 0%; perc_total 0.01%
SIRV5	VIsoQLR	exon	1010	1143	.	+	.	gene_id SIRV5; transcript_id Iso75; exon_number 1; size 134; number_of_reads 2250; percent_of_reads 7.3%
SIRV5	VIsoQLR	exon	1988	2033	.	+	.	gene_id SIRV5; transcript_id Iso75; exon_number 2; size 46; number_of_reads 19643; percent_of_reads 64.2%
SIRV5	VIsoQLR	exon	2120	2156	.	+	.	gene_id SIRV5; transcript_id Iso75; exon_number 3; size 37; number_of_reads 20830; percent_of_reads 68%
SIRV5	VIsoQLR	exon	2271	2315	.	+	.	gene_id SIRV5; transcript_id Iso75; exon_number 4; size 45; number_of_reads 20875; percent_of_reads 68.2%
SIRV5	VIsoQLR	exon	3299	3404	.	+	.	gene_id SIRV5; transcript_id Iso75; exon_number 5; size 106; number_of_reads 22241; percent_of_reads 72.6%
SIRV5	VIsoQLR	exon	3484	3643	.	+	.	gene_id SIRV5; transcript_id Iso75; exon_number 6; size 160; number_of_reads 19812; percent_of_reads 64.7%
SIRV5	VIsoQLR	exon	5381	5450	.	+	.	gene_id SIRV5; transcript_id Iso75; exon_number 7; size 70; number_of_reads 19848; percent_of_reads 64.8%
SIRV5	VIsoQLR	exon	5544	5626	.	+	.	gene_id SIRV5; transcript_id Iso75; exon_number 8; size 83; number_of_reads 19876; percent_of_reads 64.9%
SIRV5	VIsoQLR	exon	6112	6169	.	+	.	gene_id SIRV5; transcript_id Iso75; exon_number 9; size 58; number_of_reads 19901; percent_of_reads 65%
SIRV5	VIsoQLR	exon	6328	6452	.	+	.	gene_id SIRV5; transcript_id Iso75; exon_number 10; size 125; number_of_reads 19919; percent_of_reads 65.1%
SIRV5	VIsoQLR	exon	6827	6957	.	+	.	gene_id SIRV5; transcript_id Iso75; exon_number 11; size 131; number_of_reads 19981; percent_of_reads 65.3%
SIRV5	VIsoQLR	exon	7145	7307	.	+	.	gene_id SIRV5; transcript_id Iso75; exon_number 12; size 163; number_of_reads 20002; percent_of_reads 65.3%
SIRV5	VIsoQLR	exon	7682	7762	.	+	.	gene_id SIRV5; transcript_id Iso75; exon_number 13; size 81; number_of_reads 20021; percent_of_reads 65.4%
SIRV5	VIsoQLR	exon	7871	8381	.	+	.	gene_id SIRV5; transcript_id Iso75; exon_number 14; size 511; number_of_reads 16577; percent_of_reads 54.1%
SIRV5	VIsoQLR	exon	8455	8585	.	+	.	gene_id SIRV5; transcript_id Iso75; exon_number 15; size 131; number_of_reads 21295; percent_of_reads 69.6%
SIRV5	VIsoQLR	exon	10859	10991	.	+	.	gene_id SIRV5; transcript_id Iso75; exon_number 16; size 133; number_of_reads 21270; percent_of_reads 69.5%
SIRV5	VIsoQLR	transcript	1030	2398	.	+	.	gene_id SIRV5; transcript_id Iso76; size 531; n_of_reads 3; prerc_partial 0%; perc_total 0.01%
SIRV5	VIsoQLR	exon	1030	1149	.	+	.	gene_id SIRV5; transcript_id Iso76; exon_number 1; size 120; number_of_reads 4311; percent_of_reads 14.1%
SIRV5	VIsoQLR	exon	1988	2398	.	+	.	gene_id SIRV5; transcript_id Iso76; exon_number 2; size 411; number_of_reads 3962; percent_of_reads 12.9%
SIRV5	VIsoQLR	transcript	2120	10991	.	+	.	gene_id SIRV5; transcript_id Iso77; size 1751; n_of_reads 3; prerc_partial 0%; perc_total 0.01%
SIRV5	VIsoQLR	exon	2120	2315	.	+	.	gene_id SIRV5; transcript_id Iso77; exon_number 1; size 196; number_of_reads 1288; percent_of_reads 4.2%
SIRV5	VIsoQLR	exon	3299	3404	.	+	.	gene_id SIRV5; transcript_id Iso77; exon_number 2; size 106; number_of_reads 22241; percent_of_reads 72.6%
SIRV5	VIsoQLR	exon	3484	3643	.	+	.	gene_id SIRV5; transcript_id Iso77; exon_number 3; size 160; number_of_reads 19812; percent_of_reads 64.7%
SIRV5	VIsoQLR	exon	5381	5450	.	+	.	gene_id SIRV5; transcript_id Iso77; exon_number 4; size 70; number_of_reads 19848; percent_of_reads 64.8%
SIRV5	VIsoQLR	exon	5544	5626	.	+	.	gene_id SIRV5; transcript_id Iso77; exon_number 5; size 83; number_of_reads 19876; percent_of_reads 64.9%
SIRV5	VIsoQLR	exon	6112	6169	.	+	.	gene_id SIRV5; transcript_id Iso77; exon_number 6; size 58; number_of_reads 19901; percent_of_reads 65%
SIRV5	VIsoQLR	exon	6328	6452	.	+	.	gene_id SIRV5; transcript_id Iso77; exon_number 7; size 125; number_of_reads 19919; percent_of_reads 65.1%
SIRV5	VIsoQLR	exon	6659	6722	.	+	.	gene_id SIRV5; transcript_id Iso77; exon_number 8; size 64; number_of_reads 8921; percent_of_reads 29.1%
SIRV5	VIsoQLR	exon	6827	6957	.	+	.	gene_id SIRV5; transcript_id Iso77; exon_number 9; size 131; number_of_reads 19981; percent_of_reads 65.3%
SIRV5	VIsoQLR	exon	7145	7307	.	+	.	gene_id SIRV5; transcript_id Iso77; exon_number 10; size 163; number_of_reads 20002; percent_of_reads 65.3%
SIRV5	VIsoQLR	exon	7682	7762	.	+	.	gene_id SIRV5; transcript_id Iso77; exon_number 11; size 81; number_of_reads 20021; percent_of_reads 65.4%
SIRV5	VIsoQLR	exon	7871	8016	.	+	.	gene_id SIRV5; transcript_id Iso77; exon_number 12; size 146; number_of_reads 3450; percent_of_reads 11.3%
SIRV5	VIsoQLR	exon	8278	8381	.	+	.	gene_id SIRV5; transcript_id Iso77; exon_number 13; size 104; number_of_reads 3462; percent_of_reads 11.3%
SIRV5	VIsoQLR	exon	8455	8585	.	+	.	gene_id SIRV5; transcript_id Iso77; exon_number 14; size 131; number_of_reads 21295; percent_of_reads 69.6%
SIRV5	VIsoQLR	exon	10859	10991	.	+	.	gene_id SIRV5; transcript_id Iso77; exon_number 15; size 133; number_of_reads 21270; percent_of_reads 69.5%
SIRV5	VIsoQLR	transcript	5381	10991	.	+	.	gene_id SIRV5; transcript_id Iso78; size 1289; n_of_reads 3; prerc_partial 0%; perc_total 0.01%
SIRV5	VIsoQLR	exon	5381	5450	.	+	.	gene_id SIRV5; transcript_id Iso78; exon_number 1; size 70; number_of_reads 19848; percent_of_reads 64.8%
SIRV5	VIsoQLR	exon	5544	5626	.	+	.	gene_id SIRV5; transcript_id Iso78; exon_number 2; size 83; number_of_reads 19876; percent_of_reads 64.9%
SIRV5	VIsoQLR	exon	6112	6169	.	+	.	gene_id SIRV5; transcript_id Iso78; exon_number 3; size 58; number_of_reads 19901; percent_of_reads 65%
SIRV5	VIsoQLR	exon	6328	6452	.	+	.	gene_id SIRV5; transcript_id Iso78; exon_number 4; size 125; number_of_reads 19919; percent_of_reads 65.1%
SIRV5	VIsoQLR	exon	6659	6722	.	+	.	gene_id SIRV5; transcript_id Iso78; exon_number 5; size 64; number_of_reads 8921; percent_of_reads 29.1%
SIRV5	VIsoQLR	exon	6827	6957	.	+	.	gene_id SIRV5; transcript_id Iso78; exon_number 6; size 131; number_of_reads 19981; percent_of_reads 65.3%
SIRV5	VIsoQLR	exon	7145	7307	.	+	.	gene_id SIRV5; transcript_id Iso78; exon_number 7; size 163; number_of_reads 20002; percent_of_reads 65.3%
SIRV5	VIsoQLR	exon	7682	7762	.	+	.	gene_id SIRV5; transcript_id Iso78; exon_number 8; size 81; number_of_reads 20021; percent_of_reads 65.4%
SIRV5	VIsoQLR	exon	7871	8016	.	+	.	gene_id SIRV5; transcript_id Iso78; exon_number 9; size 146; number_of_reads 3450; percent_of_reads 11.3%
SIRV5	VIsoQLR	exon	8278	8381	.	+	.	gene_id SIRV5; transcript_id Iso78; exon_number 10; size 104; number_of_reads 3462; percent_of_reads 11.3%
SIRV5	VIsoQLR	exon	8455	8585	.	+	.	gene_id SIRV5; transcript_id Iso78; exon_number 11; size 131; number_of_reads 21295; percent_of_reads 69.6%
SIRV5	VIsoQLR	exon	10859	10991	.	+	.	gene_id SIRV5; transcript_id Iso78; exon_number 12; size 133; number_of_reads 21270; percent_of_reads 69.5%
SIRV5	VIsoQLR	transcript	6112	10991	.	+	.	gene_id SIRV5; transcript_id Iso79; size 1136; n_of_reads 3; prerc_partial 0%; perc_total 0.01%
SIRV5	VIsoQLR	exon	6112	6169	.	+	.	gene_id SIRV5; transcript_id Iso79; exon_number 1; size 58; number_of_reads 19901; percent_of_reads 65%
SIRV5	VIsoQLR	exon	6328	6452	.	+	.	gene_id SIRV5; transcript_id Iso79; exon_number 2; size 125; number_of_reads 19919; percent_of_reads 65.1%
SIRV5	VIsoQLR	exon	6659	6722	.	+	.	gene_id SIRV5; transcript_id Iso79; exon_number 3; size 64; number_of_reads 8921; percent_of_reads 29.1%
SIRV5	VIsoQLR	exon	6827	6957	.	+	.	gene_id SIRV5; transcript_id Iso79; exon_number 4; size 131; number_of_reads 19981; percent_of_reads 65.3%
SIRV5	VIsoQLR	exon	7145	7307	.	+	.	gene_id SIRV5; transcript_id Iso79; exon_number 5; size 163; number_of_reads 20002; percent_of_reads 65.3%
SIRV5	VIsoQLR	exon	7682	7762	.	+	.	gene_id SIRV5; transcript_id Iso79; exon_number 6; size 81; number_of_reads 20021; percent_of_reads 65.4%
SIRV5	VIsoQLR	exon	7871	8016	.	+	.	gene_id SIRV5; transcript_id Iso79; exon_number 7; size 146; number_of_reads 3450; percent_of_reads 11.3%
SIRV5	VIsoQLR	exon	8278	8381	.	+	.	gene_id SIRV5; transcript_id Iso79; exon_number 8; size 104; number_of_reads 3462; percent_of_reads 11.3%
SIRV5	VIsoQLR	exon	8455	8585	.	+	.	gene_id SIRV5; transcript_id Iso79; exon_number 9; size 131; number_of_reads 21295; percent_of_reads 69.6%
SIRV5	VIsoQLR	exon	10859	10991	.	+	.	gene_id SIRV5; transcript_id Iso79; exon_number 10; size 133; number_of_reads 21270; percent_of_reads 69.5%
SIRV5	VIsoQLR	transcript	6112	10991	.	+	.	gene_id SIRV5; transcript_id Iso80; size 1397; n_of_reads 3; prerc_partial 0%; perc_total 0.01%
SIRV5	VIsoQLR	exon	6112	6169	.	+	.	gene_id SIRV5; transcript_id Iso80; exon_number 1; size 58; number_of_reads 19901; percent_of_reads 65%
SIRV5	VIsoQLR	exon	6328	6452	.	+	.	gene_id SIRV5; transcript_id Iso80; exon_number 2; size 125; number_of_reads 19919; percent_of_reads 65.1%
SIRV5	VIsoQLR	exon	6659	6722	.	+	.	gene_id SIRV5; transcript_id Iso80; exon_number 3; size 64; number_of_reads 8921; percent_of_reads 29.1%
SIRV5	VIsoQLR	exon	6827	6957	.	+	.	gene_id SIRV5; transcript_id Iso80; exon_number 4; size 131; number_of_reads 19981; percent_of_reads 65.3%
SIRV5	VIsoQLR	exon	7145	7307	.	+	.	gene_id SIRV5; transcript_id Iso80; exon_number 5; size 163; number_of_reads 20002; percent_of_reads 65.3%
SIRV5	VIsoQLR	exon	7682	7762	.	+	.	gene_id SIRV5; transcript_id Iso80; exon_number 6; size 81; number_of_reads 20021; percent_of_reads 65.4%
SIRV5	VIsoQLR	exon	7871	8381	.	+	.	gene_id SIRV5; transcript_id Iso80; exon_number 7; size 511; number_of_reads 16577; percent_of_reads 54.1%
SIRV5	VIsoQLR	exon	8455	8585	.	+	.	gene_id SIRV5; transcript_id Iso80; exon_number 8; size 131; number_of_reads 21295; percent_of_reads 69.6%
SIRV5	VIsoQLR	exon	10859	10991	.	+	.	gene_id SIRV5; transcript_id Iso80; exon_number 9; size 133; number_of_reads 21270; percent_of_reads 69.5%
SIRV5	VIsoQLR	transcript	6328	10991	.	+	.	gene_id SIRV5; transcript_id Iso81; size 1275; n_of_reads 3; prerc_partial 0%; perc_total 0.01%
SIRV5	VIsoQLR	exon	6328	6452	.	+	.	gene_id SIRV5; transcript_id Iso81; exon_number 1; size 125; number_of_reads 19919; percent_of_reads 65.1%
SIRV5	VIsoQLR	exon	6827	6957	.	+	.	gene_id SIRV5; transcript_id Iso81; exon_number 2; size 131; number_of_reads 19981; percent_of_reads 65.3%
SIRV5	VIsoQLR	exon	7145	7307	.	+	.	gene_id SIRV5; transcript_id Iso81; exon_number 3; size 163; number_of_reads 20002; percent_of_reads 65.3%
SIRV5	VIsoQLR	exon	7682	7762	.	+	.	gene_id SIRV5; transcript_id Iso81; exon_number 4; size 81; number_of_reads 20021; percent_of_reads 65.4%
SIRV5	VIsoQLR	exon	7871	8381	.	+	.	gene_id SIRV5; transcript_id Iso81; exon_number 5; size 511; number_of_reads 16577; percent_of_reads 54.1%
SIRV5	VIsoQLR	exon	8455	8585	.	+	.	gene_id SIRV5; transcript_id Iso81; exon_number 6; size 131; number_of_reads 21295; percent_of_reads 69.6%
SIRV5	VIsoQLR	exon	10859	10991	.	+	.	gene_id SIRV5; transcript_id Iso81; exon_number 7; size 133; number_of_reads 21270; percent_of_reads 69.5%
SIRV5	VIsoQLR	transcript	7871	10991	.	+	.	gene_id SIRV5; transcript_id Iso82; size 514; n_of_reads 3; prerc_partial 0%; perc_total 0.01%
SIRV5	VIsoQLR	exon	7871	8016	.	+	.	gene_id SIRV5; transcript_id Iso82; exon_number 1; size 146; number_of_reads 3450; percent_of_reads 11.3%
SIRV5	VIsoQLR	exon	8278	8381	.	+	.	gene_id SIRV5; transcript_id Iso82; exon_number 2; size 104; number_of_reads 3462; percent_of_reads 11.3%
SIRV5	VIsoQLR	exon	8455	8585	.	+	.	gene_id SIRV5; transcript_id Iso82; exon_number 3; size 131; number_of_reads 21295; percent_of_reads 69.6%
SIRV5	VIsoQLR	exon	10859	10991	.	+	.	gene_id SIRV5; transcript_id Iso82; exon_number 4; size 133; number_of_reads 21270; percent_of_reads 69.5%
SIRV5	VIsoQLR	transcript	1002	10991	.	+	.	gene_id SIRV5; transcript_id Iso83; size 1976; n_of_reads 2; prerc_partial 0%; perc_total 0.01%
SIRV5	VIsoQLR	exon	1002	1143	.	+	.	gene_id SIRV5; transcript_id Iso83; exon_number 1; size 142; number_of_reads 149; percent_of_reads 0.5%
SIRV5	VIsoQLR	exon	2120	2156	.	+	.	gene_id SIRV5; transcript_id Iso83; exon_number 2; size 37; number_of_reads 20830; percent_of_reads 68%
SIRV5	VIsoQLR	exon	2271	2315	.	+	.	gene_id SIRV5; transcript_id Iso83; exon_number 3; size 45; number_of_reads 20875; percent_of_reads 68.2%
SIRV5	VIsoQLR	exon	3299	3404	.	+	.	gene_id SIRV5; transcript_id Iso83; exon_number 4; size 106; number_of_reads 22241; percent_of_reads 72.6%
SIRV5	VIsoQLR	exon	3484	3643	.	+	.	gene_id SIRV5; transcript_id Iso83; exon_number 5; size 160; number_of_reads 19812; percent_of_reads 64.7%
SIRV5	VIsoQLR	exon	5381	5450	.	+	.	gene_id SIRV5; transcript_id Iso83; exon_number 6; size 70; number_of_reads 19848; percent_of_reads 64.8%
SIRV5	VIsoQLR	exon	5544	5626	.	+	.	gene_id SIRV5; transcript_id Iso83; exon_number 7; size 83; number_of_reads 19876; percent_of_reads 64.9%
SIRV5	VIsoQLR	exon	6112	6169	.	+	.	gene_id SIRV5; transcript_id Iso83; exon_number 8; size 58; number_of_reads 19901; percent_of_reads 65%
SIRV5	VIsoQLR	exon	6328	6452	.	+	.	gene_id SIRV5; transcript_id Iso83; exon_number 9; size 125; number_of_reads 19919; percent_of_reads 65.1%
SIRV5	VIsoQLR	exon	6827	6957	.	+	.	gene_id SIRV5; transcript_id Iso83; exon_number 10; size 131; number_of_reads 19981; percent_of_reads 65.3%
SIRV5	VIsoQLR	exon	7145	7307	.	+	.	gene_id SIRV5; transcript_id Iso83; exon_number 11; size 163; number_of_reads 20002; percent_of_reads 65.3%
SIRV5	VIsoQLR	exon	7682	7762	.	+	.	gene_id SIRV5; transcript_id Iso83; exon_number 12; size 81; number_of_reads 20021; percent_of_reads 65.4%
SIRV5	VIsoQLR	exon	7871	8381	.	+	.	gene_id SIRV5; transcript_id Iso83; exon_number 13; size 511; number_of_reads 16577; percent_of_reads 54.1%
SIRV5	VIsoQLR	exon	8455	8585	.	+	.	gene_id SIRV5; transcript_id Iso83; exon_number 14; size 131; number_of_reads 21295; percent_of_reads 69.6%
SIRV5	VIsoQLR	exon	10859	10991	.	+	.	gene_id SIRV5; transcript_id Iso83; exon_number 15; size 133; number_of_reads 21270; percent_of_reads 69.5%
SIRV5	VIsoQLR	transcript	1010	10991	.	+	.	gene_id SIRV5; transcript_id Iso84; size 2032; n_of_reads 2; prerc_partial 0%; perc_total 0.01%
SIRV5	VIsoQLR	exon	1010	1143	.	+	.	gene_id SIRV5; transcript_id Iso84; exon_number 1; size 134; number_of_reads 2250; percent_of_reads 7.3%
SIRV5	VIsoQLR	exon	2120	2156	.	+	.	gene_id SIRV5; transcript_id Iso84; exon_number 2; size 37; number_of_reads 20830; percent_of_reads 68%
SIRV5	VIsoQLR	exon	2271	2315	.	+	.	gene_id SIRV5; transcript_id Iso84; exon_number 3; size 45; number_of_reads 20875; percent_of_reads 68.2%
SIRV5	VIsoQLR	exon	3299	3404	.	+	.	gene_id SIRV5; transcript_id Iso84; exon_number 4; size 106; number_of_reads 22241; percent_of_reads 72.6%
SIRV5	VIsoQLR	exon	3484	3643	.	+	.	gene_id SIRV5; transcript_id Iso84; exon_number 5; size 160; number_of_reads 19812; percent_of_reads 64.7%
SIRV5	VIsoQLR	exon	5381	5450	.	+	.	gene_id SIRV5; transcript_id Iso84; exon_number 6; size 70; number_of_reads 19848; percent_of_reads 64.8%
SIRV5	VIsoQLR	exon	5544	5626	.	+	.	gene_id SIRV5; transcript_id Iso84; exon_number 7; size 83; number_of_reads 19876; percent_of_reads 64.9%
SIRV5	VIsoQLR	exon	6112	6169	.	+	.	gene_id SIRV5; transcript_id Iso84; exon_number 8; size 58; number_of_reads 19901; percent_of_reads 65%
SIRV5	VIsoQLR	exon	6328	6452	.	+	.	gene_id SIRV5; transcript_id Iso84; exon_number 9; size 125; number_of_reads 19919; percent_of_reads 65.1%
SIRV5	VIsoQLR	exon	6659	6722	.	+	.	gene_id SIRV5; transcript_id Iso84; exon_number 10; size 64; number_of_reads 8921; percent_of_reads 29.1%
SIRV5	VIsoQLR	exon	6827	6957	.	+	.	gene_id SIRV5; transcript_id Iso84; exon_number 11; size 131; number_of_reads 19981; percent_of_reads 65.3%
SIRV5	VIsoQLR	exon	7145	7307	.	+	.	gene_id SIRV5; transcript_id Iso84; exon_number 12; size 163; number_of_reads 20002; percent_of_reads 65.3%
SIRV5	VIsoQLR	exon	7682	7762	.	+	.	gene_id SIRV5; transcript_id Iso84; exon_number 13; size 81; number_of_reads 20021; percent_of_reads 65.4%
SIRV5	VIsoQLR	exon	7871	8381	.	+	.	gene_id SIRV5; transcript_id Iso84; exon_number 14; size 511; number_of_reads 16577; percent_of_reads 54.1%
SIRV5	VIsoQLR	exon	8455	8585	.	+	.	gene_id SIRV5; transcript_id Iso84; exon_number 15; size 131; number_of_reads 21295; percent_of_reads 69.6%
SIRV5	VIsoQLR	exon	10859	10991	.	+	.	gene_id SIRV5; transcript_id Iso84; exon_number 16; size 133; number_of_reads 21270; percent_of_reads 69.5%
SIRV5	VIsoQLR	transcript	1010	2315	.	+	.	gene_id SIRV5; transcript_id Iso85; size 462; n_of_reads 2; prerc_partial 0%; perc_total 0.01%
SIRV5	VIsoQLR	exon	1010	1143	.	+	.	gene_id SIRV5; transcript_id Iso85; exon_number 1; size 134; number_of_reads 2250; percent_of_reads 7.3%
SIRV5	VIsoQLR	exon	1988	2315	.	+	.	gene_id SIRV5; transcript_id Iso85; exon_number 2; size 328; number_of_reads 2; percent_of_reads 0%
SIRV5	VIsoQLR	transcript	1010	7307	.	+	.	gene_id SIRV5; transcript_id Iso86; size 1228; n_of_reads 2; prerc_partial 0%; perc_total 0.01%
SIRV5	VIsoQLR	exon	1010	1149	.	+	.	gene_id SIRV5; transcript_id Iso86; exon_number 1; size 140; number_of_reads 9169; percent_of_reads 29.9%
SIRV5	VIsoQLR	exon	1988	2033	.	+	.	gene_id SIRV5; transcript_id Iso86; exon_number 2; size 46; number_of_reads 19643; percent_of_reads 64.2%
SIRV5	VIsoQLR	exon	2120	2156	.	+	.	gene_id SIRV5; transcript_id Iso86; exon_number 3; size 37; number_of_reads 20830; percent_of_reads 68%
SIRV5	VIsoQLR	exon	2271	2315	.	+	.	gene_id SIRV5; transcript_id Iso86; exon_number 4; size 45; number_of_reads 20875; percent_of_reads 68.2%
SIRV5	VIsoQLR	exon	3299	3404	.	+	.	gene_id SIRV5; transcript_id Iso86; exon_number 5; size 106; number_of_reads 22241; percent_of_reads 72.6%
SIRV5	VIsoQLR	exon	3484	3643	.	+	.	gene_id SIRV5; transcript_id Iso86; exon_number 6; size 160; number_of_reads 19812; percent_of_reads 64.7%
SIRV5	VIsoQLR	exon	5381	5450	.	+	.	gene_id SIRV5; transcript_id Iso86; exon_number 7; size 70; number_of_reads 19848; percent_of_reads 64.8%
SIRV5	VIsoQLR	exon	5544	5626	.	+	.	gene_id SIRV5; transcript_id Iso86; exon_number 8; size 83; number_of_reads 19876; percent_of_reads 64.9%
SIRV5	VIsoQLR	exon	6112	6169	.	+	.	gene_id SIRV5; transcript_id Iso86; exon_number 9; size 58; number_of_reads 19901; percent_of_reads 65%
SIRV5	VIsoQLR	exon	6328	6452	.	+	.	gene_id SIRV5; transcript_id Iso86; exon_number 10; size 125; number_of_reads 19919; percent_of_reads 65.1%
SIRV5	VIsoQLR	exon	6659	6722	.	+	.	gene_id SIRV5; transcript_id Iso86; exon_number 11; size 64; number_of_reads 8921; percent_of_reads 29.1%
SIRV5	VIsoQLR	exon	6827	6957	.	+	.	gene_id SIRV5; transcript_id Iso86; exon_number 12; size 131; number_of_reads 19981; percent_of_reads 65.3%
SIRV5	VIsoQLR	exon	7145	7307	.	+	.	gene_id SIRV5; transcript_id Iso86; exon_number 13; size 163; number_of_reads 20002; percent_of_reads 65.3%
SIRV5	VIsoQLR	transcript	1030	10991	.	+	.	gene_id SIRV5; transcript_id Iso87; size 2058; n_of_reads 2; prerc_partial 0%; perc_total 0.01%
SIRV5	VIsoQLR	exon	1030	1143	.	+	.	gene_id SIRV5; transcript_id Iso87; exon_number 1; size 114; number_of_reads 114; percent_of_reads 0.4%
SIRV5	VIsoQLR	exon	1988	2033	.	+	.	gene_id SIRV5; transcript_id Iso87; exon_number 2; size 46; number_of_reads 19643; percent_of_reads 64.2%
SIRV5	VIsoQLR	exon	2120	2156	.	+	.	gene_id SIRV5; transcript_id Iso87; exon_number 3; size 37; number_of_reads 20830; percent_of_reads 68%
SIRV5	VIsoQLR	exon	2271	2315	.	+	.	gene_id SIRV5; transcript_id Iso87; exon_number 4; size 45; number_of_reads 20875; percent_of_reads 68.2%
SIRV5	VIsoQLR	exon	3299	3404	.	+	.	gene_id SIRV5; transcript_id Iso87; exon_number 5; size 106; number_of_reads 22241; percent_of_reads 72.6%
SIRV5	VIsoQLR	exon	3484	3643	.	+	.	gene_id SIRV5; transcript_id Iso87; exon_number 6; size 160; number_of_reads 19812; percent_of_reads 64.7%
SIRV5	VIsoQLR	exon	5381	5450	.	+	.	gene_id SIRV5; transcript_id Iso87; exon_number 7; size 70; number_of_reads 19848; percent_of_reads 64.8%
SIRV5	VIsoQLR	exon	5544	5626	.	+	.	gene_id SIRV5; transcript_id Iso87; exon_number 8; size 83; number_of_reads 19876; percent_of_reads 64.9%
SIRV5	VIsoQLR	exon	6112	6169	.	+	.	gene_id SIRV5; transcript_id Iso87; exon_number 9; size 58; number_of_reads 19901; percent_of_reads 65%
SIRV5	VIsoQLR	exon	6328	6452	.	+	.	gene_id SIRV5; transcript_id Iso87; exon_number 10; size 125; number_of_reads 19919; percent_of_reads 65.1%
SIRV5	VIsoQLR	exon	6659	6722	.	+	.	gene_id SIRV5; transcript_id Iso87; exon_number 11; size 64; number_of_reads 8921; percent_of_reads 29.1%
SIRV5	VIsoQLR	exon	6827	6957	.	+	.	gene_id SIRV5; transcript_id Iso87; exon_number 12; size 131; number_of_reads 19981; percent_of_reads 65.3%
SIRV5	VIsoQLR	exon	7145	7307	.	+	.	gene_id SIRV5; transcript_id Iso87; exon_number 13; size 163; number_of_reads 20002; percent_of_reads 65.3%
SIRV5	VIsoQLR	exon	7682	7762	.	+	.	gene_id SIRV5; transcript_id Iso87; exon_number 14; size 81; number_of_reads 20021; percent_of_reads 65.4%
SIRV5	VIsoQLR	exon	7871	8381	.	+	.	gene_id SIRV5; transcript_id Iso87; exon_number 15; size 511; number_of_reads 16577; percent_of_reads 54.1%
SIRV5	VIsoQLR	exon	8455	8585	.	+	.	gene_id SIRV5; transcript_id Iso87; exon_number 16; size 131; number_of_reads 21295; percent_of_reads 69.6%
SIRV5	VIsoQLR	exon	10859	10991	.	+	.	gene_id SIRV5; transcript_id Iso87; exon_number 17; size 133; number_of_reads 21270; percent_of_reads 69.5%
SIRV5	VIsoQLR	transcript	1058	2398	.	+	.	gene_id SIRV5; transcript_id Iso88; size 497; n_of_reads 2; prerc_partial 0%; perc_total 0.01%
SIRV5	VIsoQLR	exon	1058	1143	.	+	.	gene_id SIRV5; transcript_id Iso88; exon_number 1; size 86; number_of_reads 31; percent_of_reads 0.1%
SIRV5	VIsoQLR	exon	1988	2398	.	+	.	gene_id SIRV5; transcript_id Iso88; exon_number 2; size 411; number_of_reads 3962; percent_of_reads 12.9%
SIRV5	VIsoQLR	transcript	1058	3598	.	+	.	gene_id SIRV5; transcript_id Iso89; size 503; n_of_reads 2; prerc_partial 0%; perc_total 0.01%
SIRV5	VIsoQLR	exon	1058	1149	.	+	.	gene_id SIRV5; transcript_id Iso89; exon_number 1; size 92; number_of_reads 1268; percent_of_reads 4.1%
SIRV5	VIsoQLR	exon	1926	2033	.	+	.	gene_id SIRV5; transcript_id Iso89; exon_number 2; size 108; number_of_reads 2450; percent_of_reads 8%
SIRV5	VIsoQLR	exon	2120	2156	.	+	.	gene_id SIRV5; transcript_id Iso89; exon_number 3; size 37; number_of_reads 20830; percent_of_reads 68%
SIRV5	VIsoQLR	exon	2271	2315	.	+	.	gene_id SIRV5; transcript_id Iso89; exon_number 4; size 45; number_of_reads 20875; percent_of_reads 68.2%
SIRV5	VIsoQLR	exon	3299	3404	.	+	.	gene_id SIRV5; transcript_id Iso89; exon_number 5; size 106; number_of_reads 22241; percent_of_reads 72.6%
SIRV5	VIsoQLR	exon	3484	3598	.	+	.	gene_id SIRV5; transcript_id Iso89; exon_number 6; size 115; number_of_reads 2458; percent_of_reads 8%
SIRV5	VIsoQLR	transcript	7871	11866	.	+	.	gene_id SIRV5; transcript_id Iso90; size 1247; n_of_reads 2; prerc_partial 0%; perc_total 0.01%
SIRV5	VIsoQLR	exon	7871	8016	.	+	.	gene_id SIRV5; transcript_id Iso90; exon_number 1; size 146; number_of_reads 3450; percent_of_reads 11.3%
SIRV5	VIsoQLR	exon	8278	8381	.	+	.	gene_id SIRV5; transcript_id Iso90; exon_number 2; size 104; number_of_reads 3462; percent_of_reads 11.3%
SIRV5	VIsoQLR	exon	8455	8585	.	+	.	gene_id SIRV5; transcript_id Iso90; exon_number 3; size 131; number_of_reads 21295; percent_of_reads 69.6%
SIRV5	VIsoQLR	exon	10859	10991	.	+	.	gene_id SIRV5; transcript_id Iso90; exon_number 4; size 133; number_of_reads 21270; percent_of_reads 69.5%
SIRV5	VIsoQLR	exon	11134	11866	.	+	.	gene_id SIRV5; transcript_id Iso90; exon_number 5; size 733; number_of_reads 2119; percent_of_reads 6.9%
SIRV5	VIsoQLR	transcript	6328	10991	.	+	.	gene_id SIRV5; transcript_id Iso91; size 1078; n_of_reads 2; prerc_partial 0%; perc_total 0.01%
SIRV5	VIsoQLR	exon	6328	6452	.	+	.	gene_id SIRV5; transcript_id Iso91; exon_number 1; size 125; number_of_reads 19919; percent_of_reads 65.1%
SIRV5	VIsoQLR	exon	6659	6722	.	+	.	gene_id SIRV5; transcript_id Iso91; exon_number 2; size 64; number_of_reads 8921; percent_of_reads 29.1%
SIRV5	VIsoQLR	exon	6827	6957	.	+	.	gene_id SIRV5; transcript_id Iso91; exon_number 3; size 131; number_of_reads 19981; percent_of_reads 65.3%
SIRV5	VIsoQLR	exon	7145	7307	.	+	.	gene_id SIRV5; transcript_id Iso91; exon_number 4; size 163; number_of_reads 20002; percent_of_reads 65.3%
SIRV5	VIsoQLR	exon	7682	7762	.	+	.	gene_id SIRV5; transcript_id Iso91; exon_number 5; size 81; number_of_reads 20021; percent_of_reads 65.4%
SIRV5	VIsoQLR	exon	7871	8016	.	+	.	gene_id SIRV5; transcript_id Iso91; exon_number 6; size 146; number_of_reads 3450; percent_of_reads 11.3%
SIRV5	VIsoQLR	exon	8278	8381	.	+	.	gene_id SIRV5; transcript_id Iso91; exon_number 7; size 104; number_of_reads 3462; percent_of_reads 11.3%
SIRV5	VIsoQLR	exon	8455	8585	.	+	.	gene_id SIRV5; transcript_id Iso91; exon_number 8; size 131; number_of_reads 21295; percent_of_reads 69.6%
SIRV5	VIsoQLR	exon	10859	10991	.	+	.	gene_id SIRV5; transcript_id Iso91; exon_number 9; size 133; number_of_reads 21270; percent_of_reads 69.5%
SIRV5	VIsoQLR	transcript	6659	10991	.	+	.	gene_id SIRV5; transcript_id Iso92; size 953; n_of_reads 2; prerc_partial 0%; perc_total 0.01%
SIRV5	VIsoQLR	exon	6659	6722	.	+	.	gene_id SIRV5; transcript_id Iso92; exon_number 1; size 64; number_of_reads 8921; percent_of_reads 29.1%
SIRV5	VIsoQLR	exon	6827	6957	.	+	.	gene_id SIRV5; transcript_id Iso92; exon_number 2; size 131; number_of_reads 19981; percent_of_reads 65.3%
SIRV5	VIsoQLR	exon	7145	7307	.	+	.	gene_id SIRV5; transcript_id Iso92; exon_number 3; size 163; number_of_reads 20002; percent_of_reads 65.3%
SIRV5	VIsoQLR	exon	7682	7762	.	+	.	gene_id SIRV5; transcript_id Iso92; exon_number 4; size 81; number_of_reads 20021; percent_of_reads 65.4%
SIRV5	VIsoQLR	exon	7871	8016	.	+	.	gene_id SIRV5; transcript_id Iso92; exon_number 5; size 146; number_of_reads 3450; percent_of_reads 11.3%
SIRV5	VIsoQLR	exon	8278	8381	.	+	.	gene_id SIRV5; transcript_id Iso92; exon_number 6; size 104; number_of_reads 3462; percent_of_reads 11.3%
SIRV5	VIsoQLR	exon	8455	8585	.	+	.	gene_id SIRV5; transcript_id Iso92; exon_number 7; size 131; number_of_reads 21295; percent_of_reads 69.6%
SIRV5	VIsoQLR	exon	10859	10991	.	+	.	gene_id SIRV5; transcript_id Iso92; exon_number 8; size 133; number_of_reads 21270; percent_of_reads 69.5%
SIRV5	VIsoQLR	transcript	7145	10991	.	+	.	gene_id SIRV5; transcript_id Iso93; size 758; n_of_reads 2; prerc_partial 0%; perc_total 0.01%
SIRV5	VIsoQLR	exon	7145	7307	.	+	.	gene_id SIRV5; transcript_id Iso93; exon_number 1; size 163; number_of_reads 20002; percent_of_reads 65.3%
SIRV5	VIsoQLR	exon	7682	7762	.	+	.	gene_id SIRV5; transcript_id Iso93; exon_number 2; size 81; number_of_reads 20021; percent_of_reads 65.4%
SIRV5	VIsoQLR	exon	7871	8016	.	+	.	gene_id SIRV5; transcript_id Iso93; exon_number 3; size 146; number_of_reads 3450; percent_of_reads 11.3%
SIRV5	VIsoQLR	exon	8278	8381	.	+	.	gene_id SIRV5; transcript_id Iso93; exon_number 4; size 104; number_of_reads 3462; percent_of_reads 11.3%
SIRV5	VIsoQLR	exon	8455	8585	.	+	.	gene_id SIRV5; transcript_id Iso93; exon_number 5; size 131; number_of_reads 21295; percent_of_reads 69.6%
SIRV5	VIsoQLR	exon	10859	10991	.	+	.	gene_id SIRV5; transcript_id Iso93; exon_number 6; size 133; number_of_reads 21270; percent_of_reads 69.5%
SIRV5	VIsoQLR	transcript	8278	10991	.	+	.	gene_id SIRV5; transcript_id Iso94; size 441; n_of_reads 2; prerc_partial 0%; perc_total 0.01%
SIRV5	VIsoQLR	exon	8278	8585	.	+	.	gene_id SIRV5; transcript_id Iso94; exon_number 1; size 308; number_of_reads 2; percent_of_reads 0%
SIRV5	VIsoQLR	exon	10859	10991	.	+	.	gene_id SIRV5; transcript_id Iso94; exon_number 2; size 133; number_of_reads 21270; percent_of_reads 69.5%
SIRV5	VIsoQLR	transcript	11134	11866	.	+	.	gene_id SIRV5; transcript_id Iso95; size 733; n_of_reads 2; prerc_partial 0%; perc_total 0.01%
SIRV5	VIsoQLR	exon	11134	11866	.	+	.	gene_id SIRV5; transcript_id Iso95; exon_number 1; size 733; number_of_reads 2119; percent_of_reads 6.9%
SIRV5	VIsoQLR	transcript	2120	2398	.	+	.	gene_id SIRV5; transcript_id Iso96; size 279; n_of_reads 2; prerc_partial 0%; perc_total 0.01%
SIRV5	VIsoQLR	exon	2120	2398	.	+	.	gene_id SIRV5; transcript_id Iso96; exon_number 1; size 279; number_of_reads 2; percent_of_reads 0%
SIRV5	VIsoQLR	transcript	3299	3598	.	+	.	gene_id SIRV5; transcript_id Iso97; size 221; n_of_reads 2; prerc_partial 0%; perc_total 0.01%
SIRV5	VIsoQLR	exon	3299	3404	.	+	.	gene_id SIRV5; transcript_id Iso97; exon_number 1; size 106; number_of_reads 22241; percent_of_reads 72.6%
SIRV5	VIsoQLR	exon	3484	3598	.	+	.	gene_id SIRV5; transcript_id Iso97; exon_number 2; size 115; number_of_reads 2458; percent_of_reads 8%
SIRV5	VIsoQLR	transcript	1002	1149	.	+	.	gene_id SIRV5; transcript_id Iso98; size 148; n_of_reads 1; prerc_partial 0%; perc_total 0%
SIRV5	VIsoQLR	exon	1002	1149	.	+	.	gene_id SIRV5; transcript_id Iso98; exon_number 1; size 148; number_of_reads 8632; percent_of_reads 28.2%
SIRV5	VIsoQLR	transcript	1002	10991	.	+	.	gene_id SIRV5; transcript_id Iso99; size 2186; n_of_reads 1; prerc_partial 0%; perc_total 0%
SIRV5	VIsoQLR	exon	1002	1149	.	+	.	gene_id SIRV5; transcript_id Iso99; exon_number 1; size 148; number_of_reads 8632; percent_of_reads 28.2%
SIRV5	VIsoQLR	exon	1988	2033	.	+	.	gene_id SIRV5; transcript_id Iso99; exon_number 2; size 46; number_of_reads 19643; percent_of_reads 64.2%
SIRV5	VIsoQLR	exon	2120	2156	.	+	.	gene_id SIRV5; transcript_id Iso99; exon_number 3; size 37; number_of_reads 20830; percent_of_reads 68%
SIRV5	VIsoQLR	exon	2271	2315	.	+	.	gene_id SIRV5; transcript_id Iso99; exon_number 4; size 45; number_of_reads 20875; percent_of_reads 68.2%
SIRV5	VIsoQLR	exon	3299	3404	.	+	.	gene_id SIRV5; transcript_id Iso99; exon_number 5; size 106; number_of_reads 22241; percent_of_reads 72.6%
SIRV5	VIsoQLR	exon	3484	3643	.	+	.	gene_id SIRV5; transcript_id Iso99; exon_number 6; size 160; number_of_reads 19812; percent_of_reads 64.7%
SIRV5	VIsoQLR	exon	5381	5450	.	+	.	gene_id SIRV5; transcript_id Iso99; exon_number 7; size 70; number_of_reads 19848; percent_of_reads 64.8%
SIRV5	VIsoQLR	exon	5544	5626	.	+	.	gene_id SIRV5; transcript_id Iso99; exon_number 8; size 83; number_of_reads 19876; percent_of_reads 64.9%
SIRV5	VIsoQLR	exon	6112	6452	.	+	.	gene_id SIRV5; transcript_id Iso99; exon_number 9; size 341; number_of_reads 1; percent_of_reads 0%
SIRV5	VIsoQLR	exon	6827	6957	.	+	.	gene_id SIRV5; transcript_id Iso99; exon_number 10; size 131; number_of_reads 19981; percent_of_reads 65.3%
SIRV5	VIsoQLR	exon	7145	7307	.	+	.	gene_id SIRV5; transcript_id Iso99; exon_number 11; size 163; number_of_reads 20002; percent_of_reads 65.3%
SIRV5	VIsoQLR	exon	7682	7762	.	+	.	gene_id SIRV5; transcript_id Iso99; exon_number 12; size 81; number_of_reads 20021; percent_of_reads 65.4%
SIRV5	VIsoQLR	exon	7871	8381	.	+	.	gene_id SIRV5; transcript_id Iso99; exon_number 13; size 511; number_of_reads 16577; percent_of_reads 54.1%
SIRV5	VIsoQLR	exon	8455	8585	.	+	.	gene_id SIRV5; transcript_id Iso99; exon_number 14; size 131; number_of_reads 21295; percent_of_reads 69.6%
SIRV5	VIsoQLR	exon	10859	10991	.	+	.	gene_id SIRV5; transcript_id Iso99; exon_number 15; size 133; number_of_reads 21270; percent_of_reads 69.5%
SIRV5	VIsoQLR	transcript	1002	10991	.	+	.	gene_id SIRV5; transcript_id Iso100; size 2107; n_of_reads 1; prerc_partial 0%; perc_total 0%
SIRV5	VIsoQLR	exon	1002	1149	.	+	.	gene_id SIRV5; transcript_id Iso100; exon_number 1; size 148; number_of_reads 8632; percent_of_reads 28.2%
SIRV5	VIsoQLR	exon	1988	2033	.	+	.	gene_id SIRV5; transcript_id Iso100; exon_number 2; size 46; number_of_reads 19643; percent_of_reads 64.2%
SIRV5	VIsoQLR	exon	2120	2156	.	+	.	gene_id SIRV5; transcript_id Iso100; exon_number 3; size 37; number_of_reads 20830; percent_of_reads 68%
SIRV5	VIsoQLR	exon	2271	2315	.	+	.	gene_id SIRV5; transcript_id Iso100; exon_number 4; size 45; number_of_reads 20875; percent_of_reads 68.2%
SIRV5	VIsoQLR	exon	3299	3643	.	+	.	gene_id SIRV5; transcript_id Iso100; exon_number 5; size 345; number_of_reads 1; percent_of_reads 0%
SIRV5	VIsoQLR	exon	5381	5450	.	+	.	gene_id SIRV5; transcript_id Iso100; exon_number 6; size 70; number_of_reads 19848; percent_of_reads 64.8%
SIRV5	VIsoQLR	exon	5544	5626	.	+	.	gene_id SIRV5; transcript_id Iso100; exon_number 7; size 83; number_of_reads 19876; percent_of_reads 64.9%
SIRV5	VIsoQLR	exon	6112	6169	.	+	.	gene_id SIRV5; transcript_id Iso100; exon_number 8; size 58; number_of_reads 19901; percent_of_reads 65%
SIRV5	VIsoQLR	exon	6328	6452	.	+	.	gene_id SIRV5; transcript_id Iso100; exon_number 9; size 125; number_of_reads 19919; percent_of_reads 65.1%
SIRV5	VIsoQLR	exon	6827	6957	.	+	.	gene_id SIRV5; transcript_id Iso100; exon_number 10; size 131; number_of_reads 19981; percent_of_reads 65.3%
SIRV5	VIsoQLR	exon	7145	7307	.	+	.	gene_id SIRV5; transcript_id Iso100; exon_number 11; size 163; number_of_reads 20002; percent_of_reads 65.3%
SIRV5	VIsoQLR	exon	7682	7762	.	+	.	gene_id SIRV5; transcript_id Iso100; exon_number 12; size 81; number_of_reads 20021; percent_of_reads 65.4%
SIRV5	VIsoQLR	exon	7871	8381	.	+	.	gene_id SIRV5; transcript_id Iso100; exon_number 13; size 511; number_of_reads 16577; percent_of_reads 54.1%
SIRV5	VIsoQLR	exon	8455	8585	.	+	.	gene_id SIRV5; transcript_id Iso100; exon_number 14; size 131; number_of_reads 21295; percent_of_reads 69.6%
SIRV5	VIsoQLR	exon	10859	10991	.	+	.	gene_id SIRV5; transcript_id Iso100; exon_number 15; size 133; number_of_reads 21270; percent_of_reads 69.5%
SIRV5	VIsoQLR	transcript	1002	5450	.	+	.	gene_id SIRV5; transcript_id Iso101; size 612; n_of_reads 1; prerc_partial 0%; perc_total 0%
SIRV5	VIsoQLR	exon	1002	1149	.	+	.	gene_id SIRV5; transcript_id Iso101; exon_number 1; size 148; number_of_reads 8632; percent_of_reads 28.2%
SIRV5	VIsoQLR	exon	1988	2033	.	+	.	gene_id SIRV5; transcript_id Iso101; exon_number 2; size 46; number_of_reads 19643; percent_of_reads 64.2%
SIRV5	VIsoQLR	exon	2120	2156	.	+	.	gene_id SIRV5; transcript_id Iso101; exon_number 3; size 37; number_of_reads 20830; percent_of_reads 68%
SIRV5	VIsoQLR	exon	2271	2315	.	+	.	gene_id SIRV5; transcript_id Iso101; exon_number 4; size 45; number_of_reads 20875; percent_of_reads 68.2%
SIRV5	VIsoQLR	exon	3299	3404	.	+	.	gene_id SIRV5; transcript_id Iso101; exon_number 5; size 106; number_of_reads 22241; percent_of_reads 72.6%
SIRV5	VIsoQLR	exon	3484	3643	.	+	.	gene_id SIRV5; transcript_id Iso101; exon_number 6; size 160; number_of_reads 19812; percent_of_reads 64.7%
SIRV5	VIsoQLR	exon	5381	5450	.	+	.	gene_id SIRV5; transcript_id Iso101; exon_number 7; size 70; number_of_reads 19848; percent_of_reads 64.8%
SIRV5	VIsoQLR	transcript	1002	7762	.	+	.	gene_id SIRV5; transcript_id Iso102; size 1253; n_of_reads 1; prerc_partial 0%; perc_total 0%
SIRV5	VIsoQLR	exon	1002	1149	.	+	.	gene_id SIRV5; transcript_id Iso102; exon_number 1; size 148; number_of_reads 8632; percent_of_reads 28.2%
SIRV5	VIsoQLR	exon	1988	2033	.	+	.	gene_id SIRV5; transcript_id Iso102; exon_number 2; size 46; number_of_reads 19643; percent_of_reads 64.2%
SIRV5	VIsoQLR	exon	2120	2156	.	+	.	gene_id SIRV5; transcript_id Iso102; exon_number 3; size 37; number_of_reads 20830; percent_of_reads 68%
SIRV5	VIsoQLR	exon	2271	2315	.	+	.	gene_id SIRV5; transcript_id Iso102; exon_number 4; size 45; number_of_reads 20875; percent_of_reads 68.2%
SIRV5	VIsoQLR	exon	3299	3404	.	+	.	gene_id SIRV5; transcript_id Iso102; exon_number 5; size 106; number_of_reads 22241; percent_of_reads 72.6%
SIRV5	VIsoQLR	exon	3484	3643	.	+	.	gene_id SIRV5; transcript_id Iso102; exon_number 6; size 160; number_of_reads 19812; percent_of_reads 64.7%
SIRV5	VIsoQLR	exon	5381	5450	.	+	.	gene_id SIRV5; transcript_id Iso102; exon_number 7; size 70; number_of_reads 19848; percent_of_reads 64.8%
SIRV5	VIsoQLR	exon	5544	5626	.	+	.	gene_id SIRV5; transcript_id Iso102; exon_number 8; size 83; number_of_reads 19876; percent_of_reads 64.9%
SIRV5	VIsoQLR	exon	6112	6169	.	+	.	gene_id SIRV5; transcript_id Iso102; exon_number 9; size 58; number_of_reads 19901; percent_of_reads 65%
SIRV5	VIsoQLR	exon	6328	6452	.	+	.	gene_id SIRV5; transcript_id Iso102; exon_number 10; size 125; number_of_reads 19919; percent_of_reads 65.1%
SIRV5	VIsoQLR	exon	6827	6957	.	+	.	gene_id SIRV5; transcript_id Iso102; exon_number 11; size 131; number_of_reads 19981; percent_of_reads 65.3%
SIRV5	VIsoQLR	exon	7145	7307	.	+	.	gene_id SIRV5; transcript_id Iso102; exon_number 12; size 163; number_of_reads 20002; percent_of_reads 65.3%
SIRV5	VIsoQLR	exon	7682	7762	.	+	.	gene_id SIRV5; transcript_id Iso102; exon_number 13; size 81; number_of_reads 20021; percent_of_reads 65.4%
SIRV5	VIsoQLR	transcript	1010	10991	.	+	.	gene_id SIRV5; transcript_id Iso103; size 2041; n_of_reads 1; prerc_partial 0%; perc_total 0%
SIRV5	VIsoQLR	exon	1010	1143	.	+	.	gene_id SIRV5; transcript_id Iso103; exon_number 1; size 134; number_of_reads 2250; percent_of_reads 7.3%
SIRV5	VIsoQLR	exon	1988	2033	.	+	.	gene_id SIRV5; transcript_id Iso103; exon_number 2; size 46; number_of_reads 19643; percent_of_reads 64.2%
SIRV5	VIsoQLR	exon	2271	2315	.	+	.	gene_id SIRV5; transcript_id Iso103; exon_number 3; size 45; number_of_reads 20875; percent_of_reads 68.2%
SIRV5	VIsoQLR	exon	3299	3404	.	+	.	gene_id SIRV5; transcript_id Iso103; exon_number 4; size 106; number_of_reads 22241; percent_of_reads 72.6%
SIRV5	VIsoQLR	exon	3484	3643	.	+	.	gene_id SIRV5; transcript_id Iso103; exon_number 5; size 160; number_of_reads 19812; percent_of_reads 64.7%
SIRV5	VIsoQLR	exon	5381	5450	.	+	.	gene_id SIRV5; transcript_id Iso103; exon_number 6; size 70; number_of_reads 19848; percent_of_reads 64.8%
SIRV5	VIsoQLR	exon	5544	5626	.	+	.	gene_id SIRV5; transcript_id Iso103; exon_number 7; size 83; number_of_reads 19876; percent_of_reads 64.9%
SIRV5	VIsoQLR	exon	6112	6169	.	+	.	gene_id SIRV5; transcript_id Iso103; exon_number 8; size 58; number_of_reads 19901; percent_of_reads 65%
SIRV5	VIsoQLR	exon	6328	6452	.	+	.	gene_id SIRV5; transcript_id Iso103; exon_number 9; size 125; number_of_reads 19919; percent_of_reads 65.1%
SIRV5	VIsoQLR	exon	6659	6722	.	+	.	gene_id SIRV5; transcript_id Iso103; exon_number 10; size 64; number_of_reads 8921; percent_of_reads 29.1%
SIRV5	VIsoQLR	exon	6827	6957	.	+	.	gene_id SIRV5; transcript_id Iso103; exon_number 11; size 131; number_of_reads 19981; percent_of_reads 65.3%
SIRV5	VIsoQLR	exon	7145	7307	.	+	.	gene_id SIRV5; transcript_id Iso103; exon_number 12; size 163; number_of_reads 20002; percent_of_reads 65.3%
SIRV5	VIsoQLR	exon	7682	7762	.	+	.	gene_id SIRV5; transcript_id Iso103; exon_number 13; size 81; number_of_reads 20021; percent_of_reads 65.4%
SIRV5	VIsoQLR	exon	7871	8381	.	+	.	gene_id SIRV5; transcript_id Iso103; exon_number 14; size 511; number_of_reads 16577; percent_of_reads 54.1%
SIRV5	VIsoQLR	exon	8455	8585	.	+	.	gene_id SIRV5; transcript_id Iso103; exon_number 15; size 131; number_of_reads 21295; percent_of_reads 69.6%
SIRV5	VIsoQLR	exon	10859	10991	.	+	.	gene_id SIRV5; transcript_id Iso103; exon_number 16; size 133; number_of_reads 21270; percent_of_reads 69.5%
SIRV5	VIsoQLR	transcript	1010	8585	.	+	.	gene_id SIRV5; transcript_id Iso104; size 1945; n_of_reads 1; prerc_partial 0%; perc_total 0%
SIRV5	VIsoQLR	exon	1010	1143	.	+	.	gene_id SIRV5; transcript_id Iso104; exon_number 1; size 134; number_of_reads 2250; percent_of_reads 7.3%
SIRV5	VIsoQLR	exon	1988	2033	.	+	.	gene_id SIRV5; transcript_id Iso104; exon_number 2; size 46; number_of_reads 19643; percent_of_reads 64.2%
SIRV5	VIsoQLR	exon	2120	2156	.	+	.	gene_id SIRV5; transcript_id Iso104; exon_number 3; size 37; number_of_reads 20830; percent_of_reads 68%
SIRV5	VIsoQLR	exon	2271	2315	.	+	.	gene_id SIRV5; transcript_id Iso104; exon_number 4; size 45; number_of_reads 20875; percent_of_reads 68.2%
SIRV5	VIsoQLR	exon	3299	3404	.	+	.	gene_id SIRV5; transcript_id Iso104; exon_number 5; size 106; number_of_reads 22241; percent_of_reads 72.6%
SIRV5	VIsoQLR	exon	3484	3643	.	+	.	gene_id SIRV5; transcript_id Iso104; exon_number 6; size 160; number_of_reads 19812; percent_of_reads 64.7%
SIRV5	VIsoQLR	exon	5381	5450	.	+	.	gene_id SIRV5; transcript_id Iso104; exon_number 7; size 70; number_of_reads 19848; percent_of_reads 64.8%
SIRV5	VIsoQLR	exon	5544	5626	.	+	.	gene_id SIRV5; transcript_id Iso104; exon_number 8; size 83; number_of_reads 19876; percent_of_reads 64.9%
SIRV5	VIsoQLR	exon	6112	6169	.	+	.	gene_id SIRV5; transcript_id Iso104; exon_number 9; size 58; number_of_reads 19901; percent_of_reads 65%
SIRV5	VIsoQLR	exon	6328	6452	.	+	.	gene_id SIRV5; transcript_id Iso104; exon_number 10; size 125; number_of_reads 19919; percent_of_reads 65.1%
SIRV5	VIsoQLR	exon	6659	6722	.	+	.	gene_id SIRV5; transcript_id Iso104; exon_number 11; size 64; number_of_reads 8921; percent_of_reads 29.1%
SIRV5	VIsoQLR	exon	6827	6957	.	+	.	gene_id SIRV5; transcript_id Iso104; exon_number 12; size 131; number_of_reads 19981; percent_of_reads 65.3%
SIRV5	VIsoQLR	exon	7145	7307	.	+	.	gene_id SIRV5; transcript_id Iso104; exon_number 13; size 163; number_of_reads 20002; percent_of_reads 65.3%
SIRV5	VIsoQLR	exon	7682	7762	.	+	.	gene_id SIRV5; transcript_id Iso104; exon_number 14; size 81; number_of_reads 20021; percent_of_reads 65.4%
SIRV5	VIsoQLR	exon	7871	8381	.	+	.	gene_id SIRV5; transcript_id Iso104; exon_number 15; size 511; number_of_reads 16577; percent_of_reads 54.1%
SIRV5	VIsoQLR	exon	8455	8585	.	+	.	gene_id SIRV5; transcript_id Iso104; exon_number 16; size 131; number_of_reads 21295; percent_of_reads 69.6%
SIRV5	VIsoQLR	transcript	1010	10991	.	+	.	gene_id SIRV5; transcript_id Iso105; size 2157; n_of_reads 1; prerc_partial 0%; perc_total 0%
SIRV5	VIsoQLR	exon	1010	1149	.	+	.	gene_id SIRV5; transcript_id Iso105; exon_number 1; size 140; number_of_reads 9169; percent_of_reads 29.9%
SIRV5	VIsoQLR	exon	1988	2033	.	+	.	gene_id SIRV5; transcript_id Iso105; exon_number 2; size 46; number_of_reads 19643; percent_of_reads 64.2%
SIRV5	VIsoQLR	exon	2120	2156	.	+	.	gene_id SIRV5; transcript_id Iso105; exon_number 3; size 37; number_of_reads 20830; percent_of_reads 68%
SIRV5	VIsoQLR	exon	2271	2315	.	+	.	gene_id SIRV5; transcript_id Iso105; exon_number 4; size 45; number_of_reads 20875; percent_of_reads 68.2%
SIRV5	VIsoQLR	exon	3299	3404	.	+	.	gene_id SIRV5; transcript_id Iso105; exon_number 5; size 106; number_of_reads 22241; percent_of_reads 72.6%
SIRV5	VIsoQLR	exon	3484	3643	.	+	.	gene_id SIRV5; transcript_id Iso105; exon_number 6; size 160; number_of_reads 19812; percent_of_reads 64.7%
SIRV5	VIsoQLR	exon	5381	5450	.	+	.	gene_id SIRV5; transcript_id Iso105; exon_number 7; size 70; number_of_reads 19848; percent_of_reads 64.8%
SIRV5	VIsoQLR	exon	5544	5626	.	+	.	gene_id SIRV5; transcript_id Iso105; exon_number 8; size 83; number_of_reads 19876; percent_of_reads 64.9%
SIRV5	VIsoQLR	exon	6112	6169	.	+	.	gene_id SIRV5; transcript_id Iso105; exon_number 9; size 58; number_of_reads 19901; percent_of_reads 65%
SIRV5	VIsoQLR	exon	6328	6452	.	+	.	gene_id SIRV5; transcript_id Iso105; exon_number 10; size 125; number_of_reads 19919; percent_of_reads 65.1%
SIRV5	VIsoQLR	exon	6659	6722	.	+	.	gene_id SIRV5; transcript_id Iso105; exon_number 11; size 64; number_of_reads 8921; percent_of_reads 29.1%
SIRV5	VIsoQLR	exon	6827	6957	.	+	.	gene_id SIRV5; transcript_id Iso105; exon_number 12; size 131; number_of_reads 19981; percent_of_reads 65.3%
SIRV5	VIsoQLR	exon	7145	7307	.	+	.	gene_id SIRV5; transcript_id Iso105; exon_number 13; size 163; number_of_reads 20002; percent_of_reads 65.3%
SIRV5	VIsoQLR	exon	7682	7762	.	+	.	gene_id SIRV5; transcript_id Iso105; exon_number 14; size 81; number_of_reads 20021; percent_of_reads 65.4%
SIRV5	VIsoQLR	exon	7871	8585	.	+	.	gene_id SIRV5; transcript_id Iso105; exon_number 15; size 715; number_of_reads 1; percent_of_reads 0%
SIRV5	VIsoQLR	exon	10859	10991	.	+	.	gene_id SIRV5; transcript_id Iso105; exon_number 16; size 133; number_of_reads 21270; percent_of_reads 69.5%
SIRV5	VIsoQLR	transcript	1010	3643	.	+	.	gene_id SIRV5; transcript_id Iso106; size 534; n_of_reads 1; prerc_partial 0%; perc_total 0%
SIRV5	VIsoQLR	exon	1010	1149	.	+	.	gene_id SIRV5; transcript_id Iso106; exon_number 1; size 140; number_of_reads 9169; percent_of_reads 29.9%
SIRV5	VIsoQLR	exon	1988	2033	.	+	.	gene_id SIRV5; transcript_id Iso106; exon_number 2; size 46; number_of_reads 19643; percent_of_reads 64.2%
SIRV5	VIsoQLR	exon	2120	2156	.	+	.	gene_id SIRV5; transcript_id Iso106; exon_number 3; size 37; number_of_reads 20830; percent_of_reads 68%
SIRV5	VIsoQLR	exon	2271	2315	.	+	.	gene_id SIRV5; transcript_id Iso106; exon_number 4; size 45; number_of_reads 20875; percent_of_reads 68.2%
SIRV5	VIsoQLR	exon	3299	3404	.	+	.	gene_id SIRV5; transcript_id Iso106; exon_number 5; size 106; number_of_reads 22241; percent_of_reads 72.6%
SIRV5	VIsoQLR	exon	3484	3643	.	+	.	gene_id SIRV5; transcript_id Iso106; exon_number 6; size 160; number_of_reads 19812; percent_of_reads 64.7%
SIRV5	VIsoQLR	transcript	1010	7762	.	+	.	gene_id SIRV5; transcript_id Iso107; size 1309; n_of_reads 1; prerc_partial 0%; perc_total 0%
SIRV5	VIsoQLR	exon	1010	1149	.	+	.	gene_id SIRV5; transcript_id Iso107; exon_number 1; size 140; number_of_reads 9169; percent_of_reads 29.9%
SIRV5	VIsoQLR	exon	1988	2033	.	+	.	gene_id SIRV5; transcript_id Iso107; exon_number 2; size 46; number_of_reads 19643; percent_of_reads 64.2%
SIRV5	VIsoQLR	exon	2120	2156	.	+	.	gene_id SIRV5; transcript_id Iso107; exon_number 3; size 37; number_of_reads 20830; percent_of_reads 68%
SIRV5	VIsoQLR	exon	2271	2315	.	+	.	gene_id SIRV5; transcript_id Iso107; exon_number 4; size 45; number_of_reads 20875; percent_of_reads 68.2%
SIRV5	VIsoQLR	exon	3299	3404	.	+	.	gene_id SIRV5; transcript_id Iso107; exon_number 5; size 106; number_of_reads 22241; percent_of_reads 72.6%
SIRV5	VIsoQLR	exon	3484	3643	.	+	.	gene_id SIRV5; transcript_id Iso107; exon_number 6; size 160; number_of_reads 19812; percent_of_reads 64.7%
SIRV5	VIsoQLR	exon	5381	5450	.	+	.	gene_id SIRV5; transcript_id Iso107; exon_number 7; size 70; number_of_reads 19848; percent_of_reads 64.8%
SIRV5	VIsoQLR	exon	5544	5626	.	+	.	gene_id SIRV5; transcript_id Iso107; exon_number 8; size 83; number_of_reads 19876; percent_of_reads 64.9%
SIRV5	VIsoQLR	exon	6112	6169	.	+	.	gene_id SIRV5; transcript_id Iso107; exon_number 9; size 58; number_of_reads 19901; percent_of_reads 65%
SIRV5	VIsoQLR	exon	6328	6452	.	+	.	gene_id SIRV5; transcript_id Iso107; exon_number 10; size 125; number_of_reads 19919; percent_of_reads 65.1%
SIRV5	VIsoQLR	exon	6659	6722	.	+	.	gene_id SIRV5; transcript_id Iso107; exon_number 11; size 64; number_of_reads 8921; percent_of_reads 29.1%
SIRV5	VIsoQLR	exon	6827	6957	.	+	.	gene_id SIRV5; transcript_id Iso107; exon_number 12; size 131; number_of_reads 19981; percent_of_reads 65.3%
SIRV5	VIsoQLR	exon	7145	7307	.	+	.	gene_id SIRV5; transcript_id Iso107; exon_number 13; size 163; number_of_reads 20002; percent_of_reads 65.3%
SIRV5	VIsoQLR	exon	7682	7762	.	+	.	gene_id SIRV5; transcript_id Iso107; exon_number 14; size 81; number_of_reads 20021; percent_of_reads 65.4%
SIRV5	VIsoQLR	transcript	1010	8381	.	+	.	gene_id SIRV5; transcript_id Iso108; size 1820; n_of_reads 1; prerc_partial 0%; perc_total 0%
SIRV5	VIsoQLR	exon	1010	1149	.	+	.	gene_id SIRV5; transcript_id Iso108; exon_number 1; size 140; number_of_reads 9169; percent_of_reads 29.9%
SIRV5	VIsoQLR	exon	1988	2033	.	+	.	gene_id SIRV5; transcript_id Iso108; exon_number 2; size 46; number_of_reads 19643; percent_of_reads 64.2%
SIRV5	VIsoQLR	exon	2120	2156	.	+	.	gene_id SIRV5; transcript_id Iso108; exon_number 3; size 37; number_of_reads 20830; percent_of_reads 68%
SIRV5	VIsoQLR	exon	2271	2315	.	+	.	gene_id SIRV5; transcript_id Iso108; exon_number 4; size 45; number_of_reads 20875; percent_of_reads 68.2%
SIRV5	VIsoQLR	exon	3299	3404	.	+	.	gene_id SIRV5; transcript_id Iso108; exon_number 5; size 106; number_of_reads 22241; percent_of_reads 72.6%
SIRV5	VIsoQLR	exon	3484	3643	.	+	.	gene_id SIRV5; transcript_id Iso108; exon_number 6; size 160; number_of_reads 19812; percent_of_reads 64.7%
SIRV5	VIsoQLR	exon	5381	5450	.	+	.	gene_id SIRV5; transcript_id Iso108; exon_number 7; size 70; number_of_reads 19848; percent_of_reads 64.8%
SIRV5	VIsoQLR	exon	5544	5626	.	+	.	gene_id SIRV5; transcript_id Iso108; exon_number 8; size 83; number_of_reads 19876; percent_of_reads 64.9%
SIRV5	VIsoQLR	exon	6112	6169	.	+	.	gene_id SIRV5; transcript_id Iso108; exon_number 9; size 58; number_of_reads 19901; percent_of_reads 65%
SIRV5	VIsoQLR	exon	6328	6452	.	+	.	gene_id SIRV5; transcript_id Iso108; exon_number 10; size 125; number_of_reads 19919; percent_of_reads 65.1%
SIRV5	VIsoQLR	exon	6659	6722	.	+	.	gene_id SIRV5; transcript_id Iso108; exon_number 11; size 64; number_of_reads 8921; percent_of_reads 29.1%
SIRV5	VIsoQLR	exon	6827	6957	.	+	.	gene_id SIRV5; transcript_id Iso108; exon_number 12; size 131; number_of_reads 19981; percent_of_reads 65.3%
SIRV5	VIsoQLR	exon	7145	7307	.	+	.	gene_id SIRV5; transcript_id Iso108; exon_number 13; size 163; number_of_reads 20002; percent_of_reads 65.3%
SIRV5	VIsoQLR	exon	7682	7762	.	+	.	gene_id SIRV5; transcript_id Iso108; exon_number 14; size 81; number_of_reads 20021; percent_of_reads 65.4%
SIRV5	VIsoQLR	exon	7871	8381	.	+	.	gene_id SIRV5; transcript_id Iso108; exon_number 15; size 511; number_of_reads 16577; percent_of_reads 54.1%
SIRV5	VIsoQLR	transcript	1030	3404	.	+	.	gene_id SIRV5; transcript_id Iso109; size 348; n_of_reads 1; prerc_partial 0%; perc_total 0%
SIRV5	VIsoQLR	exon	1030	1143	.	+	.	gene_id SIRV5; transcript_id Iso109; exon_number 1; size 114; number_of_reads 114; percent_of_reads 0.4%
SIRV5	VIsoQLR	exon	1988	2033	.	+	.	gene_id SIRV5; transcript_id Iso109; exon_number 2; size 46; number_of_reads 19643; percent_of_reads 64.2%
SIRV5	VIsoQLR	exon	2120	2156	.	+	.	gene_id SIRV5; transcript_id Iso109; exon_number 3; size 37; number_of_reads 20830; percent_of_reads 68%
SIRV5	VIsoQLR	exon	2271	2315	.	+	.	gene_id SIRV5; transcript_id Iso109; exon_number 4; size 45; number_of_reads 20875; percent_of_reads 68.2%
SIRV5	VIsoQLR	exon	3299	3404	.	+	.	gene_id SIRV5; transcript_id Iso109; exon_number 5; size 106; number_of_reads 22241; percent_of_reads 72.6%
SIRV5	VIsoQLR	transcript	1030	3404	.	+	.	gene_id SIRV5; transcript_id Iso110; size 416; n_of_reads 1; prerc_partial 0%; perc_total 0%
SIRV5	VIsoQLR	exon	1030	1149	.	+	.	gene_id SIRV5; transcript_id Iso110; exon_number 1; size 120; number_of_reads 4311; percent_of_reads 14.1%
SIRV5	VIsoQLR	exon	1926	2033	.	+	.	gene_id SIRV5; transcript_id Iso110; exon_number 2; size 108; number_of_reads 2450; percent_of_reads 8%
SIRV5	VIsoQLR	exon	2120	2156	.	+	.	gene_id SIRV5; transcript_id Iso110; exon_number 3; size 37; number_of_reads 20830; percent_of_reads 68%
SIRV5	VIsoQLR	exon	2271	2315	.	+	.	gene_id SIRV5; transcript_id Iso110; exon_number 4; size 45; number_of_reads 20875; percent_of_reads 68.2%
SIRV5	VIsoQLR	exon	3299	3404	.	+	.	gene_id SIRV5; transcript_id Iso110; exon_number 5; size 106; number_of_reads 22241; percent_of_reads 72.6%
SIRV5	VIsoQLR	transcript	1030	3598	.	+	.	gene_id SIRV5; transcript_id Iso111; size 494; n_of_reads 1; prerc_partial 0%; perc_total 0%
SIRV5	VIsoQLR	exon	1030	1149	.	+	.	gene_id SIRV5; transcript_id Iso111; exon_number 1; size 120; number_of_reads 4311; percent_of_reads 14.1%
SIRV5	VIsoQLR	exon	1926	2033	.	+	.	gene_id SIRV5; transcript_id Iso111; exon_number 2; size 108; number_of_reads 2450; percent_of_reads 8%
SIRV5	VIsoQLR	exon	2271	2315	.	+	.	gene_id SIRV5; transcript_id Iso111; exon_number 3; size 45; number_of_reads 20875; percent_of_reads 68.2%
SIRV5	VIsoQLR	exon	3299	3404	.	+	.	gene_id SIRV5; transcript_id Iso111; exon_number 4; size 106; number_of_reads 22241; percent_of_reads 72.6%
SIRV5	VIsoQLR	exon	3484	3598	.	+	.	gene_id SIRV5; transcript_id Iso111; exon_number 5; size 115; number_of_reads 2458; percent_of_reads 8%
SIRV5	VIsoQLR	transcript	1030	3404	.	+	.	gene_id SIRV5; transcript_id Iso112; size 354; n_of_reads 1; prerc_partial 0%; perc_total 0%
SIRV5	VIsoQLR	exon	1030	1149	.	+	.	gene_id SIRV5; transcript_id Iso112; exon_number 1; size 120; number_of_reads 4311; percent_of_reads 14.1%
SIRV5	VIsoQLR	exon	1988	2033	.	+	.	gene_id SIRV5; transcript_id Iso112; exon_number 2; size 46; number_of_reads 19643; percent_of_reads 64.2%
SIRV5	VIsoQLR	exon	2120	2156	.	+	.	gene_id SIRV5; transcript_id Iso112; exon_number 3; size 37; number_of_reads 20830; percent_of_reads 68%
SIRV5	VIsoQLR	exon	2271	2315	.	+	.	gene_id SIRV5; transcript_id Iso112; exon_number 4; size 45; number_of_reads 20875; percent_of_reads 68.2%
SIRV5	VIsoQLR	exon	3299	3404	.	+	.	gene_id SIRV5; transcript_id Iso112; exon_number 5; size 106; number_of_reads 22241; percent_of_reads 72.6%
SIRV5	VIsoQLR	transcript	1058	11866	.	+	.	gene_id SIRV5; transcript_id Iso113; size 2438; n_of_reads 1; prerc_partial 0%; perc_total 0%
SIRV5	VIsoQLR	exon	1058	1143	.	+	.	gene_id SIRV5; transcript_id Iso113; exon_number 1; size 86; number_of_reads 31; percent_of_reads 0.1%
SIRV5	VIsoQLR	exon	1988	2033	.	+	.	gene_id SIRV5; transcript_id Iso113; exon_number 2; size 46; number_of_reads 19643; percent_of_reads 64.2%
SIRV5	VIsoQLR	exon	2120	2156	.	+	.	gene_id SIRV5; transcript_id Iso113; exon_number 3; size 37; number_of_reads 20830; percent_of_reads 68%
SIRV5	VIsoQLR	exon	2271	2315	.	+	.	gene_id SIRV5; transcript_id Iso113; exon_number 4; size 45; number_of_reads 20875; percent_of_reads 68.2%
SIRV5	VIsoQLR	exon	3299	3404	.	+	.	gene_id SIRV5; transcript_id Iso113; exon_number 5; size 106; number_of_reads 22241; percent_of_reads 72.6%
SIRV5	VIsoQLR	exon	3484	3643	.	+	.	gene_id SIRV5; transcript_id Iso113; exon_number 6; size 160; number_of_reads 19812; percent_of_reads 64.7%
SIRV5	VIsoQLR	exon	5381	5450	.	+	.	gene_id SIRV5; transcript_id Iso113; exon_number 7; size 70; number_of_reads 19848; percent_of_reads 64.8%
SIRV5	VIsoQLR	exon	5544	5626	.	+	.	gene_id SIRV5; transcript_id Iso113; exon_number 8; size 83; number_of_reads 19876; percent_of_reads 64.9%
SIRV5	VIsoQLR	exon	6112	6169	.	+	.	gene_id SIRV5; transcript_id Iso113; exon_number 9; size 58; number_of_reads 19901; percent_of_reads 65%
SIRV5	VIsoQLR	exon	6328	6452	.	+	.	gene_id SIRV5; transcript_id Iso113; exon_number 10; size 125; number_of_reads 19919; percent_of_reads 65.1%
SIRV5	VIsoQLR	exon	6827	6957	.	+	.	gene_id SIRV5; transcript_id Iso113; exon_number 11; size 131; number_of_reads 19981; percent_of_reads 65.3%
SIRV5	VIsoQLR	exon	7145	7307	.	+	.	gene_id SIRV5; transcript_id Iso113; exon_number 12; size 163; number_of_reads 20002; percent_of_reads 65.3%
SIRV5	VIsoQLR	exon	7682	7762	.	+	.	gene_id SIRV5; transcript_id Iso113; exon_number 13; size 81; number_of_reads 20021; percent_of_reads 65.4%
SIRV5	VIsoQLR	exon	7871	8016	.	+	.	gene_id SIRV5; transcript_id Iso113; exon_number 14; size 146; number_of_reads 3450; percent_of_reads 11.3%
SIRV5	VIsoQLR	exon	8278	8381	.	+	.	gene_id SIRV5; transcript_id Iso113; exon_number 15; size 104; number_of_reads 3462; percent_of_reads 11.3%
SIRV5	VIsoQLR	exon	8455	8585	.	+	.	gene_id SIRV5; transcript_id Iso113; exon_number 16; size 131; number_of_reads 21295; percent_of_reads 69.6%
SIRV5	VIsoQLR	exon	10859	10991	.	+	.	gene_id SIRV5; transcript_id Iso113; exon_number 17; size 133; number_of_reads 21270; percent_of_reads 69.5%
SIRV5	VIsoQLR	exon	11134	11866	.	+	.	gene_id SIRV5; transcript_id Iso113; exon_number 18; size 733; number_of_reads 2119; percent_of_reads 6.9%
SIRV5	VIsoQLR	transcript	1058	3598	.	+	.	gene_id SIRV5; transcript_id Iso114; size 497; n_of_reads 1; prerc_partial 0%; perc_total 0%
SIRV5	VIsoQLR	exon	1058	1143	.	+	.	gene_id SIRV5; transcript_id Iso114; exon_number 1; size 86; number_of_reads 31; percent_of_reads 0.1%
SIRV5	VIsoQLR	exon	1926	2033	.	+	.	gene_id SIRV5; transcript_id Iso114; exon_number 2; size 108; number_of_reads 2450; percent_of_reads 8%
SIRV5	VIsoQLR	exon	2120	2156	.	+	.	gene_id SIRV5; transcript_id Iso114; exon_number 3; size 37; number_of_reads 20830; percent_of_reads 68%
SIRV5	VIsoQLR	exon	2271	2315	.	+	.	gene_id SIRV5; transcript_id Iso114; exon_number 4; size 45; number_of_reads 20875; percent_of_reads 68.2%
SIRV5	VIsoQLR	exon	3299	3404	.	+	.	gene_id SIRV5; transcript_id Iso114; exon_number 5; size 106; number_of_reads 22241; percent_of_reads 72.6%
SIRV5	VIsoQLR	exon	3484	3598	.	+	.	gene_id SIRV5; transcript_id Iso114; exon_number 6; size 115; number_of_reads 2458; percent_of_reads 8%
SIRV5	VIsoQLR	transcript	1058	2033	.	+	.	gene_id SIRV5; transcript_id Iso115; size 138; n_of_reads 1; prerc_partial 0%; perc_total 0%
SIRV5	VIsoQLR	exon	1058	1149	.	+	.	gene_id SIRV5; transcript_id Iso115; exon_number 1; size 92; number_of_reads 1268; percent_of_reads 4.1%
SIRV5	VIsoQLR	exon	1988	2033	.	+	.	gene_id SIRV5; transcript_id Iso115; exon_number 2; size 46; number_of_reads 19643; percent_of_reads 64.2%
SIRV5	VIsoQLR	transcript	1058	8585	.	+	.	gene_id SIRV5; transcript_id Iso116; size 1756; n_of_reads 1; prerc_partial 0%; perc_total 0%
SIRV5	VIsoQLR	exon	1058	1149	.	+	.	gene_id SIRV5; transcript_id Iso116; exon_number 1; size 92; number_of_reads 1268; percent_of_reads 4.1%
SIRV5	VIsoQLR	exon	1988	2033	.	+	.	gene_id SIRV5; transcript_id Iso116; exon_number 2; size 46; number_of_reads 19643; percent_of_reads 64.2%
SIRV5	VIsoQLR	exon	2120	2315	.	+	.	gene_id SIRV5; transcript_id Iso116; exon_number 3; size 196; number_of_reads 1288; percent_of_reads 4.2%
SIRV5	VIsoQLR	exon	3299	3404	.	+	.	gene_id SIRV5; transcript_id Iso116; exon_number 4; size 106; number_of_reads 22241; percent_of_reads 72.6%
SIRV5	VIsoQLR	exon	3484	3643	.	+	.	gene_id SIRV5; transcript_id Iso116; exon_number 5; size 160; number_of_reads 19812; percent_of_reads 64.7%
SIRV5	VIsoQLR	exon	5381	5450	.	+	.	gene_id SIRV5; transcript_id Iso116; exon_number 6; size 70; number_of_reads 19848; percent_of_reads 64.8%
SIRV5	VIsoQLR	exon	5544	5626	.	+	.	gene_id SIRV5; transcript_id Iso116; exon_number 7; size 83; number_of_reads 19876; percent_of_reads 64.9%
SIRV5	VIsoQLR	exon	6112	6169	.	+	.	gene_id SIRV5; transcript_id Iso116; exon_number 8; size 58; number_of_reads 19901; percent_of_reads 65%
SIRV5	VIsoQLR	exon	6328	6452	.	+	.	gene_id SIRV5; transcript_id Iso116; exon_number 9; size 125; number_of_reads 19919; percent_of_reads 65.1%
SIRV5	VIsoQLR	exon	6659	6722	.	+	.	gene_id SIRV5; transcript_id Iso116; exon_number 10; size 64; number_of_reads 8921; percent_of_reads 29.1%
SIRV5	VIsoQLR	exon	6827	6957	.	+	.	gene_id SIRV5; transcript_id Iso116; exon_number 11; size 131; number_of_reads 19981; percent_of_reads 65.3%
SIRV5	VIsoQLR	exon	7145	7307	.	+	.	gene_id SIRV5; transcript_id Iso116; exon_number 12; size 163; number_of_reads 20002; percent_of_reads 65.3%
SIRV5	VIsoQLR	exon	7682	7762	.	+	.	gene_id SIRV5; transcript_id Iso116; exon_number 13; size 81; number_of_reads 20021; percent_of_reads 65.4%
SIRV5	VIsoQLR	exon	7871	8016	.	+	.	gene_id SIRV5; transcript_id Iso116; exon_number 14; size 146; number_of_reads 3450; percent_of_reads 11.3%
SIRV5	VIsoQLR	exon	8278	8381	.	+	.	gene_id SIRV5; transcript_id Iso116; exon_number 15; size 104; number_of_reads 3462; percent_of_reads 11.3%
SIRV5	VIsoQLR	exon	8455	8585	.	+	.	gene_id SIRV5; transcript_id Iso116; exon_number 16; size 131; number_of_reads 21295; percent_of_reads 69.6%
SIRV5	VIsoQLR	transcript	8317	11866	.	+	.	gene_id SIRV5; transcript_id Iso117; size 1062; n_of_reads 1; prerc_partial 0%; perc_total 0%
SIRV5	VIsoQLR	exon	8317	8381	.	+	.	gene_id SIRV5; transcript_id Iso117; exon_number 1; size 65; number_of_reads 1232; percent_of_reads 4%
SIRV5	VIsoQLR	exon	8455	8585	.	+	.	gene_id SIRV5; transcript_id Iso117; exon_number 2; size 131; number_of_reads 21295; percent_of_reads 69.6%
SIRV5	VIsoQLR	exon	10859	10991	.	+	.	gene_id SIRV5; transcript_id Iso117; exon_number 3; size 133; number_of_reads 21270; percent_of_reads 69.5%
SIRV5	VIsoQLR	exon	11134	11866	.	+	.	gene_id SIRV5; transcript_id Iso117; exon_number 4; size 733; number_of_reads 2119; percent_of_reads 6.9%
SIRV5	VIsoQLR	transcript	2120	10991	.	+	.	gene_id SIRV5; transcript_id Iso118; size 1834; n_of_reads 1; prerc_partial 0%; perc_total 0%
SIRV5	VIsoQLR	exon	2120	2156	.	+	.	gene_id SIRV5; transcript_id Iso118; exon_number 1; size 37; number_of_reads 20830; percent_of_reads 68%
SIRV5	VIsoQLR	exon	2271	2315	.	+	.	gene_id SIRV5; transcript_id Iso118; exon_number 2; size 45; number_of_reads 20875; percent_of_reads 68.2%
SIRV5	VIsoQLR	exon	3299	3404	.	+	.	gene_id SIRV5; transcript_id Iso118; exon_number 3; size 106; number_of_reads 22241; percent_of_reads 72.6%
SIRV5	VIsoQLR	exon	3484	3643	.	+	.	gene_id SIRV5; transcript_id Iso118; exon_number 4; size 160; number_of_reads 19812; percent_of_reads 64.7%
SIRV5	VIsoQLR	exon	5381	5450	.	+	.	gene_id SIRV5; transcript_id Iso118; exon_number 5; size 70; number_of_reads 19848; percent_of_reads 64.8%
SIRV5	VIsoQLR	exon	5544	5626	.	+	.	gene_id SIRV5; transcript_id Iso118; exon_number 6; size 83; number_of_reads 19876; percent_of_reads 64.9%
SIRV5	VIsoQLR	exon	6112	6169	.	+	.	gene_id SIRV5; transcript_id Iso118; exon_number 7; size 58; number_of_reads 19901; percent_of_reads 65%
SIRV5	VIsoQLR	exon	6328	6452	.	+	.	gene_id SIRV5; transcript_id Iso118; exon_number 8; size 125; number_of_reads 19919; percent_of_reads 65.1%
SIRV5	VIsoQLR	exon	6827	6957	.	+	.	gene_id SIRV5; transcript_id Iso118; exon_number 9; size 131; number_of_reads 19981; percent_of_reads 65.3%
SIRV5	VIsoQLR	exon	7145	7307	.	+	.	gene_id SIRV5; transcript_id Iso118; exon_number 10; size 163; number_of_reads 20002; percent_of_reads 65.3%
SIRV5	VIsoQLR	exon	7682	7762	.	+	.	gene_id SIRV5; transcript_id Iso118; exon_number 11; size 81; number_of_reads 20021; percent_of_reads 65.4%
SIRV5	VIsoQLR	exon	7871	8381	.	+	.	gene_id SIRV5; transcript_id Iso118; exon_number 12; size 511; number_of_reads 16577; percent_of_reads 54.1%
SIRV5	VIsoQLR	exon	8455	8585	.	+	.	gene_id SIRV5; transcript_id Iso118; exon_number 13; size 131; number_of_reads 21295; percent_of_reads 69.6%
SIRV5	VIsoQLR	exon	10859	10991	.	+	.	gene_id SIRV5; transcript_id Iso118; exon_number 14; size 133; number_of_reads 21270; percent_of_reads 69.5%
SIRV5	VIsoQLR	transcript	2271	10991	.	+	.	gene_id SIRV5; transcript_id Iso119; size 1600; n_of_reads 1; prerc_partial 0%; perc_total 0%
SIRV5	VIsoQLR	exon	2271	2315	.	+	.	gene_id SIRV5; transcript_id Iso119; exon_number 1; size 45; number_of_reads 20875; percent_of_reads 68.2%
SIRV5	VIsoQLR	exon	3299	3404	.	+	.	gene_id SIRV5; transcript_id Iso119; exon_number 2; size 106; number_of_reads 22241; percent_of_reads 72.6%
SIRV5	VIsoQLR	exon	3484	3643	.	+	.	gene_id SIRV5; transcript_id Iso119; exon_number 3; size 160; number_of_reads 19812; percent_of_reads 64.7%
SIRV5	VIsoQLR	exon	5381	5450	.	+	.	gene_id SIRV5; transcript_id Iso119; exon_number 4; size 70; number_of_reads 19848; percent_of_reads 64.8%
SIRV5	VIsoQLR	exon	5544	5626	.	+	.	gene_id SIRV5; transcript_id Iso119; exon_number 5; size 83; number_of_reads 19876; percent_of_reads 64.9%
SIRV5	VIsoQLR	exon	6112	6169	.	+	.	gene_id SIRV5; transcript_id Iso119; exon_number 6; size 58; number_of_reads 19901; percent_of_reads 65%
SIRV5	VIsoQLR	exon	6328	6452	.	+	.	gene_id SIRV5; transcript_id Iso119; exon_number 7; size 125; number_of_reads 19919; percent_of_reads 65.1%
SIRV5	VIsoQLR	exon	6659	6722	.	+	.	gene_id SIRV5; transcript_id Iso119; exon_number 8; size 64; number_of_reads 8921; percent_of_reads 29.1%
SIRV5	VIsoQLR	exon	6827	6957	.	+	.	gene_id SIRV5; transcript_id Iso119; exon_number 9; size 131; number_of_reads 19981; percent_of_reads 65.3%
SIRV5	VIsoQLR	exon	7145	7307	.	+	.	gene_id SIRV5; transcript_id Iso119; exon_number 10; size 163; number_of_reads 20002; percent_of_reads 65.3%
SIRV5	VIsoQLR	exon	7682	7762	.	+	.	gene_id SIRV5; transcript_id Iso119; exon_number 11; size 81; number_of_reads 20021; percent_of_reads 65.4%
SIRV5	VIsoQLR	exon	7871	8016	.	+	.	gene_id SIRV5; transcript_id Iso119; exon_number 12; size 146; number_of_reads 3450; percent_of_reads 11.3%
SIRV5	VIsoQLR	exon	8278	8381	.	+	.	gene_id SIRV5; transcript_id Iso119; exon_number 13; size 104; number_of_reads 3462; percent_of_reads 11.3%
SIRV5	VIsoQLR	exon	8455	8585	.	+	.	gene_id SIRV5; transcript_id Iso119; exon_number 14; size 131; number_of_reads 21295; percent_of_reads 69.6%
SIRV5	VIsoQLR	exon	10859	10991	.	+	.	gene_id SIRV5; transcript_id Iso119; exon_number 15; size 133; number_of_reads 21270; percent_of_reads 69.5%
SIRV5	VIsoQLR	transcript	6659	10991	.	+	.	gene_id SIRV5; transcript_id Iso120; size 1214; n_of_reads 1; prerc_partial 0%; perc_total 0%
SIRV5	VIsoQLR	exon	6659	6722	.	+	.	gene_id SIRV5; transcript_id Iso120; exon_number 1; size 64; number_of_reads 8921; percent_of_reads 29.1%
SIRV5	VIsoQLR	exon	6827	6957	.	+	.	gene_id SIRV5; transcript_id Iso120; exon_number 2; size 131; number_of_reads 19981; percent_of_reads 65.3%
SIRV5	VIsoQLR	exon	7145	7307	.	+	.	gene_id SIRV5; transcript_id Iso120; exon_number 3; size 163; number_of_reads 20002; percent_of_reads 65.3%
SIRV5	VIsoQLR	exon	7682	7762	.	+	.	gene_id SIRV5; transcript_id Iso120; exon_number 4; size 81; number_of_reads 20021; percent_of_reads 65.4%
SIRV5	VIsoQLR	exon	7871	8381	.	+	.	gene_id SIRV5; transcript_id Iso120; exon_number 5; size 511; number_of_reads 16577; percent_of_reads 54.1%
SIRV5	VIsoQLR	exon	8455	8585	.	+	.	gene_id SIRV5; transcript_id Iso120; exon_number 6; size 131; number_of_reads 21295; percent_of_reads 69.6%
SIRV5	VIsoQLR	exon	10859	10991	.	+	.	gene_id SIRV5; transcript_id Iso120; exon_number 7; size 133; number_of_reads 21270; percent_of_reads 69.5%
SIRV5	VIsoQLR	transcript	7145	10991	.	+	.	gene_id SIRV5; transcript_id Iso121; size 1127; n_of_reads 1; prerc_partial 0%; perc_total 0%
SIRV5	VIsoQLR	exon	7145	7307	.	+	.	gene_id SIRV5; transcript_id Iso121; exon_number 1; size 163; number_of_reads 20002; percent_of_reads 65.3%
SIRV5	VIsoQLR	exon	7682	8381	.	+	.	gene_id SIRV5; transcript_id Iso121; exon_number 2; size 700; number_of_reads 1; percent_of_reads 0%
SIRV5	VIsoQLR	exon	8455	8585	.	+	.	gene_id SIRV5; transcript_id Iso121; exon_number 3; size 131; number_of_reads 21295; percent_of_reads 69.6%
SIRV5	VIsoQLR	exon	10859	10991	.	+	.	gene_id SIRV5; transcript_id Iso121; exon_number 4; size 133; number_of_reads 21270; percent_of_reads 69.5%
SIRV5	VIsoQLR	transcript	11312	13606	.	+	.	gene_id SIRV5; transcript_id Iso122; size 2295; n_of_reads 1; prerc_partial 0%; perc_total 0%
SIRV5	VIsoQLR	exon	11312	13606	.	+	.	gene_id SIRV5; transcript_id Iso122; exon_number 1; size 2295; number_of_reads 1; percent_of_reads 0%
SIRV5	VIsoQLR	transcript	2120	3598	.	+	.	gene_id SIRV5; transcript_id Iso123; size 303; n_of_reads 1; prerc_partial 0%; perc_total 0%
SIRV5	VIsoQLR	exon	2120	2156	.	+	.	gene_id SIRV5; transcript_id Iso123; exon_number 1; size 37; number_of_reads 20830; percent_of_reads 68%
SIRV5	VIsoQLR	exon	2271	2315	.	+	.	gene_id SIRV5; transcript_id Iso123; exon_number 2; size 45; number_of_reads 20875; percent_of_reads 68.2%
SIRV5	VIsoQLR	exon	3299	3404	.	+	.	gene_id SIRV5; transcript_id Iso123; exon_number 3; size 106; number_of_reads 22241; percent_of_reads 72.6%
SIRV5	VIsoQLR	exon	3484	3598	.	+	.	gene_id SIRV5; transcript_id Iso123; exon_number 4; size 115; number_of_reads 2458; percent_of_reads 8%
SIRV5	VIsoQLR	transcript	2271	3598	.	+	.	gene_id SIRV5; transcript_id Iso124; size 266; n_of_reads 1; prerc_partial 0%; perc_total 0%
SIRV5	VIsoQLR	exon	2271	2315	.	+	.	gene_id SIRV5; transcript_id Iso124; exon_number 1; size 45; number_of_reads 20875; percent_of_reads 68.2%
SIRV5	VIsoQLR	exon	3299	3404	.	+	.	gene_id SIRV5; transcript_id Iso124; exon_number 2; size 106; number_of_reads 22241; percent_of_reads 72.6%
SIRV5	VIsoQLR	exon	3484	3598	.	+	.	gene_id SIRV5; transcript_id Iso124; exon_number 3; size 115; number_of_reads 2458; percent_of_reads 8%
SIRV5	VIsoQLR	transcript	3299	7307	.	+	.	gene_id SIRV5; transcript_id Iso125; size 960; n_of_reads 1; prerc_partial 0%; perc_total 0%
SIRV5	VIsoQLR	exon	3299	3404	.	+	.	gene_id SIRV5; transcript_id Iso125; exon_number 1; size 106; number_of_reads 22241; percent_of_reads 72.6%
SIRV5	VIsoQLR	exon	3484	3643	.	+	.	gene_id SIRV5; transcript_id Iso125; exon_number 2; size 160; number_of_reads 19812; percent_of_reads 64.7%
SIRV5	VIsoQLR	exon	5381	5450	.	+	.	gene_id SIRV5; transcript_id Iso125; exon_number 3; size 70; number_of_reads 19848; percent_of_reads 64.8%
SIRV5	VIsoQLR	exon	5544	5626	.	+	.	gene_id SIRV5; transcript_id Iso125; exon_number 4; size 83; number_of_reads 19876; percent_of_reads 64.9%
SIRV5	VIsoQLR	exon	6112	6169	.	+	.	gene_id SIRV5; transcript_id Iso125; exon_number 5; size 58; number_of_reads 19901; percent_of_reads 65%
SIRV5	VIsoQLR	exon	6328	6452	.	+	.	gene_id SIRV5; transcript_id Iso125; exon_number 6; size 125; number_of_reads 19919; percent_of_reads 65.1%
SIRV5	VIsoQLR	exon	6659	6722	.	+	.	gene_id SIRV5; transcript_id Iso125; exon_number 7; size 64; number_of_reads 8921; percent_of_reads 29.1%
SIRV5	VIsoQLR	exon	6827	6957	.	+	.	gene_id SIRV5; transcript_id Iso125; exon_number 8; size 131; number_of_reads 19981; percent_of_reads 65.3%
[truncated: 1,027 more rows]
