# Supplementary material for: VIsoQLR: an interactive tool for the detection, quantification and fine-tuning of isoforms in selected genes using long-read sequencing
Source: Hum Genet. 2023 Mar 7;142(4):495–506. doi: 10.1007/s00439-023-02539-z (PMC10060319; doi:10.1007/s00439-023-02539-z)
Supplement: Supplementary file 4 — Supplementary file4 (BED 54 KB) [file 439_2023_2539_MOESM4_ESM.bed]

SIRV5	11134	13606	m64012_181222_192540/67241178/ccs	3	+
SIRV5	1001	1149	m64012_181221_231243/80611442/ccs	3	+
SIRV5	1987	2033	m64012_181221_231243/80611442/ccs	3	+
SIRV5	2119	2156	m64012_181221_231243/80611442/ccs	3	+
SIRV5	2270	2315	m64012_181221_231243/80611442/ccs	3	+
SIRV5	3298	3404	m64012_181221_231243/80611442/ccs	3	+
SIRV5	3483	3643	m64012_181221_231243/80611442/ccs	3	+
SIRV5	5380	5450	m64012_181221_231243/80611442/ccs	3	+
SIRV5	5543	5626	m64012_181221_231243/80611442/ccs	3	+
SIRV5	6111	6169	m64012_181221_231243/80611442/ccs	3	+
SIRV5	6327	6452	m64012_181221_231243/80611442/ccs	3	+
SIRV5	6826	6957	m64012_181221_231243/80611442/ccs	3	+
SIRV5	7144	7307	m64012_181221_231243/80611442/ccs	3	+
SIRV5	7681	7762	m64012_181221_231243/80611442/ccs	3	+
SIRV5	7870	8381	m64012_181221_231243/80611442/ccs	3	+
SIRV5	8454	8585	m64012_181221_231243/80611442/ccs	3	+
SIRV5	10858	10993	m64012_181221_231243/80611442/ccs	3	+
SIRV5	1000	1143	m64012_181222_192540/83362823/ccs	40	+
SIRV5	1987	2033	m64012_181222_192540/83362823/ccs	40	+
SIRV5	2119	2156	m64012_181222_192540/83362823/ccs	40	+
SIRV5	2270	2315	m64012_181222_192540/83362823/ccs	40	+
SIRV5	3298	3643	m64012_181222_192540/83362823/ccs	40	+
SIRV5	5380	5450	m64012_181222_192540/83362823/ccs	40	+
SIRV5	5543	5626	m64012_181222_192540/83362823/ccs	40	+
SIRV5	6111	6169	m64012_181222_192540/83362823/ccs	40	+
SIRV5	6327	6452	m64012_181222_192540/83362823/ccs	40	+
SIRV5	6826	6957	m64012_181222_192540/83362823/ccs	40	+
SIRV5	7144	7307	m64012_181222_192540/83362823/ccs	40	+
SIRV5	7681	7762	m64012_181222_192540/83362823/ccs	40	+
SIRV5	7870	8381	m64012_181222_192540/83362823/ccs	40	+
SIRV5	8454	8585	m64012_181222_192540/83362823/ccs	40	+
SIRV5	10858	10993	m64012_181222_192540/83362823/ccs	40	+
SIRV5	1001	1143	m64012_181222_192540/159582605/ccs	40	+
SIRV5	1987	2033	m64012_181222_192540/159582605/ccs	40	+
SIRV5	2119	2156	m64012_181222_192540/159582605/ccs	40	+
SIRV5	2270	2315	m64012_181222_192540/159582605/ccs	40	+
SIRV5	3298	3404	m64012_181222_192540/159582605/ccs	40	+
SIRV5	3483	3643	m64012_181222_192540/159582605/ccs	40	+
SIRV5	5380	5450	m64012_181222_192540/159582605/ccs	40	+
SIRV5	5543	5626	m64012_181222_192540/159582605/ccs	40	+
SIRV5	6111	6169	m64012_181222_192540/159582605/ccs	40	+
SIRV5	6327	6452	m64012_181222_192540/159582605/ccs	40	+
SIRV5	6826	6957	m64012_181222_192540/159582605/ccs	40	+
SIRV5	7144	7307	m64012_181222_192540/159582605/ccs	40	+
SIRV5	7681	7762	m64012_181222_192540/159582605/ccs	40	+
SIRV5	7870	8381	m64012_181222_192540/159582605/ccs	40	+
SIRV5	8454	8585	m64012_181222_192540/159582605/ccs	40	+
SIRV5	10858	10993	m64012_181222_192540/159582605/ccs	40	+
SIRV5	1001	1149	m64012_181221_231243/4784524/ccs	40	+
SIRV5	1987	2033	m64012_181221_231243/4784524/ccs	40	+
SIRV5	2270	2315	m64012_181221_231243/4784524/ccs	40	+
SIRV5	3298	3404	m64012_181221_231243/4784524/ccs	40	+
SIRV5	3483	3643	m64012_181221_231243/4784524/ccs	40	+
SIRV5	5380	5450	m64012_181221_231243/4784524/ccs	40	+
SIRV5	5543	5626	m64012_181221_231243/4784524/ccs	40	+
SIRV5	6111	6169	m64012_181221_231243/4784524/ccs	40	+
SIRV5	6327	6452	m64012_181221_231243/4784524/ccs	40	+
SIRV5	6826	6957	m64012_181221_231243/4784524/ccs	40	+
SIRV5	7144	7307	m64012_181221_231243/4784524/ccs	40	+
SIRV5	7681	7762	m64012_181221_231243/4784524/ccs	40	+
SIRV5	7870	8381	m64012_181221_231243/4784524/ccs	40	+
SIRV5	8454	8585	m64012_181221_231243/4784524/ccs	40	+
SIRV5	10858	10993	m64012_181221_231243/4784524/ccs	40	+
SIRV5	1001	1149	m64012_181221_231243/12257908/ccs	40	+
SIRV5	1987	2033	m64012_181221_231243/12257908/ccs	40	+
SIRV5	2119	2156	m64012_181221_231243/12257908/ccs	40	+
SIRV5	2270	2315	m64012_181221_231243/12257908/ccs	40	+
SIRV5	3298	3404	m64012_181221_231243/12257908/ccs	40	+
SIRV5	3483	3643	m64012_181221_231243/12257908/ccs	40	+
SIRV5	5380	5450	m64012_181221_231243/12257908/ccs	40	+
SIRV5	5543	5626	m64012_181221_231243/12257908/ccs	40	+
SIRV5	6111	6169	m64012_181221_231243/12257908/ccs	40	+
SIRV5	6327	6452	m64012_181221_231243/12257908/ccs	40	+
SIRV5	6826	6957	m64012_181221_231243/12257908/ccs	40	+
SIRV5	7144	7307	m64012_181221_231243/12257908/ccs	40	+
SIRV5	7681	7762	m64012_181221_231243/12257908/ccs	40	+
SIRV5	7870	8585	m64012_181221_231243/12257908/ccs	40	+
SIRV5	10858	10993	m64012_181221_231243/12257908/ccs	40	+
SIRV5	1001	1149	m64012_181222_192540/60229097/ccs	40	+
SIRV5	1987	2033	m64012_181222_192540/60229097/ccs	40	+
SIRV5	2119	2156	m64012_181222_192540/60229097/ccs	40	+
SIRV5	3298	3404	m64012_181222_192540/60229097/ccs	40	+
SIRV5	3483	3643	m64012_181222_192540/60229097/ccs	40	+
SIRV5	5380	5450	m64012_181222_192540/60229097/ccs	40	+
SIRV5	5543	5626	m64012_181222_192540/60229097/ccs	40	+
SIRV5	6111	6169	m64012_181222_192540/60229097/ccs	40	+
SIRV5	6327	6452	m64012_181222_192540/60229097/ccs	40	+
SIRV5	6826	6957	m64012_181222_192540/60229097/ccs	40	+
SIRV5	7144	7307	m64012_181222_192540/60229097/ccs	40	+
SIRV5	7681	7762	m64012_181222_192540/60229097/ccs	40	+
SIRV5	7870	8381	m64012_181222_192540/60229097/ccs	40	+
SIRV5	8454	8585	m64012_181222_192540/60229097/ccs	40	+
SIRV5	10858	10993	m64012_181222_192540/60229097/ccs	40	+
SIRV5	1001	1143	m64012_181222_192540/120718424/ccs	40	+
SIRV5	2119	2156	m64012_181222_192540/120718424/ccs	40	+
SIRV5	2270	2315	m64012_181222_192540/120718424/ccs	40	+
SIRV5	3298	3404	m64012_181222_192540/120718424/ccs	40	+
SIRV5	3483	3643	m64012_181222_192540/120718424/ccs	40	+
SIRV5	5380	5450	m64012_181222_192540/120718424/ccs	40	+
SIRV5	5543	5626	m64012_181222_192540/120718424/ccs	40	+
SIRV5	6111	6169	m64012_181222_192540/120718424/ccs	40	+
SIRV5	6327	6452	m64012_181222_192540/120718424/ccs	40	+
SIRV5	6826	6957	m64012_181222_192540/120718424/ccs	40	+
SIRV5	7144	7307	m64012_181222_192540/120718424/ccs	40	+
SIRV5	7681	7762	m64012_181222_192540/120718424/ccs	40	+
SIRV5	7870	8381	m64012_181222_192540/120718424/ccs	40	+
SIRV5	8454	8585	m64012_181222_192540/120718424/ccs	40	+
SIRV5	10858	10993	m64012_181222_192540/120718424/ccs	40	+
SIRV5	1001	1149	m64012_181221_231243/176816827/ccs	0	+
SIRV5	1987	2033	m64012_181221_231243/176816827/ccs	0	+
SIRV5	2119	2156	m64012_181221_231243/176816827/ccs	0	+
SIRV5	2270	2315	m64012_181221_231243/176816827/ccs	0	+
SIRV5	3298	3404	m64012_181221_231243/176816827/ccs	0	+
SIRV5	3483	3643	m64012_181221_231243/176816827/ccs	0	+
SIRV5	5380	5450	m64012_181221_231243/176816827/ccs	0	+
SIRV5	5543	5626	m64012_181221_231243/176816827/ccs	0	+
SIRV5	6111	6169	m64012_181221_231243/176816827/ccs	0	+
SIRV5	6327	6452	m64012_181221_231243/176816827/ccs	0	+
SIRV5	6826	6957	m64012_181221_231243/176816827/ccs	0	+
SIRV5	7144	7307	m64012_181221_231243/176816827/ccs	0	+
SIRV5	7870	8381	m64012_181221_231243/176816827/ccs	0	+
SIRV5	1001	1149	m64012_181222_192540/59835632/ccs	40	+
SIRV5	1987	2033	m64012_181222_192540/59835632/ccs	40	+
SIRV5	2119	2156	m64012_181222_192540/59835632/ccs	40	+
SIRV5	2270	2315	m64012_181222_192540/59835632/ccs	40	+
SIRV5	3298	3643	m64012_181222_192540/59835632/ccs	40	+
SIRV5	5380	5450	m64012_181222_192540/59835632/ccs	40	+
SIRV5	5543	5626	m64012_181222_192540/59835632/ccs	40	+
SIRV5	6111	6169	m64012_181222_192540/59835632/ccs	40	+
SIRV5	6327	6452	m64012_181222_192540/59835632/ccs	40	+
SIRV5	6826	6957	m64012_181222_192540/59835632/ccs	40	+
SIRV5	7144	7307	m64012_181222_192540/59835632/ccs	40	+
SIRV5	7681	7762	m64012_181222_192540/59835632/ccs	40	+
SIRV5	7870	8381	m64012_181222_192540/59835632/ccs	40	+
SIRV5	8454	8585	m64012_181222_192540/59835632/ccs	40	+
SIRV5	10858	10993	m64012_181222_192540/59835632/ccs	40	+
SIRV5	1001	1149	m64012_181221_231243/133302137/ccs	40	+
SIRV5	1987	2033	m64012_181221_231243/133302137/ccs	40	+
SIRV5	2119	2156	m64012_181221_231243/133302137/ccs	40	+
SIRV5	2270	2315	m64012_181221_231243/133302137/ccs	40	+
SIRV5	3298	3404	m64012_181221_231243/133302137/ccs	40	+
SIRV5	3483	3643	m64012_181221_231243/133302137/ccs	40	+
SIRV5	5380	5450	m64012_181221_231243/133302137/ccs	40	+
SIRV5	5543	5626	m64012_181221_231243/133302137/ccs	40	+
SIRV5	6111	6169	m64012_181221_231243/133302137/ccs	40	+
SIRV5	6327	6452	m64012_181221_231243/133302137/ccs	40	+
SIRV5	6826	6957	m64012_181221_231243/133302137/ccs	40	+
SIRV5	7144	7307	m64012_181221_231243/133302137/ccs	40	+
SIRV5	7681	8381	m64012_181221_231243/133302137/ccs	40	+
SIRV5	8454	8585	m64012_181221_231243/133302137/ccs	40	+
SIRV5	10858	10993	m64012_181221_231243/133302137/ccs	40	+
SIRV5	1001	1143	m64012_181222_192540/27920400/ccs	40	+
SIRV5	1987	2033	m64012_181222_192540/27920400/ccs	40	+
SIRV5	2270	2315	m64012_181222_192540/27920400/ccs	40	+
SIRV5	3298	3404	m64012_181222_192540/27920400/ccs	40	+
SIRV5	3483	3643	m64012_181222_192540/27920400/ccs	40	+
SIRV5	5380	5450	m64012_181222_192540/27920400/ccs	40	+
SIRV5	5543	5626	m64012_181222_192540/27920400/ccs	40	+
SIRV5	6111	6169	m64012_181222_192540/27920400/ccs	40	+
SIRV5	6327	6452	m64012_181222_192540/27920400/ccs	40	+
SIRV5	6826	6957	m64012_181222_192540/27920400/ccs	40	+
SIRV5	7144	7307	m64012_181222_192540/27920400/ccs	40	+
SIRV5	7681	7762	m64012_181222_192540/27920400/ccs	40	+
SIRV5	7870	8381	m64012_181222_192540/27920400/ccs	40	+
SIRV5	8454	8585	m64012_181222_192540/27920400/ccs	40	+
SIRV5	10858	10993	m64012_181222_192540/27920400/ccs	40	+
SIRV5	1001	1149	m64012_181221_231243/100468458/ccs	40	+
SIRV5	1987	2033	m64012_181221_231243/100468458/ccs	40	+
SIRV5	2119	2156	m64012_181221_231243/100468458/ccs	40	+
SIRV5	2270	2315	m64012_181221_231243/100468458/ccs	40	+
SIRV5	3298	3404	m64012_181221_231243/100468458/ccs	40	+
SIRV5	3483	3643	m64012_181221_231243/100468458/ccs	40	+
SIRV5	5380	5450	m64012_181221_231243/100468458/ccs	40	+
SIRV5	5543	5626	m64012_181221_231243/100468458/ccs	40	+
SIRV5	6111	6452	m64012_181221_231243/100468458/ccs	40	+
SIRV5	6826	6957	m64012_181221_231243/100468458/ccs	40	+
SIRV5	7144	7307	m64012_181221_231243/100468458/ccs	40	+
SIRV5	7681	7762	m64012_181221_231243/100468458/ccs	40	+
SIRV5	7870	8381	m64012_181221_231243/100468458/ccs	40	+
SIRV5	8454	8585	m64012_181221_231243/100468458/ccs	40	+
SIRV5	10858	10993	m64012_181221_231243/100468458/ccs	40	+
SIRV5	1009	1149	m64012_181222_192540/156502548/ccs	40	+
SIRV5	1987	2033	m64012_181222_192540/156502548/ccs	40	+
SIRV5	2119	2156	m64012_181222_192540/156502548/ccs	40	+
SIRV5	2270	2315	m64012_181222_192540/156502548/ccs	40	+
SIRV5	3298	3404	m64012_181222_192540/156502548/ccs	40	+
SIRV5	3483	3643	m64012_181222_192540/156502548/ccs	40	+
SIRV5	5380	5450	m64012_181222_192540/156502548/ccs	40	+
SIRV5	5543	5626	m64012_181222_192540/156502548/ccs	40	+
SIRV5	6111	6169	m64012_181222_192540/156502548/ccs	40	+
SIRV5	6327	6452	m64012_181222_192540/156502548/ccs	40	+
SIRV5	6658	6722	m64012_181222_192540/156502548/ccs	40	+
SIRV5	6826	6957	m64012_181222_192540/156502548/ccs	40	+
SIRV5	7144	7307	m64012_181222_192540/156502548/ccs	40	+
SIRV5	7681	7762	m64012_181222_192540/156502548/ccs	40	+
SIRV5	7870	8381	m64012_181222_192540/156502548/ccs	40	+
SIRV5	8454	8585	m64012_181222_192540/156502548/ccs	40	+
SIRV5	10858	10993	m64012_181222_192540/156502548/ccs	40	+
SIRV5	1009	1143	m64012_181222_192540/32246505/ccs	40	+
SIRV5	1987	2033	m64012_181222_192540/32246505/ccs	40	+
SIRV5	2119	2156	m64012_181222_192540/32246505/ccs	40	+
SIRV5	2270	2315	m64012_181222_192540/32246505/ccs	40	+
SIRV5	3298	3404	m64012_181222_192540/32246505/ccs	40	+
SIRV5	3483	3643	m64012_181222_192540/32246505/ccs	40	+
SIRV5	5380	5450	m64012_181222_192540/32246505/ccs	40	+
SIRV5	5543	5626	m64012_181222_192540/32246505/ccs	40	+
SIRV5	6111	6169	m64012_181222_192540/32246505/ccs	40	+
SIRV5	6327	6452	m64012_181222_192540/32246505/ccs	40	+
SIRV5	6658	6722	m64012_181222_192540/32246505/ccs	40	+
SIRV5	6826	6957	m64012_181222_192540/32246505/ccs	40	+
SIRV5	7144	7307	m64012_181222_192540/32246505/ccs	40	+
SIRV5	7681	7762	m64012_181222_192540/32246505/ccs	40	+
SIRV5	7870	8381	m64012_181222_192540/32246505/ccs	40	+
SIRV5	8454	8585	m64012_181222_192540/32246505/ccs	40	+
SIRV5	10858	10993	m64012_181222_192540/32246505/ccs	40	+
SIRV5	1001	1149	m64012_181222_192540/5505295/ccs	40	+
SIRV5	1987	2033	m64012_181222_192540/5505295/ccs	40	+
SIRV5	2119	2156	m64012_181222_192540/5505295/ccs	40	+
SIRV5	2270	2315	m64012_181222_192540/5505295/ccs	40	+
SIRV5	3298	3643	m64012_181222_192540/5505295/ccs	40	+
SIRV5	5380	5450	m64012_181222_192540/5505295/ccs	40	+
SIRV5	5543	5626	m64012_181222_192540/5505295/ccs	40	+
SIRV5	6111	6169	m64012_181222_192540/5505295/ccs	40	+
SIRV5	6327	6452	m64012_181222_192540/5505295/ccs	40	+
SIRV5	6658	6722	m64012_181222_192540/5505295/ccs	40	+
SIRV5	6826	6957	m64012_181222_192540/5505295/ccs	40	+
SIRV5	7144	7307	m64012_181222_192540/5505295/ccs	40	+
SIRV5	7681	7762	m64012_181222_192540/5505295/ccs	40	+
SIRV5	7870	8381	m64012_181222_192540/5505295/ccs	40	+
SIRV5	8454	8585	m64012_181222_192540/5505295/ccs	40	+
SIRV5	10858	10993	m64012_181222_192540/5505295/ccs	40	+
SIRV5	1009	1143	m64012_181222_192540/33490424/ccs	40	+
SIRV5	1987	2033	m64012_181222_192540/33490424/ccs	40	+
SIRV5	2270	2315	m64012_181222_192540/33490424/ccs	40	+
SIRV5	3298	3404	m64012_181222_192540/33490424/ccs	40	+
SIRV5	3483	3643	m64012_181222_192540/33490424/ccs	40	+
SIRV5	5380	5450	m64012_181222_192540/33490424/ccs	40	+
SIRV5	5543	5626	m64012_181222_192540/33490424/ccs	40	+
SIRV5	6111	6169	m64012_181222_192540/33490424/ccs	40	+
SIRV5	6327	6452	m64012_181222_192540/33490424/ccs	40	+
SIRV5	6658	6722	m64012_181222_192540/33490424/ccs	40	+
SIRV5	6826	6957	m64012_181222_192540/33490424/ccs	40	+
SIRV5	7144	7307	m64012_181222_192540/33490424/ccs	40	+
SIRV5	7681	7762	m64012_181222_192540/33490424/ccs	40	+
SIRV5	7870	8381	m64012_181222_192540/33490424/ccs	40	+
SIRV5	8454	8585	m64012_181222_192540/33490424/ccs	40	+
SIRV5	10858	10993	m64012_181222_192540/33490424/ccs	40	+
SIRV5	1009	1149	m64012_181222_192540/35390195/ccs	40	+
SIRV5	1987	2156	m64012_181222_192540/35390195/ccs	40	+
SIRV5	2270	2315	m64012_181222_192540/35390195/ccs	40	+
SIRV5	3298	3404	m64012_181222_192540/35390195/ccs	40	+
SIRV5	3483	3643	m64012_181222_192540/35390195/ccs	40	+
SIRV5	5380	5450	m64012_181222_192540/35390195/ccs	40	+
SIRV5	5543	5626	m64012_181222_192540/35390195/ccs	40	+
SIRV5	6111	6169	m64012_181222_192540/35390195/ccs	40	+
SIRV5	6327	6452	m64012_181222_192540/35390195/ccs	40	+
SIRV5	6658	6722	m64012_181222_192540/35390195/ccs	40	+
SIRV5	6826	6957	m64012_181222_192540/35390195/ccs	40	+
SIRV5	7144	7307	m64012_181222_192540/35390195/ccs	40	+
SIRV5	7681	7763	m64012_181222_192540/35390195/ccs	40	+
SIRV5	1009	1149	m64012_181222_192540/86573857/ccs	40	+
SIRV5	1987	2033	m64012_181222_192540/86573857/ccs	40	+
SIRV5	2119	2156	m64012_181222_192540/86573857/ccs	40	+
SIRV5	2270	2315	m64012_181222_192540/86573857/ccs	40	+
SIRV5	3298	3404	m64012_181222_192540/86573857/ccs	40	+
SIRV5	3483	3643	m64012_181222_192540/86573857/ccs	40	+
SIRV5	5380	5626	m64012_181222_192540/86573857/ccs	40	+
SIRV5	6111	6169	m64012_181222_192540/86573857/ccs	40	+
SIRV5	6327	6452	m64012_181222_192540/86573857/ccs	40	+
SIRV5	6658	6722	m64012_181222_192540/86573857/ccs	40	+
SIRV5	6826	6957	m64012_181222_192540/86573857/ccs	40	+
SIRV5	7144	7307	m64012_181222_192540/86573857/ccs	40	+
SIRV5	7681	7762	m64012_181222_192540/86573857/ccs	40	+
SIRV5	7870	8381	m64012_181222_192540/86573857/ccs	40	+
SIRV5	8454	8585	m64012_181222_192540/86573857/ccs	40	+
SIRV5	10858	10993	m64012_181222_192540/86573857/ccs	40	+
SIRV5	1009	1149	m64012_181222_192540/91752482/ccs	40	+
SIRV5	1987	2033	m64012_181222_192540/91752482/ccs	40	+
SIRV5	2119	2156	m64012_181222_192540/91752482/ccs	40	+
SIRV5	2270	2315	m64012_181222_192540/91752482/ccs	40	+
SIRV5	3298	3404	m64012_181222_192540/91752482/ccs	40	+
SIRV5	3483	3643	m64012_181222_192540/91752482/ccs	40	+
SIRV5	5380	5450	m64012_181222_192540/91752482/ccs	40	+
SIRV5	5543	5626	m64012_181222_192540/91752482/ccs	40	+
SIRV5	6111	6169	m64012_181222_192540/91752482/ccs	40	+
SIRV5	6327	6452	m64012_181222_192540/91752482/ccs	40	+
SIRV5	6658	6722	m64012_181222_192540/91752482/ccs	40	+
SIRV5	6826	6957	m64012_181222_192540/91752482/ccs	40	+
SIRV5	7144	7307	m64012_181222_192540/91752482/ccs	40	+
SIRV5	7681	7762	m64012_181222_192540/91752482/ccs	40	+
SIRV5	7870	8585	m64012_181222_192540/91752482/ccs	40	+
SIRV5	10858	10993	m64012_181222_192540/91752482/ccs	40	+
SIRV5	1009	1149	m64012_181221_231243/104203114/ccs	40	+
SIRV5	1987	2033	m64012_181221_231243/104203114/ccs	40	+
SIRV5	2119	2156	m64012_181221_231243/104203114/ccs	40	+
SIRV5	2270	2315	m64012_181221_231243/104203114/ccs	40	+
SIRV5	3298	3404	m64012_181221_231243/104203114/ccs	40	+
SIRV5	3483	3643	m64012_181221_231243/104203114/ccs	40	+
SIRV5	5380	5450	m64012_181221_231243/104203114/ccs	40	+
SIRV5	5543	5626	m64012_181221_231243/104203114/ccs	40	+
SIRV5	6111	6169	m64012_181221_231243/104203114/ccs	40	+
SIRV5	6327	6452	m64012_181221_231243/104203114/ccs	40	+
SIRV5	6658	6722	m64012_181221_231243/104203114/ccs	40	+
SIRV5	6826	6957	m64012_181221_231243/104203114/ccs	40	+
SIRV5	7144	7307	m64012_181221_231243/104203114/ccs	40	+
SIRV5	7681	8381	m64012_181221_231243/104203114/ccs	40	+
SIRV5	8454	8585	m64012_181221_231243/104203114/ccs	40	+
SIRV5	10858	10993	m64012_181221_231243/104203114/ccs	40	+
SIRV5	1001	1143	m64012_181221_231243/93652159/ccs	40	+
SIRV5	1987	2033	m64012_181221_231243/93652159/ccs	40	+
SIRV5	2119	2156	m64012_181221_231243/93652159/ccs	40	+
SIRV5	3298	3404	m64012_181221_231243/93652159/ccs	40	+
SIRV5	3483	3643	m64012_181221_231243/93652159/ccs	40	+
SIRV5	5380	5450	m64012_181221_231243/93652159/ccs	40	+
SIRV5	5543	5626	m64012_181221_231243/93652159/ccs	40	+
SIRV5	6111	6169	m64012_181221_231243/93652159/ccs	40	+
SIRV5	6327	6452	m64012_181221_231243/93652159/ccs	40	+
SIRV5	6826	6957	m64012_181221_231243/93652159/ccs	40	+
SIRV5	7144	7307	m64012_181221_231243/93652159/ccs	40	+
SIRV5	7681	7762	m64012_181221_231243/93652159/ccs	40	+
SIRV5	7870	8381	m64012_181221_231243/93652159/ccs	40	+
SIRV5	8454	8585	m64012_181221_231243/93652159/ccs	40	+
SIRV5	10858	10993	m64012_181221_231243/93652159/ccs	40	+
SIRV5	1001	1143	m64012_181221_231243/95551659/ccs	40	+
SIRV5	2119	2156	m64012_181221_231243/95551659/ccs	40	+
SIRV5	2270	2315	m64012_181221_231243/95551659/ccs	40	+
SIRV5	3298	3404	m64012_181221_231243/95551659/ccs	40	+
SIRV5	3483	3643	m64012_181221_231243/95551659/ccs	40	+
SIRV5	5380	5450	m64012_181221_231243/95551659/ccs	40	+
SIRV5	5543	5626	m64012_181221_231243/95551659/ccs	40	+
SIRV5	6111	6169	m64012_181221_231243/95551659/ccs	40	+
SIRV5	6327	6452	m64012_181221_231243/95551659/ccs	40	+
SIRV5	6658	6722	m64012_181221_231243/95551659/ccs	40	+
SIRV5	6826	6957	m64012_181221_231243/95551659/ccs	40	+
SIRV5	7144	7307	m64012_181221_231243/95551659/ccs	40	+
SIRV5	7681	7762	m64012_181221_231243/95551659/ccs	40	+
SIRV5	7870	8381	m64012_181221_231243/95551659/ccs	40	+
SIRV5	8454	8585	m64012_181221_231243/95551659/ccs	40	+
SIRV5	10858	10993	m64012_181221_231243/95551659/ccs	40	+
SIRV5	1000	1149	m64012_181221_231243/166593824/ccs	40	+
SIRV5	1987	2033	m64012_181221_231243/166593824/ccs	40	+
SIRV5	2270	2315	m64012_181221_231243/166593824/ccs	40	+
SIRV5	3298	3404	m64012_181221_231243/166593824/ccs	40	+
SIRV5	3483	3643	m64012_181221_231243/166593824/ccs	40	+
SIRV5	5380	5450	m64012_181221_231243/166593824/ccs	40	+
SIRV5	5543	5626	m64012_181221_231243/166593824/ccs	40	+
SIRV5	6111	6169	m64012_181221_231243/166593824/ccs	40	+
SIRV5	6327	6452	m64012_181221_231243/166593824/ccs	40	+
SIRV5	6658	6722	m64012_181221_231243/166593824/ccs	40	+
SIRV5	6826	6957	m64012_181221_231243/166593824/ccs	40	+
SIRV5	7144	7307	m64012_181221_231243/166593824/ccs	40	+
SIRV5	7681	7762	m64012_181221_231243/166593824/ccs	40	+
SIRV5	7870	8381	m64012_181221_231243/166593824/ccs	40	+
SIRV5	8454	8585	m64012_181221_231243/166593824/ccs	40	+
SIRV5	10858	10993	m64012_181221_231243/166593824/ccs	40	+
SIRV5	1001	1149	m64012_181221_231243/54657821/ccs	3	+
SIRV5	1925	2033	m64012_181221_231243/54657821/ccs	3	+
SIRV5	2119	2156	m64012_181221_231243/54657821/ccs	3	+
SIRV5	2270	2315	m64012_181221_231243/54657821/ccs	3	+
SIRV5	3298	3404	m64012_181221_231243/54657821/ccs	3	+
SIRV5	3483	3598	m64012_181221_231243/54657821/ccs	3	+
SIRV5	1001	1143	m64012_181221_231243/7931413/ccs	40	+
SIRV5	1925	2033	m64012_181221_231243/7931413/ccs	40	+
SIRV5	2119	2156	m64012_181221_231243/7931413/ccs	40	+
SIRV5	2270	2315	m64012_181221_231243/7931413/ccs	40	+
SIRV5	3298	3404	m64012_181221_231243/7931413/ccs	40	+
SIRV5	3483	3598	m64012_181221_231243/7931413/ccs	40	+
SIRV5	1001	1149	m64012_181221_231243/15140215/ccs	40	+
SIRV5	1987	2033	m64012_181221_231243/15140215/ccs	40	+
SIRV5	2119	2156	m64012_181221_231243/15140215/ccs	40	+
SIRV5	2270	2315	m64012_181221_231243/15140215/ccs	40	+
SIRV5	3298	3404	m64012_181221_231243/15140215/ccs	40	+
SIRV5	3483	3643	m64012_181221_231243/15140215/ccs	40	+
SIRV5	5380	5450	m64012_181221_231243/15140215/ccs	40	+
SIRV5	5543	5626	m64012_181221_231243/15140215/ccs	40	+
SIRV5	6111	6169	m64012_181221_231243/15140215/ccs	40	+
SIRV5	6327	6452	m64012_181221_231243/15140215/ccs	40	+
SIRV5	6826	6957	m64012_181221_231243/15140215/ccs	40	+
SIRV5	7144	7307	m64012_181221_231243/15140215/ccs	40	+
SIRV5	7681	7762	m64012_181221_231243/15140215/ccs	40	+
SIRV5	7870	8016	m64012_181221_231243/15140215/ccs	40	+
SIRV5	8277	8381	m64012_181221_231243/15140215/ccs	40	+
SIRV5	8454	8585	m64012_181221_231243/15140215/ccs	40	+
SIRV5	10858	10991	m64012_181221_231243/15140215/ccs	40	+
SIRV5	11133	11867	m64012_181221_231243/15140215/ccs	40	+
SIRV5	1001	1143	m64012_181222_192540/142476882/ccs	40	+
SIRV5	1987	2033	m64012_181222_192540/142476882/ccs	40	+
SIRV5	2119	2156	m64012_181222_192540/142476882/ccs	40	+
SIRV5	2270	2315	m64012_181222_192540/142476882/ccs	40	+
SIRV5	3298	3404	m64012_181222_192540/142476882/ccs	40	+
SIRV5	3483	3643	m64012_181222_192540/142476882/ccs	40	+
SIRV5	5380	5450	m64012_181222_192540/142476882/ccs	40	+
SIRV5	5543	5626	m64012_181222_192540/142476882/ccs	40	+
SIRV5	6111	6169	m64012_181222_192540/142476882/ccs	40	+
SIRV5	6327	6452	m64012_181222_192540/142476882/ccs	40	+
SIRV5	6826	6957	m64012_181222_192540/142476882/ccs	40	+
SIRV5	7144	7307	m64012_181222_192540/142476882/ccs	40	+
SIRV5	7681	7762	m64012_181222_192540/142476882/ccs	40	+
SIRV5	7870	8016	m64012_181222_192540/142476882/ccs	40	+
SIRV5	8277	8381	m64012_181222_192540/142476882/ccs	40	+
SIRV5	8454	8585	m64012_181222_192540/142476882/ccs	40	+
SIRV5	10858	10991	m64012_181222_192540/142476882/ccs	40	+
SIRV5	11133	11867	m64012_181222_192540/142476882/ccs	40	+
SIRV5	1001	1149	m64012_181221_231243/50268963/ccs	40	+
SIRV5	1925	2033	m64012_181221_231243/50268963/ccs	40	+
SIRV5	2270	2315	m64012_181221_231243/50268963/ccs	40	+
SIRV5	3298	3404	m64012_181221_231243/50268963/ccs	40	+
SIRV5	3483	3598	m64012_181221_231243/50268963/ccs	40	+
SIRV5	1001	1143	m64012_181222_192540/852620/ccs	40	+
SIRV5	1987	2033	m64012_181222_192540/852620/ccs	40	+
SIRV5	2270	2315	m64012_181222_192540/852620/ccs	40	+
SIRV5	3298	3404	m64012_181222_192540/852620/ccs	40	+
SIRV5	3483	3643	m64012_181222_192540/852620/ccs	40	+
SIRV5	5380	5450	m64012_181222_192540/852620/ccs	40	+
SIRV5	5543	5626	m64012_181222_192540/852620/ccs	40	+
SIRV5	6111	6169	m64012_181222_192540/852620/ccs	40	+
SIRV5	6327	6452	m64012_181222_192540/852620/ccs	40	+
SIRV5	6826	6957	m64012_181222_192540/852620/ccs	40	+
SIRV5	7144	7307	m64012_181222_192540/852620/ccs	40	+
SIRV5	7681	7762	m64012_181222_192540/852620/ccs	40	+
SIRV5	7870	8016	m64012_181222_192540/852620/ccs	40	+
SIRV5	8277	8381	m64012_181222_192540/852620/ccs	40	+
SIRV5	8454	8585	m64012_181222_192540/852620/ccs	40	+
SIRV5	10858	10991	m64012_181222_192540/852620/ccs	40	+
SIRV5	11133	11867	m64012_181222_192540/852620/ccs	40	+
SIRV5	1001	1143	m64012_181222_192540/116460106/ccs	40	+
SIRV5	2119	2156	m64012_181222_192540/116460106/ccs	40	+
SIRV5	2270	2315	m64012_181222_192540/116460106/ccs	40	+
SIRV5	3298	3404	m64012_181222_192540/116460106/ccs	40	+
SIRV5	3483	3643	m64012_181222_192540/116460106/ccs	40	+
SIRV5	5380	5450	m64012_181222_192540/116460106/ccs	40	+
SIRV5	5543	5626	m64012_181222_192540/116460106/ccs	40	+
SIRV5	6111	6169	m64012_181222_192540/116460106/ccs	40	+
SIRV5	6327	6452	m64012_181222_192540/116460106/ccs	40	+
SIRV5	6826	6957	m64012_181222_192540/116460106/ccs	40	+
SIRV5	7144	7307	m64012_181222_192540/116460106/ccs	40	+
SIRV5	7681	7762	m64012_181222_192540/116460106/ccs	40	+
SIRV5	7870	8016	m64012_181222_192540/116460106/ccs	40	+
SIRV5	8277	8381	m64012_181222_192540/116460106/ccs	40	+
SIRV5	8454	8585	m64012_181222_192540/116460106/ccs	40	+
SIRV5	10858	10991	m64012_181222_192540/116460106/ccs	40	+
SIRV5	11133	11867	m64012_181222_192540/116460106/ccs	40	+
SIRV5	1001	1149	m64012_181222_192540/131466043/ccs	40	+
SIRV5	1925	2033	m64012_181222_192540/131466043/ccs	40	+
SIRV5	2119	2156	m64012_181222_192540/131466043/ccs	40	+
SIRV5	3298	3404	m64012_181222_192540/131466043/ccs	40	+
SIRV5	3483	3598	m64012_181222_192540/131466043/ccs	40	+
SIRV5	1001	1149	m64012_181221_231243/62980319/ccs	40	+
SIRV5	1987	2033	m64012_181221_231243/62980319/ccs	40	+
SIRV5	2119	2156	m64012_181221_231243/62980319/ccs	40	+
SIRV5	3298	3404	m64012_181221_231243/62980319/ccs	40	+
SIRV5	3483	3643	m64012_181221_231243/62980319/ccs	40	+
SIRV5	5380	5450	m64012_181221_231243/62980319/ccs	40	+
SIRV5	5543	5626	m64012_181221_231243/62980319/ccs	40	+
SIRV5	6111	6169	m64012_181221_231243/62980319/ccs	40	+
SIRV5	6327	6452	m64012_181221_231243/62980319/ccs	40	+
SIRV5	6826	6957	m64012_181221_231243/62980319/ccs	40	+
SIRV5	7144	7307	m64012_181221_231243/62980319/ccs	40	+
SIRV5	7681	7762	m64012_181221_231243/62980319/ccs	40	+
SIRV5	7870	8016	m64012_181221_231243/62980319/ccs	40	+
SIRV5	8277	8381	m64012_181221_231243/62980319/ccs	40	+
SIRV5	8454	8585	m64012_181221_231243/62980319/ccs	40	+
SIRV5	10858	10991	m64012_181221_231243/62980319/ccs	40	+
SIRV5	11133	11867	m64012_181221_231243/62980319/ccs	40	+
SIRV5	1000	1149	m64012_181222_192540/26872307/ccs	0	+
SIRV5	1987	2033	m64012_181222_192540/26872307/ccs	0	+
SIRV5	2119	2315	m64012_181222_192540/26872307/ccs	0	+
SIRV5	3298	3404	m64012_181222_192540/26872307/ccs	0	+
SIRV5	3483	3643	m64012_181222_192540/26872307/ccs	0	+
SIRV5	5380	5450	m64012_181222_192540/26872307/ccs	0	+
SIRV5	5543	5626	m64012_181222_192540/26872307/ccs	0	+
SIRV5	6111	6169	m64012_181222_192540/26872307/ccs	0	+
SIRV5	6327	6452	m64012_181222_192540/26872307/ccs	0	+
SIRV5	6826	6957	m64012_181222_192540/26872307/ccs	0	+
SIRV5	7144	7307	m64012_181222_192540/26872307/ccs	0	+
SIRV5	7681	7762	m64012_181222_192540/26872307/ccs	0	+
SIRV5	7870	8381	m64012_181222_192540/26872307/ccs	0	+
SIRV5	8454	8585	m64012_181222_192540/26872307/ccs	0	+
SIRV5	10858	10993	m64012_181222_192540/26872307/ccs	0	+
SIRV5	1001	1149	m64012_181222_192540/68157786/ccs	40	+
SIRV5	1987	2033	m64012_181222_192540/68157786/ccs	40	+
SIRV5	2119	2156	m64012_181222_192540/68157786/ccs	40	+
SIRV5	2270	2315	m64012_181222_192540/68157786/ccs	40	+
SIRV5	3298	3404	m64012_181222_192540/68157786/ccs	40	+
SIRV5	3483	3643	m64012_181222_192540/68157786/ccs	40	+
SIRV5	5380	5626	m64012_181222_192540/68157786/ccs	40	+
SIRV5	6111	6169	m64012_181222_192540/68157786/ccs	40	+
SIRV5	6327	6452	m64012_181222_192540/68157786/ccs	40	+
SIRV5	6826	6957	m64012_181222_192540/68157786/ccs	40	+
SIRV5	7144	7307	m64012_181222_192540/68157786/ccs	40	+
SIRV5	7681	7762	m64012_181222_192540/68157786/ccs	40	+
SIRV5	7870	8016	m64012_181222_192540/68157786/ccs	40	+
SIRV5	8277	8381	m64012_181222_192540/68157786/ccs	40	+
SIRV5	8454	8585	m64012_181222_192540/68157786/ccs	40	+
SIRV5	10858	10991	m64012_181222_192540/68157786/ccs	40	+
SIRV5	11133	11867	m64012_181222_192540/68157786/ccs	40	+
SIRV5	1000	1149	m64012_181221_231243/94571254/ccs	0	+
SIRV5	1987	2033	m64012_181221_231243/94571254/ccs	0	+
SIRV5	2119	2156	m64012_181221_231243/94571254/ccs	0	+
SIRV5	2270	2315	m64012_181221_231243/94571254/ccs	0	+
SIRV5	3298	3404	m64012_181221_231243/94571254/ccs	0	+
SIRV5	3483	3643	m64012_181221_231243/94571254/ccs	0	+
SIRV5	5380	5450	m64012_181221_231243/94571254/ccs	0	+
SIRV5	5543	5626	m64012_181221_231243/94571254/ccs	0	+
SIRV5	6111	6169	m64012_181221_231243/94571254/ccs	0	+
SIRV5	6327	6452	m64012_181221_231243/94571254/ccs	0	+
SIRV5	6826	7307	m64012_181221_231243/94571254/ccs	0	+
SIRV5	7681	7762	m64012_181221_231243/94571254/ccs	0	+
SIRV5	7870	8381	m64012_181221_231243/94571254/ccs	0	+
SIRV5	8454	8585	m64012_181221_231243/94571254/ccs	0	+
SIRV5	10858	10993	m64012_181221_231243/94571254/ccs	0	+
SIRV5	1001	1149	m64012_181221_231243/39846052/ccs	40	+
SIRV5	1987	2033	m64012_181221_231243/39846052/ccs	40	+
SIRV5	2119	2315	m64012_181221_231243/39846052/ccs	40	+
SIRV5	3298	3404	m64012_181221_231243/39846052/ccs	40	+
SIRV5	3483	3643	m64012_181221_231243/39846052/ccs	40	+
SIRV5	5380	5450	m64012_181221_231243/39846052/ccs	40	+
SIRV5	5543	5626	m64012_181221_231243/39846052/ccs	40	+
SIRV5	6111	6169	m64012_181221_231243/39846052/ccs	40	+
SIRV5	6327	6452	m64012_181221_231243/39846052/ccs	40	+
SIRV5	6658	6722	m64012_181221_231243/39846052/ccs	40	+
SIRV5	6826	6957	m64012_181221_231243/39846052/ccs	40	+
SIRV5	7144	7307	m64012_181221_231243/39846052/ccs	40	+
SIRV5	7681	7762	m64012_181221_231243/39846052/ccs	40	+
SIRV5	7870	8016	m64012_181221_231243/39846052/ccs	40	+
SIRV5	8277	8381	m64012_181221_231243/39846052/ccs	40	+
SIRV5	8454	8585	m64012_181221_231243/39846052/ccs	40	+
SIRV5	10858	10993	m64012_181221_231243/39846052/ccs	40	+
SIRV5	1001	1143	m64012_181221_231243/657521/ccs	40	+
SIRV5	1987	2033	m64012_181221_231243/657521/ccs	40	+
SIRV5	2119	2315	m64012_181221_231243/657521/ccs	40	+
SIRV5	3298	3404	m64012_181221_231243/657521/ccs	40	+
SIRV5	3483	3643	m64012_181221_231243/657521/ccs	40	+
SIRV5	5380	5450	m64012_181221_231243/657521/ccs	40	+
SIRV5	5543	5626	m64012_181221_231243/657521/ccs	40	+
SIRV5	6111	6169	m64012_181221_231243/657521/ccs	40	+
SIRV5	6327	6452	m64012_181221_231243/657521/ccs	40	+
SIRV5	6658	6722	m64012_181221_231243/657521/ccs	40	+
SIRV5	6826	6957	m64012_181221_231243/657521/ccs	40	+
SIRV5	7144	7307	m64012_181221_231243/657521/ccs	40	+
SIRV5	7681	7762	m64012_181221_231243/657521/ccs	40	+
SIRV5	7870	8016	m64012_181221_231243/657521/ccs	40	+
SIRV5	8277	8381	m64012_181221_231243/657521/ccs	40	+
SIRV5	8454	8585	m64012_181221_231243/657521/ccs	40	+
SIRV5	10858	10993	m64012_181221_231243/657521/ccs	40	+
SIRV5	1924	2033	m64012_181222_192540/131924796/ccs	13	+
SIRV5	2119	2156	m64012_181222_192540/131924796/ccs	13	+
SIRV5	2270	2315	m64012_181222_192540/131924796/ccs	13	+
SIRV5	3298	3404	m64012_181222_192540/131924796/ccs	13	+
SIRV5	3483	3643	m64012_181222_192540/131924796/ccs	13	+
SIRV5	5380	5450	m64012_181222_192540/131924796/ccs	13	+
SIRV5	6111	6169	m64012_181222_192540/131924796/ccs	13	+
SIRV5	6327	6452	m64012_181222_192540/131924796/ccs	13	+
SIRV5	6826	6957	m64012_181222_192540/131924796/ccs	13	+
SIRV5	7144	7307	m64012_181222_192540/131924796/ccs	13	+
SIRV5	7681	7762	m64012_181222_192540/131924796/ccs	13	+
SIRV5	7870	8016	m64012_181222_192540/131924796/ccs	13	+
SIRV5	8277	8381	m64012_181222_192540/131924796/ccs	13	+
SIRV5	8454	8585	m64012_181222_192540/131924796/ccs	13	+
SIRV5	10858	10991	m64012_181222_192540/131924796/ccs	13	+
SIRV5	11133	11867	m64012_181222_192540/131924796/ccs	13	+
SIRV5	3482	3643	m64012_181222_192540/142016539/ccs	3	+
SIRV5	5380	5450	m64012_181222_192540/142016539/ccs	3	+
SIRV5	5543	5626	m64012_181222_192540/142016539/ccs	3	+
SIRV5	6111	6169	m64012_181222_192540/142016539/ccs	3	+
SIRV5	6327	6452	m64012_181222_192540/142016539/ccs	3	+
SIRV5	6826	6957	m64012_181222_192540/142016539/ccs	3	+
SIRV5	7144	7307	m64012_181222_192540/142016539/ccs	3	+
SIRV5	7681	7762	m64012_181222_192540/142016539/ccs	3	+
SIRV5	7870	8016	m64012_181222_192540/142016539/ccs	3	+
SIRV5	8277	8585	m64012_181222_192540/142016539/ccs	3	+
SIRV5	10858	10991	m64012_181222_192540/142016539/ccs	3	+
SIRV5	11133	11703	m64012_181222_192540/142016539/ccs	3	+
SIRV5	8316	8381	m64012_181221_231243/66015/ccs	40	+
SIRV5	8454	8585	m64012_181221_231243/66015/ccs	40	+
SIRV5	10858	10991	m64012_181221_231243/66015/ccs	40	+
SIRV5	11311	11867	m64012_181221_231243/66015/ccs	40	+
SIRV3	1000	1167	m64012_181222_192540/115081974/ccs	40	-
SIRV3	1532	1764	m64012_181222_192540/115081974/ccs	40	-
SIRV3	1902	1981	m64012_181222_192540/115081974/ccs	40	-
SIRV3	1945	2005	m64012_181222_192540/19335666/ccs	40	+
SIRV3	4003	4080	m64012_181222_192540/19335666/ccs	40	+
SIRV3	6057	8292	m64012_181222_192540/19335666/ccs	40	+
SIRV3	1945	2005	m64012_181222_192540/36965125/ccs	40	+
SIRV3	4568	4779	m64012_181222_192540/36965125/ccs	40	+
SIRV3	6057	7988	m64012_181222_192540/36965125/ccs	40	+
SIRV3	8127	8207	m64012_181222_192540/36965125/ccs	40	+
SIRV3	8755	8939	m64012_181222_192540/36965125/ccs	40	+
SIRV3	1945	2005	m64012_181222_192540/64422486/ccs	40	+
SIRV3	4568	4779	m64012_181222_192540/64422486/ccs	40	+
SIRV3	6057	7988	m64012_181222_192540/64422486/ccs	40	+
SIRV3	8124	8207	m64012_181222_192540/64422486/ccs	40	+
SIRV3	8755	8939	m64012_181222_192540/64422486/ccs	40	+
SIRV3	1945	2005	m64012_181221_231243/27265516/ccs	40	+
SIRV3	4574	4779	m64012_181221_231243/27265516/ccs	40	+
SIRV3	6057	7988	m64012_181221_231243/27265516/ccs	40	+
SIRV3	8127	8207	m64012_181221_231243/27265516/ccs	40	+
SIRV3	8755	8939	m64012_181221_231243/27265516/ccs	40	+
SIRV3	1945	2005	m64012_181221_231243/19465544/ccs	40	+
SIRV3	4568	4774	m64012_181221_231243/19465544/ccs	40	+
SIRV3	6057	7988	m64012_181221_231243/19465544/ccs	40	+
SIRV3	8127	8207	m64012_181221_231243/19465544/ccs	40	+
SIRV3	8755	8939	m64012_181221_231243/19465544/ccs	40	+
SIRV3	1964	2005	m64012_181221_231243/396067/ccs	40	+
SIRV3	6057	7822	m64012_181221_231243/396067/ccs	40	+
SIRV3	1964	2005	m64012_181221_231243/29231594/ccs	40	+
SIRV3	4003	4080	m64012_181221_231243/29231594/ccs	40	+
SIRV3	4574	4774	m64012_181221_231243/29231594/ccs	40	+
SIRV3	6057	6333	m64012_181221_231243/29231594/ccs	40	+
SIRV3	8755	8939	m64012_181221_231243/29231594/ccs	40	+
SIRV3	1964	2005	m64012_181222_192540/79758769/ccs	40	+
SIRV3	4003	4080	m64012_181222_192540/79758769/ccs	40	+
SIRV3	4568	4779	m64012_181222_192540/79758769/ccs	40	+
SIRV3	6057	6333	m64012_181222_192540/79758769/ccs	40	+
SIRV3	7270	7366	m64012_181222_192540/79758769/ccs	40	+
SIRV3	7872	7988	m64012_181222_192540/79758769/ccs	40	+
SIRV3	8124	8207	m64012_181222_192540/79758769/ccs	40	+
SIRV3	8755	8939	m64012_181222_192540/79758769/ccs	40	+
SIRV3	1964	2005	m64012_181221_231243/155191040/ccs	40	+
SIRV3	4003	4080	m64012_181221_231243/155191040/ccs	40	+
SIRV3	4574	4779	m64012_181221_231243/155191040/ccs	40	+
SIRV3	6057	6333	m64012_181221_231243/155191040/ccs	40	+
SIRV3	7270	7366	m64012_181221_231243/155191040/ccs	40	+
SIRV3	7872	7988	m64012_181221_231243/155191040/ccs	40	+
SIRV3	8124	8207	m64012_181221_231243/155191040/ccs	40	+
SIRV3	8755	8939	m64012_181221_231243/155191040/ccs	40	+
SIRV3	1964	2005	m64012_181221_231243/161810090/ccs	40	+
SIRV3	4003	4080	m64012_181221_231243/161810090/ccs	40	+
SIRV3	4568	4779	m64012_181221_231243/161810090/ccs	40	+
SIRV3	6057	6333	m64012_181221_231243/161810090/ccs	40	+
SIRV3	7270	7366	m64012_181221_231243/161810090/ccs	40	+
SIRV3	7872	7988	m64012_181221_231243/161810090/ccs	40	+
SIRV3	8127	8207	m64012_181221_231243/161810090/ccs	40	+
SIRV3	8755	8939	m64012_181221_231243/161810090/ccs	40	+
SIRV3	1964	2005	m64012_181222_192540/33032081/ccs	40	+
SIRV3	4003	4080	m64012_181222_192540/33032081/ccs	40	+
SIRV3	4568	4774	m64012_181222_192540/33032081/ccs	40	+
SIRV3	6057	6333	m64012_181222_192540/33032081/ccs	40	+
SIRV3	7270	7366	m64012_181222_192540/33032081/ccs	40	+
SIRV3	7872	7988	m64012_181222_192540/33032081/ccs	40	+
SIRV3	8124	8207	m64012_181222_192540/33032081/ccs	40	+
SIRV3	8755	8939	m64012_181222_192540/33032081/ccs	40	+
SIRV3	1964	2005	m64012_181222_192540/69599486/ccs	40	+
SIRV3	4574	4774	m64012_181222_192540/69599486/ccs	40	+
SIRV3	6057	7822	m64012_181222_192540/69599486/ccs	40	+
SIRV3	4004	4080	m64012_181222_192540/61014040/ccs	40	+
SIRV3	4568	4779	m64012_181222_192540/61014040/ccs	40	+
SIRV3	6570	6718	m64012_181222_192540/61014040/ccs	40	+
SIRV3	8759	8966	m64012_181221_231243/178978817/ccs	40	-
SIRV3	9189	9324	m64012_181221_231243/178978817/ccs	40	-
SIRV3	9667	9942	m64012_181221_231243/178978817/ccs	40	-
SIRV3	8759	8966	m64012_181222_192540/44566428/ccs	40	-
SIRV3	9189	9298	m64012_181222_192540/44566428/ccs	40	-
SIRV3	9667	9942	m64012_181222_192540/44566428/ccs	40	-
SIRV3	8797	8975	m64012_181221_231243/4262688/ccs	40	-
SIRV3	9189	9298	m64012_181221_231243/4262688/ccs	40	-
SIRV3	9434	9942	m64012_181221_231243/4262688/ccs	40	-
SIRV3	8759	8966	m64012_181221_231243/159907924/ccs	40	-
SIRV3	9189	9298	m64012_181221_231243/159907924/ccs	40	-
SIRV3	9434	9942	m64012_181221_231243/159907924/ccs	40	-
SIRV6	9000	10960	m64012_181221_231243/10420664/ccs	40	+
SIRV6	1001	1186	m64012_181221_231243/22546753/ccs	40	+
SIRV6	1468	1534	m64012_181221_231243/22546753/ccs	40	+
SIRV6	1640	1735	m64012_181221_231243/22546753/ccs	40	+
SIRV6	2470	2620	m64012_181221_231243/22546753/ccs	40	+
SIRV6	2740	2828	m64012_181221_231243/22546753/ccs	40	+
SIRV6	3106	3164	m64012_181221_231243/22546753/ccs	40	+
SIRV6	10724	10818	m64012_181221_231243/22546753/ccs	40	+
SIRV6	11031	11108	m64012_181221_231243/22546753/ccs	40	+
SIRV6	11205	11824	m64012_181221_231243/22546753/ccs	40	+
SIRV6	1001	1186	m64012_181221_231243/170263797/ccs	40	+
SIRV6	1468	1534	m64012_181221_231243/170263797/ccs	40	+
SIRV6	1640	1735	m64012_181221_231243/170263797/ccs	40	+
SIRV6	2470	2620	m64012_181221_231243/170263797/ccs	40	+
SIRV6	2740	2828	m64012_181221_231243/170263797/ccs	40	+
SIRV6	3106	3164	m64012_181221_231243/170263797/ccs	40	+
SIRV6	10724	10818	m64012_181221_231243/170263797/ccs	40	+
SIRV6	11034	11108	m64012_181221_231243/170263797/ccs	40	+
SIRV6	11205	11824	m64012_181221_231243/170263797/ccs	40	+
SIRV6	1001	1186	m64012_181221_231243/5244713/ccs	40	+
SIRV6	1468	1534	m64012_181221_231243/5244713/ccs	40	+
SIRV6	1640	1735	m64012_181221_231243/5244713/ccs	40	+
SIRV6	2470	2620	m64012_181221_231243/5244713/ccs	40	+
SIRV6	2740	2814	m64012_181221_231243/5244713/ccs	40	+
SIRV6	3106	3164	m64012_181221_231243/5244713/ccs	40	+
SIRV6	10724	10818	m64012_181221_231243/5244713/ccs	40	+
SIRV6	11031	11108	m64012_181221_231243/5244713/ccs	40	+
SIRV6	11205	11824	m64012_181221_231243/5244713/ccs	40	+
SIRV6	1001	1186	m64012_181221_231243/48235911/ccs	3	+
SIRV6	1468	1534	m64012_181221_231243/48235911/ccs	3	+
SIRV6	1640	1735	m64012_181221_231243/48235911/ccs	3	+
SIRV6	1845	2026	m64012_181221_231243/48235911/ccs	3	+
SIRV6	2470	2620	m64012_181221_231243/48235911/ccs	3	+
SIRV6	2740	2828	m64012_181221_231243/48235911/ccs	3	+
SIRV6	3106	3164	m64012_181221_231243/48235911/ccs	3	+
SIRV6	10724	10818	m64012_181221_231243/48235911/ccs	3	+
SIRV6	11034	11108	m64012_181221_231243/48235911/ccs	3	+
SIRV6	11205	11824	m64012_181221_231243/48235911/ccs	3	+
SIRV6	1001	1186	m64012_181221_231243/159449879/ccs	40	+
SIRV6	1468	1534	m64012_181221_231243/159449879/ccs	40	+
SIRV6	1640	1735	m64012_181221_231243/159449879/ccs	40	+
SIRV6	1845	2026	m64012_181221_231243/159449879/ccs	40	+
SIRV6	2470	2620	m64012_181221_231243/159449879/ccs	40	+
SIRV6	2740	2828	m64012_181221_231243/159449879/ccs	40	+
SIRV6	3106	3164	m64012_181221_231243/159449879/ccs	40	+
SIRV6	10724	10818	m64012_181221_231243/159449879/ccs	40	+
SIRV6	11031	11108	m64012_181221_231243/159449879/ccs	40	+
SIRV6	11205	11824	m64012_181221_231243/159449879/ccs	40	+
SIRV6	1001	1186	m64012_181222_192540/39452716/ccs	40	+
SIRV6	1468	1534	m64012_181222_192540/39452716/ccs	40	+
SIRV6	1640	1735	m64012_181222_192540/39452716/ccs	40	+
SIRV6	1845	2026	m64012_181222_192540/39452716/ccs	40	+
SIRV6	2470	2620	m64012_181222_192540/39452716/ccs	40	+
SIRV6	2740	2814	m64012_181222_192540/39452716/ccs	40	+
SIRV6	3106	3164	m64012_181222_192540/39452716/ccs	40	+
SIRV6	10724	10818	m64012_181222_192540/39452716/ccs	40	+
SIRV6	11034	11108	m64012_181222_192540/39452716/ccs	40	+
SIRV6	11205	11824	m64012_181222_192540/39452716/ccs	40	+
SIRV6	1125	1186	m64012_181221_231243/140511450/ccs	40	+
SIRV6	1468	1534	m64012_181221_231243/140511450/ccs	40	+
SIRV6	1640	1735	m64012_181221_231243/140511450/ccs	40	+
SIRV6	2780	2828	m64012_181221_231243/140511450/ccs	40	+
SIRV6	3106	3164	m64012_181221_231243/140511450/ccs	40	+
SIRV6	10724	10818	m64012_181221_231243/140511450/ccs	40	+
SIRV6	11031	11108	m64012_181221_231243/140511450/ccs	40	+
SIRV6	11205	11270	m64012_181221_231243/140511450/ccs	40	+
SIRV6	1125	1186	m64012_181221_231243/21168973/ccs	40	+
SIRV6	1468	1534	m64012_181221_231243/21168973/ccs	40	+
SIRV6	1640	1735	m64012_181221_231243/21168973/ccs	40	+
SIRV6	2780	2828	m64012_181221_231243/21168973/ccs	40	+
SIRV6	3106	3164	m64012_181221_231243/21168973/ccs	40	+
SIRV6	10724	10818	m64012_181221_231243/21168973/ccs	40	+
SIRV6	11034	11108	m64012_181221_231243/21168973/ccs	40	+
SIRV6	11205	11270	m64012_181221_231243/21168973/ccs	40	+
SIRV6	1088	1186	m64012_181221_231243/173933183/ccs	40	+
SIRV6	1468	1534	m64012_181221_231243/173933183/ccs	40	+
SIRV6	1640	1735	m64012_181221_231243/173933183/ccs	40	+
SIRV6	2780	2814	m64012_181221_231243/173933183/ccs	40	+
SIRV6	3106	3164	m64012_181221_231243/173933183/ccs	40	+
SIRV6	10724	10818	m64012_181221_231243/173933183/ccs	40	+
SIRV6	11031	11108	m64012_181221_231243/173933183/ccs	40	+
SIRV6	11205	11270	m64012_181221_231243/173933183/ccs	40	+
SIRV6	1125	1186	m64012_181221_231243/104007136/ccs	40	+
SIRV6	1468	1735	m64012_181221_231243/104007136/ccs	40	+
SIRV6	1845	2026	m64012_181221_231243/104007136/ccs	40	+
SIRV6	2470	2540	m64012_181221_231243/104007136/ccs	40	+
SIRV6	1125	1186	m64012_181221_231243/26607733/ccs	40	+
SIRV6	1468	1534	m64012_181221_231243/26607733/ccs	40	+
SIRV6	1640	1735	m64012_181221_231243/26607733/ccs	40	+
SIRV6	1845	2026	m64012_181221_231243/26607733/ccs	40	+
SIRV6	2470	2620	m64012_181221_231243/26607733/ccs	40	+
SIRV6	2740	2828	m64012_181221_231243/26607733/ccs	40	+
SIRV6	3106	3164	m64012_181221_231243/26607733/ccs	40	+
SIRV6	10724	10818	m64012_181221_231243/26607733/ccs	40	+
SIRV6	11031	11270	m64012_181221_231243/26607733/ccs	40	+
SIRV6	1088	1186	m64012_181222_192540/8258811/ccs	40	+
SIRV6	1468	1534	m64012_181222_192540/8258811/ccs	40	+
SIRV6	1640	1735	m64012_181222_192540/8258811/ccs	40	+
SIRV6	1845	2026	m64012_181222_192540/8258811/ccs	40	+
SIRV6	2470	2620	m64012_181222_192540/8258811/ccs	40	+
SIRV6	2740	2814	m64012_181222_192540/8258811/ccs	40	+
SIRV6	3106	3164	m64012_181222_192540/8258811/ccs	40	+
SIRV6	10724	10818	m64012_181222_192540/8258811/ccs	40	+
SIRV6	11031	11270	m64012_181222_192540/8258811/ccs	40	+
SIRV6	1138	1186	m64012_181222_192540/89785724/ccs	40	+
SIRV6	1468	1534	m64012_181222_192540/89785724/ccs	40	+
SIRV6	1640	1735	m64012_181222_192540/89785724/ccs	40	+
SIRV6	1845	2120	m64012_181222_192540/89785724/ccs	40	+
SIRV6	1088	1186	m64012_181221_231243/40042533/ccs	40	+
SIRV6	1468	2026	m64012_181221_231243/40042533/ccs	40	+
SIRV6	2470	2540	m64012_181221_231243/40042533/ccs	40	+
SIRV6	1304	1381	m64012_181221_231243/10618696/ccs	3	+
SIRV6	1468	1534	m64012_181221_231243/10618696/ccs	3	+
SIRV6	1640	1950	m64012_181221_231243/10618696/ccs	3	+
SIRV6	1640	1735	m64012_181221_231243/52562775/ccs	3	+
SIRV6	2740	2828	m64012_181221_231243/52562775/ccs	3	+
SIRV6	3106	3164	m64012_181221_231243/52562775/ccs	3	+
SIRV6	10724	10818	m64012_181221_231243/52562775/ccs	3	+
SIRV6	11031	11108	m64012_181221_231243/52562775/ccs	3	+
SIRV6	11205	11270	m64012_181221_231243/52562775/ccs	3	+
SIRV6	2286	2620	m64012_181222_192540/91292646/ccs	40	+
SIRV6	2740	2814	m64012_181222_192540/91292646/ccs	40	+
SIRV6	3106	3164	m64012_181222_192540/91292646/ccs	40	+
SIRV6	10724	10788	m64012_181222_192540/91292646/ccs	40	+
SIRV6	2286	2620	m64012_181222_192540/174000445/ccs	40	+
SIRV6	2780	2828	m64012_181222_192540/174000445/ccs	40	+
SIRV6	3106	3164	m64012_181222_192540/174000445/ccs	40	+
SIRV6	10724	10788	m64012_181222_192540/174000445/ccs	40	+
SIRV6	2473	2620	m64012_181221_231243/139462309/ccs	3	+
SIRV6	2740	2828	m64012_181221_231243/139462309/ccs	3	+
SIRV6	3106	3164	m64012_181221_231243/139462309/ccs	3	+
SIRV6	10724	11108	m64012_181221_231243/139462309/ccs	3	+
SIRV6	11205	11690	m64012_181221_231243/139462309/ccs	3	+
SIRV6	2473	2620	m64012_181222_192540/89916128/ccs	40	+
SIRV6	2740	2814	m64012_181222_192540/89916128/ccs	40	+
SIRV6	3106	3164	m64012_181222_192540/89916128/ccs	40	+
SIRV6	10724	11108	m64012_181222_192540/89916128/ccs	40	+
SIRV6	11205	11690	m64012_181222_192540/89916128/ccs	40	+
SIRV6	2473	2620	m64012_181221_231243/27658775/ccs	40	+
SIRV6	2740	2828	m64012_181221_231243/27658775/ccs	40	+
SIRV6	3106	3164	m64012_181221_231243/27658775/ccs	40	+
SIRV6	7805	7923	m64012_181221_231243/27658775/ccs	40	+
SIRV6	10724	10788	m64012_181221_231243/27658775/ccs	40	+
SIRV6	3024	3164	m64012_181222_192540/96077757/ccs	40	+
SIRV6	7104	7448	m64012_181222_192540/96077757/ccs	40	+
SIRV6	7805	7923	m64012_181222_192540/96077757/ccs	40	+
SIRV6	10724	10818	m64012_181222_192540/96077757/ccs	40	+
SIRV6	11031	11108	m64012_181222_192540/96077757/ccs	40	+
SIRV6	11205	11824	m64012_181222_192540/96077757/ccs	40	+
SIRV6	3024	3164	m64012_181222_192540/86508723/ccs	40	+
SIRV6	7104	7448	m64012_181222_192540/86508723/ccs	40	+
SIRV6	7805	7923	m64012_181222_192540/86508723/ccs	40	+
SIRV6	10724	10818	m64012_181222_192540/86508723/ccs	40	+
SIRV6	11034	11108	m64012_181222_192540/86508723/ccs	40	+
SIRV6	11205	11824	m64012_181222_192540/86508723/ccs	40	+
SIRV7	1003	2675	m64012_181222_192540/13698524/ccs	40	-
SIRV7	2993	3111	m64012_181222_192540/13698524/ccs	40	-
SIRV7	3809	3896	m64012_181222_192540/13698524/ccs	40	-
SIRV7	114680	114988	m64012_181222_192540/13698524/ccs	40	-
SIRV7	147608	147922	m64012_181222_192540/13698524/ccs	40	-
SIRV7	1003	2675	m64012_181222_192540/86442795/ccs	40	-
SIRV7	2993	3111	m64012_181222_192540/86442795/ccs	40	-
SIRV7	4095	4179	m64012_181222_192540/86442795/ccs	40	-
SIRV7	4725	4810	m64012_181222_192540/86442795/ccs	40	-
SIRV7	43028	43077	m64012_181222_192540/86442795/ccs	40	-
SIRV7	114680	114915	m64012_181222_192540/86442795/ccs	40	-
SIRV7	1003	2675	m64012_181221_231243/13830302/ccs	40	-
SIRV7	2993	3111	m64012_181221_231243/13830302/ccs	40	-
SIRV7	43028	43077	m64012_181221_231243/13830302/ccs	40	-
SIRV7	114680	114988	m64012_181221_231243/13830302/ccs	40	-
SIRV7	147608	147922	m64012_181221_231243/13830302/ccs	40	-
SIRV7	1003	2675	m64012_181222_192540/78315712/ccs	40	-
SIRV7	2993	3111	m64012_181222_192540/78315712/ccs	40	-
SIRV7	43028	43077	m64012_181222_192540/78315712/ccs	40	-
SIRV7	114680	114960	m64012_181222_192540/78315712/ccs	40	-
SIRV7	147608	147922	m64012_181222_192540/78315712/ccs	40	-
SIRV7	1003	2675	m64012_181221_231243/31524254/ccs	40	-
SIRV7	2993	3111	m64012_181221_231243/31524254/ccs	40	-
SIRV7	43028	43077	m64012_181221_231243/31524254/ccs	40	-
SIRV7	114686	114988	m64012_181221_231243/31524254/ccs	40	-
SIRV7	147608	147922	m64012_181221_231243/31524254/ccs	40	-
SIRV7	1003	2675	m64012_181222_192540/131532388/ccs	40	-
SIRV7	2993	3111	m64012_181222_192540/131532388/ccs	40	-
SIRV7	3809	3896	m64012_181222_192540/131532388/ccs	40	-
SIRV7	114680	114960	m64012_181222_192540/131532388/ccs	40	-
SIRV7	147608	147922	m64012_181222_192540/131532388/ccs	40	-
SIRV7	55849	56097	m64012_181221_231243/104662816/ccs	40	-
SIRV7	78841	78963	m64012_181221_231243/104662816/ccs	40	-
SIRV7	114680	114988	m64012_181221_231243/104662816/ccs	40	-
SIRV7	147608	147922	m64012_181221_231243/104662816/ccs	40	-
SIRV7	56037	56097	m64012_181221_231243/112462172/ccs	40	-
SIRV7	70883	70987	m64012_181221_231243/112462172/ccs	40	-
SIRV7	78841	78963	m64012_181221_231243/112462172/ccs	40	-
SIRV7	114680	114988	m64012_181221_231243/112462172/ccs	40	-
SIRV7	147608	147922	m64012_181221_231243/112462172/ccs	40	-
SIRV7	56037	56097	m64012_181221_231243/176685687/ccs	40	-
SIRV7	70883	70987	m64012_181221_231243/176685687/ccs	40	-
SIRV7	78841	78908	m64012_181221_231243/176685687/ccs	40	-
SIRV7	78928	78963	m64012_181221_231243/176685687/ccs	40	-
SIRV7	114686	114960	m64012_181221_231243/176685687/ccs	40	-
SIRV7	147608	147922	m64012_181221_231243/176685687/ccs	40	-
SIRV7	56037	56097	m64012_181222_192540/168887312/ccs	40	-
SIRV7	70883	70987	m64012_181222_192540/168887312/ccs	40	-
SIRV7	78841	78963	m64012_181222_192540/168887312/ccs	40	-
SIRV7	114686	114988	m64012_181222_192540/168887312/ccs	40	-
SIRV7	147608	147922	m64012_181222_192540/168887312/ccs	40	-
SIRV7	70883	70987	m64012_181222_192540/28115274/ccs	40	-
SIRV7	78841	78963	m64012_181222_192540/28115274/ccs	40	-
SIRV7	114680	114960	m64012_181222_192540/28115274/ccs	40	-
SIRV7	147608	147922	m64012_181222_192540/28115274/ccs	40	-
SIRV2	1000	1661	m64012_181221_231243/13501599/ccs	40	-
SIRV2	1741	1853	m64012_181221_231243/13501599/ccs	40	-
SIRV2	1973	2064	m64012_181221_231243/13501599/ccs	40	-
SIRV2	2674	2802	m64012_181221_231243/13501599/ccs	40	-
SIRV2	2881	3010	m64012_181221_231243/13501599/ccs	40	-
SIRV2	3105	3374	m64012_181221_231243/13501599/ccs	40	-
SIRV2	3665	3825	m64012_181221_231243/13501599/ccs	40	-
SIRV2	3966	4094	m64012_181221_231243/13501599/ccs	40	-
SIRV2	4338	4479	m64012_181221_231243/13501599/ccs	40	-
SIRV2	4687	4800	m64012_181221_231243/13501599/ccs	40	-
SIRV2	5788	5906	m64012_181221_231243/13501599/ccs	40	-
SIRV2	1000	1661	m64012_181221_231243/8980018/ccs	40	-
SIRV2	1741	1853	m64012_181221_231243/8980018/ccs	40	-
SIRV2	1973	2064	m64012_181221_231243/8980018/ccs	40	-
SIRV2	2674	2802	m64012_181221_231243/8980018/ccs	40	-
SIRV2	2881	3010	m64012_181221_231243/8980018/ccs	40	-
SIRV2	3105	3325	m64012_181221_231243/8980018/ccs	40	-
SIRV2	3665	3825	m64012_181221_231243/8980018/ccs	40	-
SIRV2	3966	4094	m64012_181221_231243/8980018/ccs	40	-
SIRV2	4338	4479	m64012_181221_231243/8980018/ccs	40	-
SIRV2	4687	4800	m64012_181221_231243/8980018/ccs	40	-
SIRV2	5788	5906	m64012_181221_231243/8980018/ccs	40	-
SIRV2	1000	1661	m64012_181222_192540/86376560/ccs	40	-
SIRV2	1741	1853	m64012_181222_192540/86376560/ccs	40	-
SIRV2	1973	2064	m64012_181222_192540/86376560/ccs	40	-
SIRV2	2674	2802	m64012_181222_192540/86376560/ccs	40	-
SIRV2	2881	3325	m64012_181222_192540/86376560/ccs	40	-
SIRV2	3665	3825	m64012_181222_192540/86376560/ccs	40	-
SIRV2	3966	4094	m64012_181222_192540/86376560/ccs	40	-
SIRV2	4338	4479	m64012_181222_192540/86376560/ccs	40	-
SIRV2	4687	4800	m64012_181222_192540/86376560/ccs	40	-
SIRV2	5788	5906	m64012_181222_192540/86376560/ccs	40	-
SIRV2	3643	3825	m64012_181222_192540/97913354/ccs	40	-
SIRV2	3966	4479	m64012_181222_192540/97913354/ccs	40	-
SIRV2	4687	4731	m64012_181222_192540/97913354/ccs	40	-
SIRV2	3669	3825	m64012_181222_192540/48236462/ccs	40	-
SIRV2	3966	4094	m64012_181222_192540/48236462/ccs	40	-
SIRV2	4338	4479	m64012_181222_192540/48236462/ccs	40	-
SIRV2	4687	4800	m64012_181222_192540/48236462/ccs	40	-
SIRV2	5751	5906	m64012_181222_192540/48236462/ccs	40	-
SIRV4	1001	1346	m64012_181222_192540/14551837/ccs	40	+
SIRV4	1678	1885	m64012_181222_192540/14551837/ccs	40	+
SIRV4	2389	3403	m64012_181222_192540/14551837/ccs	40	+
SIRV4	1456	1885	m64012_181221_231243/16778273/ccs	40	+
SIRV4	2251	2771	m64012_181221_231243/16778273/ccs	40	+
SIRV4	3640	4103	m64012_181221_231243/62260845/ccs	40	-
SIRV4	5007	5157	m64012_181221_231243/62260845/ccs	40	-
SIRV4	8322	8372	m64012_181222_192540/162989855/ccs	40	-
SIRV4	8629	8990	m64012_181222_192540/162989855/ccs	40	-
SIRV4	13672	13828	m64012_181222_192540/162989855/ccs	40	-
SIRV4	15019	15121	m64012_181222_192540/162989855/ccs	40	-
SIRV4	8322	8372	m64012_181221_231243/112462418/ccs	40	-
SIRV4	8629	8990	m64012_181221_231243/112462418/ccs	40	-
SIRV4	13672	13822	m64012_181221_231243/112462418/ccs	40	-
SIRV4	14592	14622	m64012_181221_231243/112462418/ccs	40	-
SIRV4	8322	8372	m64012_181221_231243/16712075/ccs	40	-
SIRV4	8629	8747	m64012_181221_231243/16712075/ccs	40	-
SIRV4	8846	8990	m64012_181221_231243/16712075/ccs	40	-
SIRV4	13672	13828	m64012_181221_231243/16712075/ccs	40	-
SIRV4	15019	15121	m64012_181221_231243/16712075/ccs	40	-
SIRV4	8322	8372	m64012_181221_231243/12256294/ccs	40	-
SIRV4	8629	8747	m64012_181221_231243/12256294/ccs	40	-
SIRV4	8846	8990	m64012_181221_231243/12256294/ccs	40	-
SIRV4	13672	13822	m64012_181221_231243/12256294/ccs	40	-
SIRV4	15019	15121	m64012_181221_231243/12256294/ccs	40	-
SIRV1	1000	1484	m64012_181221_231243/6031726/ccs	40	-
SIRV1	6337	6473	m64012_181221_231243/6031726/ccs	40	-
SIRV1	6560	6813	m64012_181221_231243/6031726/ccs	40	-
SIRV1	7552	7814	m64012_181221_231243/6031726/ccs	40	-
SIRV1	10282	10366	m64012_181221_231243/6031726/ccs	40	-
SIRV1	10647	10790	m64012_181221_231243/6031726/ccs	40	-
SIRV1	1000	1484	m64012_181221_231243/8062580/ccs	40	-
SIRV1	6337	6473	m64012_181221_231243/8062580/ccs	40	-
SIRV1	6560	6813	m64012_181221_231243/8062580/ccs	40	-
SIRV1	7552	7814	m64012_181221_231243/8062580/ccs	40	-
SIRV1	10282	10366	m64012_181221_231243/8062580/ccs	40	-
SIRV1	10444	10790	m64012_181221_231243/8062580/ccs	40	-
SIRV1	1000	1484	m64012_181222_192540/4983557/ccs	40	-
SIRV1	7552	7808	m64012_181222_192540/4983557/ccs	40	-
SIRV1	10553	10790	m64012_181222_192540/4983557/ccs	40	-
SIRV1	1000	1484	m64012_181221_231243/43386183/ccs	3	-
SIRV1	6337	6473	m64012_181221_231243/43386183/ccs	3	-
SIRV1	6560	6813	m64012_181221_231243/43386183/ccs	3	-
SIRV1	7552	7808	m64012_181221_231243/43386183/ccs	3	-
SIRV1	10282	10366	m64012_181221_231243/43386183/ccs	3	-
SIRV1	10444	10790	m64012_181221_231243/43386183/ccs	3	-
SIRV1	1000	1484	m64012_181221_231243/2493262/ccs	40	-
SIRV1	6337	6473	m64012_181221_231243/2493262/ccs	40	-
SIRV1	6560	6813	m64012_181221_231243/2493262/ccs	40	-
SIRV1	7552	7808	m64012_181221_231243/2493262/ccs	40	-
SIRV1	10282	10366	m64012_181221_231243/2493262/ccs	40	-
SIRV1	10647	10790	m64012_181221_231243/2493262/ccs	40	-
SIRV1	1000	1484	m64012_181221_231243/36178052/ccs	40	-
SIRV1	7552	7808	m64012_181221_231243/36178052/ccs	40	-
SIRV1	10593	10790	m64012_181221_231243/36178052/ccs	40	-
SIRV1	1000	1484	m64012_181222_192540/18153509/ccs	40	-
SIRV1	7552	7814	m64012_181222_192540/18153509/ccs	40	-
SIRV1	10553	10790	m64012_181222_192540/18153509/ccs	40	-
SIRV1	1000	1484	m64012_181222_192540/119800253/ccs	40	-
SIRV1	6337	6813	m64012_181222_192540/119800253/ccs	40	-
SIRV1	7552	7814	m64012_181222_192540/119800253/ccs	40	-
SIRV1	10282	10365	m64012_181222_192540/119800253/ccs	40	-
SIRV1	1000	1484	m64012_181221_231243/159319409/ccs	40	-
SIRV1	6337	6813	m64012_181221_231243/159319409/ccs	40	-
SIRV1	7552	7808	m64012_181221_231243/159319409/ccs	40	-
SIRV1	10282	10365	m64012_181221_231243/159319409/ccs	40	-
SIRV1	1116	1484	m64012_181221_231243/8849600/ccs	3	-
SIRV1	6337	6813	m64012_181221_231243/8849600/ccs	3	-
SIRV1	7552	7814	m64012_181221_231243/8849600/ccs	3	-
SIRV1	10282	10366	m64012_181221_231243/8849600/ccs	3	-
SIRV1	10444	10790	m64012_181221_231243/8849600/ccs	3	-
SIRV1	6361	6473	m64012_181222_192540/124453557/ccs	0	-
SIRV1	6560	6813	m64012_181222_192540/124453557/ccs	0	-
SIRV1	7552	7808	m64012_181222_192540/124453557/ccs	0	-
SIRV1	10444	10790	m64012_181222_192540/124453557/ccs	0	-
SIRV1	6449	6473	m64012_181221_231243/3410068/ccs	40	-
SIRV1	6560	6813	m64012_181221_231243/3410068/ccs	40	-
SIRV1	7552	7814	m64012_181221_231243/3410068/ccs	40	-
SIRV1	10282	10366	m64012_181221_231243/3410068/ccs	40	-
SIRV1	10593	10639	m64012_181221_231243/3410068/ccs	40	-
SIRV1	6361	6473	m64012_181222_192540/79298845/ccs	40	-
SIRV1	6560	6813	m64012_181222_192540/79298845/ccs	40	-
SIRV1	7552	7808	m64012_181222_192540/79298845/ccs	40	-
SIRV1	10282	10366	m64012_181222_192540/79298845/ccs	40	-
SIRV1	10593	10639	m64012_181222_192540/79298845/ccs	40	-
SIRV1	10667	10791	m64012_181221_231243/23396863/ccs	40	-
SIRV1	10882	11047	m64012_181221_231243/23396863/ccs	40	-
SIRV1	10882	11057	m64012_181222_192540/42600995/ccs	3	+
SIRV1	11434	11643	m64012_181222_192540/42600995/ccs	3	+
SIRV1	10882	11187	m64012_181222_192540/105843425/ccs	40	+
SIRV1	11403	11643	m64012_181222_192540/105843425/ccs	40	+
