# Supplementary material for: VIsoQLR: an interactive tool for the detection, quantification and fine-tuning of isoforms in selected genes using long-read sequencing
Source: Hum Genet. 2023 Mar 7;142(4):495–506. doi: 10.1007/s00439-023-02539-z (PMC10060319; doi:10.1007/s00439-023-02539-z)
Supplement: Supplementary file 6 — Supplementary file6 (GTF 94 KB) [file 439_2023_2539_MOESM6_ESM.gtf]

# /home/gonzalo/software/stringtie-2.2.1.Linux_x86_64/stringtie /home/gonzalo/Documents/VIsoQLR_article/revision/uhrr//mapped_SIRV/cluster_cons_flnc.sorted.bam -f 0 -L -p 8 -o /home/gonzalo/Documents/VIsoQLR_article/revision/uhrr//stringtie_results/flnc.gtf
# StringTie version 2.2.1
SIRV1	StringTie	transcript	996	10790	1000	-	.	gene_id "STRG.1"; transcript_id "STRG.1.1"; cov "3130.558350"; FPKM "20909.644531"; TPM "38280.929688";
SIRV1	StringTie	exon	996	1484	1000	-	.	gene_id "STRG.1"; transcript_id "STRG.1.1"; exon_number "1"; cov "3166.737305";
SIRV1	StringTie	exon	6338	6473	1000	-	.	gene_id "STRG.1"; transcript_id "STRG.1.1"; exon_number "2"; cov "2911.611816";
SIRV1	StringTie	exon	6561	6813	1000	-	.	gene_id "STRG.1"; transcript_id "STRG.1.1"; exon_number "3"; cov "3176.298828";
SIRV1	StringTie	exon	7553	7814	1000	-	.	gene_id "STRG.1"; transcript_id "STRG.1.1"; exon_number "4"; cov "3562.729004";
SIRV1	StringTie	exon	10283	10366	1000	-	.	gene_id "STRG.1"; transcript_id "STRG.1.1"; exon_number "5"; cov "3650.069824";
SIRV1	StringTie	exon	10445	10790	1000	-	.	gene_id "STRG.1"; transcript_id "STRG.1.1"; exon_number "6"; cov "2678.666260";
SIRV1	StringTie	transcript	996	10790	1000	-	.	gene_id "STRG.1"; transcript_id "STRG.1.2"; cov "805.011353"; FPKM "5376.836426"; TPM "9843.796875";
SIRV1	StringTie	exon	996	1484	1000	-	.	gene_id "STRG.1"; transcript_id "STRG.1.2"; exon_number "1"; cov "786.047791";
SIRV1	StringTie	exon	6338	6473	1000	-	.	gene_id "STRG.1"; transcript_id "STRG.1.2"; exon_number "2"; cov "682.567444";
SIRV1	StringTie	exon	6561	6813	1000	-	.	gene_id "STRG.1"; transcript_id "STRG.1.2"; exon_number "3"; cov "758.133240";
SIRV1	StringTie	exon	7553	7814	1000	-	.	gene_id "STRG.1"; transcript_id "STRG.1.2"; exon_number "4"; cov "925.011230";
SIRV1	StringTie	exon	10283	10366	1000	-	.	gene_id "STRG.1"; transcript_id "STRG.1.2"; exon_number "5"; cov "1012.176514";
SIRV1	StringTie	exon	10648	10790	1000	-	.	gene_id "STRG.1"; transcript_id "STRG.1.2"; exon_number "6"; cov "727.695557";
SIRV1	StringTie	transcript	996	10790	1000	-	.	gene_id "STRG.1"; transcript_id "STRG.1.3"; cov "692.665527"; FPKM "4626.455566"; TPM "8470.015625";
SIRV1	StringTie	exon	996	1484	1000	-	.	gene_id "STRG.1"; transcript_id "STRG.1.3"; exon_number "1"; cov "874.179565";
SIRV1	StringTie	exon	6338	6813	1000	-	.	gene_id "STRG.1"; transcript_id "STRG.1.3"; exon_number "2"; cov "888.067627";
SIRV1	StringTie	exon	7553	7814	1000	-	.	gene_id "STRG.1"; transcript_id "STRG.1.3"; exon_number "3"; cov "1040.009766";
SIRV1	StringTie	exon	10283	10366	1000	-	.	gene_id "STRG.1"; transcript_id "STRG.1.3"; exon_number "4"; cov "102.518333";
SIRV1	StringTie	exon	10445	10790	1000	-	.	gene_id "STRG.1"; transcript_id "STRG.1.3"; exon_number "5"; cov "47.568409";
SIRV1	StringTie	transcript	996	10790	1000	-	.	gene_id "STRG.1"; transcript_id "STRG.1.4"; cov "538.105225"; FPKM "3594.115723"; TPM "6580.029785";
SIRV1	StringTie	exon	996	1484	1000	-	.	gene_id "STRG.1"; transcript_id "STRG.1.4"; exon_number "1"; cov "1113.002197";
SIRV1	StringTie	exon	7553	7814	1000	-	.	gene_id "STRG.1"; transcript_id "STRG.1.4"; exon_number "2"; cov "304.057892";
SIRV1	StringTie	exon	10283	10366	1000	-	.	gene_id "STRG.1"; transcript_id "STRG.1.4"; exon_number "3"; cov "35.974865";
SIRV1	StringTie	exon	10445	10790	1000	-	.	gene_id "STRG.1"; transcript_id "STRG.1.4"; exon_number "4"; cov "24.737514";
SIRV1	StringTie	transcript	996	10790	1000	-	.	gene_id "STRG.1"; transcript_id "STRG.1.5"; cov "371.199310"; FPKM "2479.316650"; TPM "4539.079590";
SIRV1	StringTie	exon	996	1484	1000	-	.	gene_id "STRG.1"; transcript_id "STRG.1.5"; exon_number "1"; cov "464.635559";
SIRV1	StringTie	exon	6338	6813	1000	-	.	gene_id "STRG.1"; transcript_id "STRG.1.5"; exon_number "2"; cov "463.342957";
SIRV1	StringTie	exon	7553	7814	1000	-	.	gene_id "STRG.1"; transcript_id "STRG.1.5"; exon_number "3"; cov "400.659729";
SIRV1	StringTie	exon	10283	10366	1000	-	.	gene_id "STRG.1"; transcript_id "STRG.1.5"; exon_number "4"; cov "76.062859";
SIRV1	StringTie	exon	10594	10790	1000	-	.	gene_id "STRG.1"; transcript_id "STRG.1.5"; exon_number "5"; cov "3.291022";
SIRV1	StringTie	transcript	996	10790	1000	-	.	gene_id "STRG.1"; transcript_id "STRG.1.6"; cov "344.224304"; FPKM "2299.145020"; TPM "4209.225586";
SIRV1	StringTie	exon	996	1484	1000	-	.	gene_id "STRG.1"; transcript_id "STRG.1.6"; exon_number "1"; cov "76.393875";
SIRV1	StringTie	exon	6338	6473	1000	-	.	gene_id "STRG.1"; transcript_id "STRG.1.6"; exon_number "2"; cov "502.088593";
SIRV1	StringTie	exon	6561	6813	1000	-	.	gene_id "STRG.1"; transcript_id "STRG.1.6"; exon_number "3"; cov "559.073242";
SIRV1	StringTie	exon	7553	7814	1000	-	.	gene_id "STRG.1"; transcript_id "STRG.1.6"; exon_number "4"; cov "682.390564";
SIRV1	StringTie	exon	10283	10366	1000	-	.	gene_id "STRG.1"; transcript_id "STRG.1.6"; exon_number "5"; cov "746.522888";
SIRV1	StringTie	exon	10594	10790	1000	-	.	gene_id "STRG.1"; transcript_id "STRG.1.6"; exon_number "6"; cov "2.854529";
SIRV1	StringTie	transcript	996	10790	1000	-	.	gene_id "STRG.1"; transcript_id "STRG.1.7"; cov "28.508923"; FPKM "190.416962"; TPM "348.611298";
SIRV1	StringTie	exon	996	1484	1000	-	.	gene_id "STRG.1"; transcript_id "STRG.1.7"; exon_number "1"; cov "41.821384";
SIRV1	StringTie	exon	6338	6813	1000	-	.	gene_id "STRG.1"; transcript_id "STRG.1.7"; exon_number "2"; cov "40.764107";
SIRV1	StringTie	exon	7553	7814	1000	-	.	gene_id "STRG.1"; transcript_id "STRG.1.7"; exon_number "3"; cov "29.397934";
SIRV1	StringTie	exon	10283	10790	1000	-	.	gene_id "STRG.1"; transcript_id "STRG.1.7"; exon_number "4"; cov "3.752698";
SIRV1	StringTie	transcript	996	11215	1000	-	.	gene_id "STRG.1"; transcript_id "STRG.1.8"; cov "16.772192"; FPKM "112.024925"; TPM "205.092819";
SIRV1	StringTie	exon	996	1484	1000	-	.	gene_id "STRG.1"; transcript_id "STRG.1.8"; exon_number "1"; cov "22.049744";
SIRV1	StringTie	exon	6338	6813	1000	-	.	gene_id "STRG.1"; transcript_id "STRG.1.8"; exon_number "2"; cov "22.329941";
SIRV1	StringTie	exon	7553	7814	1000	-	.	gene_id "STRG.1"; transcript_id "STRG.1.8"; exon_number "3"; cov "25.505581";
SIRV1	StringTie	exon	10283	10366	1000	-	.	gene_id "STRG.1"; transcript_id "STRG.1.8"; exon_number "4"; cov "4.863770";
SIRV1	StringTie	exon	10648	10793	1000	-	.	gene_id "STRG.1"; transcript_id "STRG.1.8"; exon_number "5"; cov "4.363283";
SIRV1	StringTie	exon	10886	11215	1000	-	.	gene_id "STRG.1"; transcript_id "STRG.1.8"; exon_number "6"; cov "2.522645";
SIRV1	StringTie	transcript	10712	11646	1000	+	.	gene_id "STRG.2"; transcript_id "STRG.2.1"; cov "3525.260254"; FPKM "23545.939453"; TPM "43107.402344";
SIRV1	StringTie	exon	10712	10791	1000	+	.	gene_id "STRG.2"; transcript_id "STRG.2.1"; exon_number "1"; cov "3534.278564";
SIRV1	StringTie	exon	10883	11057	1000	+	.	gene_id "STRG.2"; transcript_id "STRG.2.1"; exon_number "2"; cov "3566.564209";
SIRV1	StringTie	exon	11435	11646	1000	+	.	gene_id "STRG.2"; transcript_id "STRG.2.1"; exon_number "3"; cov "3487.762207";
SIRV1	StringTie	transcript	10712	11646	1000	+	.	gene_id "STRG.2"; transcript_id "STRG.2.2"; cov "172.331619"; FPKM "1151.038330"; TPM "2107.296387";
SIRV1	StringTie	exon	10712	10791	1000	+	.	gene_id "STRG.2"; transcript_id "STRG.2.2"; exon_number "1"; cov "171.140961";
SIRV1	StringTie	exon	10883	11242	1000	+	.	gene_id "STRG.2"; transcript_id "STRG.2.2"; exon_number "2"; cov "169.813797";
SIRV1	StringTie	exon	11404	11646	1000	+	.	gene_id "STRG.2"; transcript_id "STRG.2.2"; exon_number "3"; cov "176.453690";
SIRV1	StringTie	transcript	10712	11646	1000	+	.	gene_id "STRG.2"; transcript_id "STRG.2.3"; cov "81.605247"; FPKM "545.058289"; TPM "997.880981";
SIRV1	StringTie	exon	10712	10791	1000	+	.	gene_id "STRG.2"; transcript_id "STRG.2.3"; exon_number "1"; cov "38.920597";
SIRV1	StringTie	exon	10883	11187	1000	+	.	gene_id "STRG.2"; transcript_id "STRG.2.3"; exon_number "2"; cov "88.657005";
SIRV1	StringTie	exon	11404	11646	1000	+	.	gene_id "STRG.2"; transcript_id "STRG.2.3"; exon_number "3"; cov "86.806839";
SIRV2	StringTie	transcript	999	5913	1000	-	.	gene_id "STRG.3"; transcript_id "STRG.3.1"; cov "1521.772583"; FPKM "10164.232422"; TPM "18608.458984";
SIRV2	StringTie	exon	999	1661	1000	-	.	gene_id "STRG.3"; transcript_id "STRG.3.1"; exon_number "1"; cov "2015.433228";
SIRV2	StringTie	exon	1742	1853	1000	-	.	gene_id "STRG.3"; transcript_id "STRG.3.1"; exon_number "2"; cov "1379.762939";
SIRV2	StringTie	exon	1974	2064	1000	-	.	gene_id "STRG.3"; transcript_id "STRG.3.1"; exon_number "3"; cov "1356.217407";
SIRV2	StringTie	exon	2675	2802	1000	-	.	gene_id "STRG.3"; transcript_id "STRG.3.1"; exon_number "4"; cov "1337.626587";
SIRV2	StringTie	exon	2882	3010	1000	-	.	gene_id "STRG.3"; transcript_id "STRG.3.1"; exon_number "5"; cov "1322.488647";
SIRV2	StringTie	exon	3106	3374	1000	-	.	gene_id "STRG.3"; transcript_id "STRG.3.1"; exon_number "6"; cov "1282.920410";
SIRV2	StringTie	exon	3666	3825	1000	-	.	gene_id "STRG.3"; transcript_id "STRG.3.1"; exon_number "7"; cov "1320.789795";
SIRV2	StringTie	exon	3967	4094	1000	-	.	gene_id "STRG.3"; transcript_id "STRG.3.1"; exon_number "8"; cov "1322.220703";
SIRV2	StringTie	exon	4339	4479	1000	-	.	gene_id "STRG.3"; transcript_id "STRG.3.1"; exon_number "9"; cov "1420.848633";
SIRV2	StringTie	exon	4688	4800	1000	-	.	gene_id "STRG.3"; transcript_id "STRG.3.1"; exon_number "10"; cov "1121.634644";
SIRV2	StringTie	exon	5789	5913	1000	-	.	gene_id "STRG.3"; transcript_id "STRG.3.1"; exon_number "11"; cov "996.566895";
SIRV2	StringTie	transcript	999	5913	1000	-	.	gene_id "STRG.3"; transcript_id "STRG.3.2"; cov "87.379280"; FPKM "583.624207"; TPM "1068.486694";
SIRV2	StringTie	exon	999	1661	1000	-	.	gene_id "STRG.3"; transcript_id "STRG.3.2"; exon_number "1"; cov "85.311752";
SIRV2	StringTie	exon	1742	1853	1000	-	.	gene_id "STRG.3"; transcript_id "STRG.3.2"; exon_number "2"; cov "59.159046";
SIRV2	StringTie	exon	1974	2064	1000	-	.	gene_id "STRG.3"; transcript_id "STRG.3.2"; exon_number "3"; cov "53.105259";
SIRV2	StringTie	exon	2675	2802	1000	-	.	gene_id "STRG.3"; transcript_id "STRG.3.2"; exon_number "4"; cov "49.483921";
SIRV2	StringTie	exon	2882	3010	1000	-	.	gene_id "STRG.3"; transcript_id "STRG.3.2"; exon_number "5"; cov "48.859283";
SIRV2	StringTie	exon	3106	3374	1000	-	.	gene_id "STRG.3"; transcript_id "STRG.3.2"; exon_number "6"; cov "48.021828";
SIRV2	StringTie	exon	3666	3825	1000	-	.	gene_id "STRG.3"; transcript_id "STRG.3.2"; exon_number "7"; cov "125.368103";
SIRV2	StringTie	exon	3967	4094	1000	-	.	gene_id "STRG.3"; transcript_id "STRG.3.2"; exon_number "8"; cov "121.565964";
SIRV2	StringTie	exon	4339	4479	1000	-	.	gene_id "STRG.3"; transcript_id "STRG.3.2"; exon_number "9"; cov "144.916336";
SIRV2	StringTie	exon	4688	4800	1000	-	.	gene_id "STRG.3"; transcript_id "STRG.3.2"; exon_number "10"; cov "125.155876";
SIRV2	StringTie	exon	5752	5913	1000	-	.	gene_id "STRG.3"; transcript_id "STRG.3.2"; exon_number "11"; cov "119.612373";
SIRV2	StringTie	transcript	999	5913	1000	-	.	gene_id "STRG.3"; transcript_id "STRG.3.3"; cov "38.542042"; FPKM "257.430237"; TPM "471.297729";
SIRV2	StringTie	exon	999	1853	1000	-	.	gene_id "STRG.3"; transcript_id "STRG.3.3"; exon_number "1"; cov "39.259636";
SIRV2	StringTie	exon	1974	2064	1000	-	.	gene_id "STRG.3"; transcript_id "STRG.3.3"; exon_number "2"; cov "14.826000";
SIRV2	StringTie	exon	2675	2802	1000	-	.	gene_id "STRG.3"; transcript_id "STRG.3.3"; exon_number "3"; cov "13.464149";
SIRV2	StringTie	exon	2882	3010	1000	-	.	gene_id "STRG.3"; transcript_id "STRG.3.3"; exon_number "4"; cov "13.349771";
SIRV2	StringTie	exon	3106	3374	1000	-	.	gene_id "STRG.3"; transcript_id "STRG.3.3"; exon_number "5"; cov "14.367360";
SIRV2	StringTie	exon	3666	3825	1000	-	.	gene_id "STRG.3"; transcript_id "STRG.3.3"; exon_number "6"; cov "87.949982";
SIRV2	StringTie	exon	3967	4479	1000	-	.	gene_id "STRG.3"; transcript_id "STRG.3.3"; exon_number "7"; cov "65.823158";
SIRV2	StringTie	exon	4688	4800	1000	-	.	gene_id "STRG.3"; transcript_id "STRG.3.3"; exon_number "8"; cov "11.429847";
SIRV2	StringTie	exon	5789	5913	1000	-	.	gene_id "STRG.3"; transcript_id "STRG.3.3"; exon_number "9"; cov "3.906622";
SIRV2	StringTie	transcript	999	5913	1000	-	.	gene_id "STRG.3"; transcript_id "STRG.3.4"; cov "1.006762"; FPKM "6.724371"; TPM "12.310834";
SIRV2	StringTie	exon	999	1853	1000	-	.	gene_id "STRG.3"; transcript_id "STRG.3.4"; exon_number "1"; cov "1.364347";
SIRV2	StringTie	exon	1974	2064	1000	-	.	gene_id "STRG.3"; transcript_id "STRG.3.4"; exon_number "2"; cov "1.068373";
SIRV2	StringTie	exon	2675	2802	1000	-	.	gene_id "STRG.3"; transcript_id "STRG.3.4"; exon_number "3"; cov "1.087448";
SIRV2	StringTie	exon	2882	3010	1000	-	.	gene_id "STRG.3"; transcript_id "STRG.3.4"; exon_number "4"; cov "1.083394";
SIRV2	StringTie	exon	3106	3374	1000	-	.	gene_id "STRG.3"; transcript_id "STRG.3.4"; exon_number "5"; cov "1.045204";
SIRV2	StringTie	exon	3666	3825	1000	-	.	gene_id "STRG.3"; transcript_id "STRG.3.4"; exon_number "6"; cov "1.064596";
SIRV2	StringTie	exon	3967	4094	1000	-	.	gene_id "STRG.3"; transcript_id "STRG.3.4"; exon_number "7"; cov "1.032119";
SIRV2	StringTie	exon	4339	4479	1000	-	.	gene_id "STRG.3"; transcript_id "STRG.3.4"; exon_number "8"; cov "0.114417";
SIRV2	StringTie	exon	4688	4800	1000	-	.	gene_id "STRG.3"; transcript_id "STRG.3.4"; exon_number "9"; cov "0.102724";
SIRV2	StringTie	exon	5752	5913	1000	-	.	gene_id "STRG.3"; transcript_id "STRG.3.4"; exon_number "10"; cov "0.226401";
SIRV2	StringTie	transcript	1110	5913	1000	-	.	gene_id "STRG.3"; transcript_id "STRG.3.5"; cov "1367.029053"; FPKM "9130.668945"; TPM "16716.230469";
SIRV2	StringTie	exon	1110	1661	1000	-	.	gene_id "STRG.3"; transcript_id "STRG.3.5"; exon_number "1"; cov "1844.814819";
SIRV2	StringTie	exon	1742	1853	1000	-	.	gene_id "STRG.3"; transcript_id "STRG.3.5"; exon_number "2"; cov "1227.133057";
SIRV2	StringTie	exon	1974	2064	1000	-	.	gene_id "STRG.3"; transcript_id "STRG.3.5"; exon_number "3"; cov "1228.259155";
SIRV2	StringTie	exon	2675	2802	1000	-	.	gene_id "STRG.3"; transcript_id "STRG.3.5"; exon_number "4"; cov "1222.104248";
SIRV2	StringTie	exon	2882	3010	1000	-	.	gene_id "STRG.3"; transcript_id "STRG.3.5"; exon_number "5"; cov "1203.724609";
SIRV2	StringTie	exon	3106	3325	1000	-	.	gene_id "STRG.3"; transcript_id "STRG.3.5"; exon_number "6"; cov "1173.952881";
SIRV2	StringTie	exon	3666	3825	1000	-	.	gene_id "STRG.3"; transcript_id "STRG.3.5"; exon_number "7"; cov "1201.483154";
SIRV2	StringTie	exon	3967	4094	1000	-	.	gene_id "STRG.3"; transcript_id "STRG.3.5"; exon_number "8"; cov "1132.536621";
SIRV2	StringTie	exon	4339	4479	1000	-	.	gene_id "STRG.3"; transcript_id "STRG.3.5"; exon_number "9"; cov "1284.935547";
SIRV2	StringTie	exon	4688	4800	1000	-	.	gene_id "STRG.3"; transcript_id "STRG.3.5"; exon_number "10"; cov "1069.444092";
SIRV2	StringTie	exon	5789	5913	1000	-	.	gene_id "STRG.3"; transcript_id "STRG.3.5"; exon_number "11"; cov "953.886230";
SIRV2	StringTie	transcript	1110	5913	1000	-	.	gene_id "STRG.3"; transcript_id "STRG.3.6"; cov "35.079716"; FPKM "234.304657"; TPM "428.959930";
SIRV2	StringTie	exon	1110	1661	1000	-	.	gene_id "STRG.3"; transcript_id "STRG.3.6"; exon_number "1"; cov "29.247635";
SIRV2	StringTie	exon	1742	1853	1000	-	.	gene_id "STRG.3"; transcript_id "STRG.3.6"; exon_number "2"; cov "19.819733";
SIRV2	StringTie	exon	1974	2064	1000	-	.	gene_id "STRG.3"; transcript_id "STRG.3.6"; exon_number "3"; cov "20.099289";
SIRV2	StringTie	exon	2675	2802	1000	-	.	gene_id "STRG.3"; transcript_id "STRG.3.6"; exon_number "4"; cov "20.402706";
SIRV2	StringTie	exon	2882	3010	1000	-	.	gene_id "STRG.3"; transcript_id "STRG.3.6"; exon_number "5"; cov "20.132004";
SIRV2	StringTie	exon	3106	3325	1000	-	.	gene_id "STRG.3"; transcript_id "STRG.3.6"; exon_number "6"; cov "19.470108";
SIRV2	StringTie	exon	3666	3825	1000	-	.	gene_id "STRG.3"; transcript_id "STRG.3.6"; exon_number "7"; cov "52.185326";
SIRV2	StringTie	exon	3967	4094	1000	-	.	gene_id "STRG.3"; transcript_id "STRG.3.6"; exon_number "8"; cov "52.257866";
SIRV2	StringTie	exon	4339	4479	1000	-	.	gene_id "STRG.3"; transcript_id "STRG.3.6"; exon_number "9"; cov "62.843376";
SIRV2	StringTie	exon	4688	4800	1000	-	.	gene_id "STRG.3"; transcript_id "STRG.3.6"; exon_number "10"; cov "54.262314";
SIRV2	StringTie	exon	5752	5913	1000	-	.	gene_id "STRG.3"; transcript_id "STRG.3.6"; exon_number "11"; cov "50.602093";
SIRV2	StringTie	transcript	1110	5913	1000	-	.	gene_id "STRG.3"; transcript_id "STRG.3.7"; cov "3.629426"; FPKM "24.241684"; TPM "44.381153";
SIRV2	StringTie	exon	1110	1661	1000	-	.	gene_id "STRG.3"; transcript_id "STRG.3.7"; exon_number "1"; cov "6.209097";
SIRV2	StringTie	exon	1742	1853	1000	-	.	gene_id "STRG.3"; transcript_id "STRG.3.7"; exon_number "2"; cov "2.138900";
SIRV2	StringTie	exon	1974	2064	1000	-	.	gene_id "STRG.3"; transcript_id "STRG.3.7"; exon_number "3"; cov "2.166361";
SIRV2	StringTie	exon	2675	2802	1000	-	.	gene_id "STRG.3"; transcript_id "STRG.3.7"; exon_number "4"; cov "2.182215";
SIRV2	StringTie	exon	2882	3374	1000	-	.	gene_id "STRG.3"; transcript_id "STRG.3.7"; exon_number "5"; cov "3.444567";
SIRV2	StringTie	exon	3666	3825	1000	-	.	gene_id "STRG.3"; transcript_id "STRG.3.7"; exon_number "6"; cov "2.127598";
SIRV2	StringTie	exon	3967	4094	1000	-	.	gene_id "STRG.3"; transcript_id "STRG.3.7"; exon_number "7"; cov "3.126484";
SIRV2	StringTie	exon	4339	4479	1000	-	.	gene_id "STRG.3"; transcript_id "STRG.3.7"; exon_number "8"; cov "2.488140";
SIRV2	StringTie	exon	4688	4800	1000	-	.	gene_id "STRG.3"; transcript_id "STRG.3.7"; exon_number "9"; cov "2.157191";
SIRV2	StringTie	exon	5789	5913	1000	-	.	gene_id "STRG.3"; transcript_id "STRG.3.7"; exon_number "10"; cov "1.904871";
SIRV2	StringTie	transcript	4035	5913	1000	-	.	gene_id "STRG.3"; transcript_id "STRG.3.8"; cov "254.720047"; FPKM "1701.327759"; TPM "3114.754150";
SIRV2	StringTie	exon	4035	4479	1000	-	.	gene_id "STRG.3"; transcript_id "STRG.3.8"; exon_number "1"; cov "371.666077";
SIRV2	StringTie	exon	4688	4800	1000	-	.	gene_id "STRG.3"; transcript_id "STRG.3.8"; exon_number "2"; cov "36.069832";
SIRV2	StringTie	exon	5789	5913	1000	-	.	gene_id "STRG.3"; transcript_id "STRG.3.8"; exon_number "3"; cov "36.052017";
SIRV4	StringTie	transcript	1000	3409	1000	+	.	gene_id "STRG.4"; transcript_id "STRG.4.1"; cov "1150.909058"; FPKM "7687.158691"; TPM "14073.485352";
SIRV4	StringTie	exon	1000	1346	1000	+	.	gene_id "STRG.4"; transcript_id "STRG.4.1"; exon_number "1"; cov "1103.095093";
SIRV4	StringTie	exon	1679	1885	1000	+	.	gene_id "STRG.4"; transcript_id "STRG.4.1"; exon_number "2"; cov "1121.451782";
SIRV4	StringTie	exon	2390	3409	1000	+	.	gene_id "STRG.4"; transcript_id "STRG.4.1"; exon_number "3"; cov "1173.153198";
SIRV4	StringTie	transcript	1455	2771	1000	+	.	gene_id "STRG.4"; transcript_id "STRG.4.2"; cov "1825.206787"; FPKM "12190.932617"; TPM "22318.896484";
SIRV4	StringTie	exon	1455	1885	1000	+	.	gene_id "STRG.4"; transcript_id "STRG.4.2"; exon_number "1"; cov "1810.155029";
SIRV4	StringTie	exon	2252	2771	1000	+	.	gene_id "STRG.4"; transcript_id "STRG.4.2"; exon_number "2"; cov "1837.682373";
SIRV4	StringTie	transcript	3636	5160	1000	-	.	gene_id "STRG.5"; transcript_id "STRG.5.1"; cov "955.369873"; FPKM "6381.112305"; TPM "11682.403320";
SIRV4	StringTie	exon	3636	4103	1000	-	.	gene_id "STRG.5"; transcript_id "STRG.5.1"; exon_number "1"; cov "967.255005";
SIRV4	StringTie	exon	5008	5160	1000	-	.	gene_id "STRG.5"; transcript_id "STRG.5.1"; exon_number "2"; cov "919.015442";
SIRV4	StringTie	transcript	3637	5157	1000	+	.	gene_id "STRG.6"; transcript_id "STRG.6.1"; cov "4.105896"; FPKM "27.424126"; TPM "50.207500";
SIRV4	StringTie	exon	3637	4105	1000	+	.	gene_id "STRG.6"; transcript_id "STRG.6.1"; exon_number "1"; cov "4.121018";
SIRV4	StringTie	exon	5011	5157	1000	+	.	gene_id "STRG.6"; transcript_id "STRG.6.1"; exon_number "2"; cov "4.057646";
SIRV3	StringTie	transcript	998	7822	1000	-	.	gene_id "STRG.7"; transcript_id "STRG.7.1"; cov "178.846176"; FPKM "1194.550415"; TPM "2186.957275";
SIRV3	StringTie	exon	998	1167	1000	-	.	gene_id "STRG.7"; transcript_id "STRG.7.1"; exon_number "1"; cov "826.195618";
SIRV3	StringTie	exon	1533	1764	1000	-	.	gene_id "STRG.7"; transcript_id "STRG.7.1"; exon_number "2"; cov "842.635315";
SIRV3	StringTie	exon	1903	2002	1000	-	.	gene_id "STRG.7"; transcript_id "STRG.7.1"; exon_number "3"; cov "651.039307";
SIRV3	StringTie	exon	6054	7822	1000	-	.	gene_id "STRG.7"; transcript_id "STRG.7.1"; exon_number "4"; cov "2.889249";
SIRV3	StringTie	transcript	1903	7822	1000	+	.	gene_id "STRG.8"; transcript_id "STRG.8.1"; cov "2866.064941"; FPKM "19143.039062"; TPM "35046.664062";
SIRV3	StringTie	exon	1903	2005	1000	+	.	gene_id "STRG.8"; transcript_id "STRG.8.1"; exon_number "1"; cov "1098.063110";
SIRV3	StringTie	exon	4569	4779	1000	+	.	gene_id "STRG.8"; transcript_id "STRG.8.1"; exon_number "2"; cov "3238.049561";
SIRV3	StringTie	exon	6058	7822	1000	+	.	gene_id "STRG.8"; transcript_id "STRG.8.1"; exon_number "3"; cov "2924.770508";
SIRV3	StringTie	transcript	1903	8293	1000	+	.	gene_id "STRG.8"; transcript_id "STRG.8.2"; cov "2316.759033"; FPKM "15474.110352"; TPM "28329.669922";
SIRV3	StringTie	exon	1903	2005	1000	+	.	gene_id "STRG.8"; transcript_id "STRG.8.2"; exon_number "1"; cov "904.257446";
SIRV3	StringTie	exon	4004	4080	1000	+	.	gene_id "STRG.8"; transcript_id "STRG.8.2"; exon_number "2"; cov "2420.172119";
SIRV3	StringTie	exon	6058	8293	1000	+	.	gene_id "STRG.8"; transcript_id "STRG.8.2"; exon_number "3"; cov "2378.263916";
SIRV3	StringTie	transcript	1903	7822	1000	+	.	gene_id "STRG.8"; transcript_id "STRG.8.3"; cov "2302.716553"; FPKM "15380.319336"; TPM "28157.957031";
SIRV3	StringTie	exon	1903	2005	1000	+	.	gene_id "STRG.8"; transcript_id "STRG.8.3"; exon_number "1"; cov "1004.282715";
SIRV3	StringTie	exon	6058	7822	1000	+	.	gene_id "STRG.8"; transcript_id "STRG.8.3"; exon_number "2"; cov "2378.489258";
SIRV3	StringTie	transcript	1903	8939	1000	+	.	gene_id "STRG.8"; transcript_id "STRG.8.4"; cov "1631.764893"; FPKM "10898.893555"; TPM "19953.460938";
SIRV3	StringTie	exon	1903	2005	1000	+	.	gene_id "STRG.8"; transcript_id "STRG.8.4"; exon_number "1"; cov "558.193481";
SIRV3	StringTie	exon	4569	4779	1000	+	.	gene_id "STRG.8"; transcript_id "STRG.8.4"; exon_number "2"; cov "1575.489136";
SIRV3	StringTie	exon	6058	7988	1000	+	.	gene_id "STRG.8"; transcript_id "STRG.8.4"; exon_number "3"; cov "1684.436768";
SIRV3	StringTie	exon	8128	8207	1000	+	.	gene_id "STRG.8"; transcript_id "STRG.8.4"; exon_number "4"; cov "1712.383789";
SIRV3	StringTie	exon	8756	8939	1000	+	.	gene_id "STRG.8"; transcript_id "STRG.8.4"; exon_number "5"; cov "1709.447510";
SIRV3	StringTie	transcript	1903	8939	1000	+	.	gene_id "STRG.8"; transcript_id "STRG.8.5"; cov "1225.368408"; FPKM "8184.488281"; TPM "14983.985352";
SIRV3	StringTie	exon	1903	2005	1000	+	.	gene_id "STRG.8"; transcript_id "STRG.8.5"; exon_number "1"; cov "536.193359";
SIRV3	StringTie	exon	4004	4080	1000	+	.	gene_id "STRG.8"; transcript_id "STRG.8.5"; exon_number "2"; cov "1504.897583";
SIRV3	StringTie	exon	4569	4779	1000	+	.	gene_id "STRG.8"; transcript_id "STRG.8.5"; exon_number "3"; cov "1403.664673";
SIRV3	StringTie	exon	6058	6333	1000	+	.	gene_id "STRG.8"; transcript_id "STRG.8.5"; exon_number "4"; cov "1198.396118";
SIRV3	StringTie	exon	7271	7366	1000	+	.	gene_id "STRG.8"; transcript_id "STRG.8.5"; exon_number "5"; cov "1241.732788";
SIRV3	StringTie	exon	7873	7988	1000	+	.	gene_id "STRG.8"; transcript_id "STRG.8.5"; exon_number "6"; cov "1252.958374";
SIRV3	StringTie	exon	8128	8207	1000	+	.	gene_id "STRG.8"; transcript_id "STRG.8.5"; exon_number "7"; cov "1267.496948";
SIRV3	StringTie	exon	8756	8939	1000	+	.	gene_id "STRG.8"; transcript_id "STRG.8.5"; exon_number "8"; cov "1285.932983";
SIRV3	StringTie	transcript	1903	8939	1000	+	.	gene_id "STRG.8"; transcript_id "STRG.8.6"; cov "605.808655"; FPKM "4046.320557"; TPM "7407.916992";
SIRV3	StringTie	exon	1903	2005	1000	+	.	gene_id "STRG.8"; transcript_id "STRG.8.6"; exon_number "1"; cov "7.038152";
SIRV3	StringTie	exon	4004	4080	1000	+	.	gene_id "STRG.8"; transcript_id "STRG.8.6"; exon_number "2"; cov "19.092985";
SIRV3	StringTie	exon	4569	4779	1000	+	.	gene_id "STRG.8"; transcript_id "STRG.8.6"; exon_number "3"; cov "31.601826";
SIRV3	StringTie	exon	6058	6333	1000	+	.	gene_id "STRG.8"; transcript_id "STRG.8.6"; exon_number "4"; cov "1084.496094";
SIRV3	StringTie	exon	8756	8939	1000	+	.	gene_id "STRG.8"; transcript_id "STRG.8.6"; exon_number "5"; cov "1126.952148";
SIRV3	StringTie	transcript	1903	6718	1000	+	.	gene_id "STRG.8"; transcript_id "STRG.8.7"; cov "350.303741"; FPKM "2339.750977"; TPM "4283.565430";
SIRV3	StringTie	exon	1903	2005	1000	+	.	gene_id "STRG.8"; transcript_id "STRG.8.7"; exon_number "1"; cov "275.871460";
SIRV3	StringTie	exon	4004	4080	1000	+	.	gene_id "STRG.8"; transcript_id "STRG.8.7"; exon_number "2"; cov "419.436401";
SIRV3	StringTie	exon	4569	4779	1000	+	.	gene_id "STRG.8"; transcript_id "STRG.8.7"; exon_number "3"; cov "386.843445";
SIRV3	StringTie	exon	6571	6718	1000	+	.	gene_id "STRG.8"; transcript_id "STRG.8.7"; exon_number "4"; cov "314.043091";
SIRV3	StringTie	transcript	8756	9943	1000	-	.	gene_id "STRG.9"; transcript_id "STRG.9.1"; cov "976.352112"; FPKM "6521.256836"; TPM "11938.977539";
SIRV3	StringTie	exon	8756	8975	1000	-	.	gene_id "STRG.9"; transcript_id "STRG.9.1"; exon_number "1"; cov "1166.164307";
SIRV3	StringTie	exon	9190	9298	1000	-	.	gene_id "STRG.9"; transcript_id "STRG.9.1"; exon_number "2"; cov "721.819092";
SIRV3	StringTie	exon	9435	9943	1000	-	.	gene_id "STRG.9"; transcript_id "STRG.9.1"; exon_number "3"; cov "948.818542";
SIRV3	StringTie	transcript	8756	9943	1000	-	.	gene_id "STRG.9"; transcript_id "STRG.9.2"; cov "143.100204"; FPKM "955.795715"; TPM "1749.850342";
SIRV3	StringTie	exon	8756	8975	1000	-	.	gene_id "STRG.9"; transcript_id "STRG.9.2"; exon_number "1"; cov "2.498296";
SIRV3	StringTie	exon	9190	9324	1000	-	.	gene_id "STRG.9"; transcript_id "STRG.9.2"; exon_number "2"; cov "596.934814";
SIRV3	StringTie	exon	9668	9943	1000	-	.	gene_id "STRG.9"; transcript_id "STRG.9.2"; exon_number "3"; cov "33.189857";
SIRV4	StringTie	transcript	8317	15134	1000	-	.	gene_id "STRG.10"; transcript_id "STRG.10.1"; cov "1892.152466"; FPKM "12638.076172"; TPM "23137.517578";
SIRV4	StringTie	exon	8317	8372	1000	-	.	gene_id "STRG.10"; transcript_id "STRG.10.1"; exon_number "1"; cov "1965.218994";
SIRV4	StringTie	exon	8630	8990	1000	-	.	gene_id "STRG.10"; transcript_id "STRG.10.1"; exon_number "2"; cov "2303.787354";
SIRV4	StringTie	exon	13673	13828	1000	-	.	gene_id "STRG.10"; transcript_id "STRG.10.1"; exon_number "3"; cov "1678.888062";
SIRV4	StringTie	exon	15020	15134	1000	-	.	gene_id "STRG.10"; transcript_id "STRG.10.1"; exon_number "4"; cov "853.691772";
SIRV4	StringTie	transcript	8317	15134	1000	-	.	gene_id "STRG.10"; transcript_id "STRG.10.2"; cov "957.222412"; FPKM "6393.485840"; TPM "11705.055664";
SIRV4	StringTie	exon	8317	8372	1000	-	.	gene_id "STRG.10"; transcript_id "STRG.10.2"; exon_number "1"; cov "770.004944";
SIRV4	StringTie	exon	8630	8747	1000	-	.	gene_id "STRG.10"; transcript_id "STRG.10.2"; exon_number "2"; cov "877.626465";
SIRV4	StringTie	exon	8847	8990	1000	-	.	gene_id "STRG.10"; transcript_id "STRG.10.2"; exon_number "3"; cov "891.557068";
SIRV4	StringTie	exon	13673	13828	1000	-	.	gene_id "STRG.10"; transcript_id "STRG.10.2"; exon_number "4"; cov "1349.270020";
SIRV4	StringTie	exon	15020	15134	1000	-	.	gene_id "STRG.10"; transcript_id "STRG.10.2"; exon_number "5"; cov "680.463928";
SIRV5	StringTie	transcript	1000	11867	1000	+	.	gene_id "STRG.11"; transcript_id "STRG.11.1"; cov "6617.789062"; FPKM "44201.578125"; TPM "80923.296875";
SIRV5	StringTie	exon	1000	1149	1000	+	.	gene_id "STRG.11"; transcript_id "STRG.11.1"; exon_number "1"; cov "11208.765625";
SIRV5	StringTie	exon	1988	2033	1000	+	.	gene_id "STRG.11"; transcript_id "STRG.11.1"; exon_number "2"; cov "11688.802734";
SIRV5	StringTie	exon	2120	2156	1000	+	.	gene_id "STRG.11"; transcript_id "STRG.11.1"; exon_number "3"; cov "11711.840820";
SIRV5	StringTie	exon	2271	2315	1000	+	.	gene_id "STRG.11"; transcript_id "STRG.11.1"; exon_number "4"; cov "11810.765625";
SIRV5	StringTie	exon	3299	3404	1000	+	.	gene_id "STRG.11"; transcript_id "STRG.11.1"; exon_number "5"; cov "11968.920898";
SIRV5	StringTie	exon	3484	3643	1000	+	.	gene_id "STRG.11"; transcript_id "STRG.11.1"; exon_number "6"; cov "12495.188477";
SIRV5	StringTie	exon	5381	5450	1000	+	.	gene_id "STRG.11"; transcript_id "STRG.11.1"; exon_number "7"; cov "11780.767578";
SIRV5	StringTie	exon	5544	5626	1000	+	.	gene_id "STRG.11"; transcript_id "STRG.11.1"; exon_number "8"; cov "11875.177734";
SIRV5	StringTie	exon	6112	6169	1000	+	.	gene_id "STRG.11"; transcript_id "STRG.11.1"; exon_number "9"; cov "11890.215820";
SIRV5	StringTie	exon	6328	6452	1000	+	.	gene_id "STRG.11"; transcript_id "STRG.11.1"; exon_number "10"; cov "4969.109863";
SIRV5	StringTie	exon	6659	6722	1000	+	.	gene_id "STRG.11"; transcript_id "STRG.11.1"; exon_number "11"; cov "2021.453247";
SIRV5	StringTie	exon	6827	6957	1000	+	.	gene_id "STRG.11"; transcript_id "STRG.11.1"; exon_number "12"; cov "8722.967773";
SIRV5	StringTie	exon	7145	7307	1000	+	.	gene_id "STRG.11"; transcript_id "STRG.11.1"; exon_number "13"; cov "8773.797852";
SIRV5	StringTie	exon	7682	7762	1000	+	.	gene_id "STRG.11"; transcript_id "STRG.11.1"; exon_number "14"; cov "8825.112305";
SIRV5	StringTie	exon	7871	8381	1000	+	.	gene_id "STRG.11"; transcript_id "STRG.11.1"; exon_number "15"; cov "8695.517578";
SIRV5	StringTie	exon	8455	8585	1000	+	.	gene_id "STRG.11"; transcript_id "STRG.11.1"; exon_number "16"; cov "8983.406250";
SIRV5	StringTie	exon	10859	10991	1000	+	.	gene_id "STRG.11"; transcript_id "STRG.11.1"; exon_number "17"; cov "372.572754";
SIRV5	StringTie	exon	11134	11867	1000	+	.	gene_id "STRG.11"; transcript_id "STRG.11.1"; exon_number "18"; cov "75.539970";
SIRV5	StringTie	transcript	1000	11867	1000	+	.	gene_id "STRG.11"; transcript_id "STRG.11.2"; cov "6474.382812"; FPKM "43243.738281"; TPM "79169.703125";
SIRV5	StringTie	exon	1000	1149	1000	+	.	gene_id "STRG.11"; transcript_id "STRG.11.2"; exon_number "1"; cov "8015.293457";
SIRV5	StringTie	exon	1988	2033	1000	+	.	gene_id "STRG.11"; transcript_id "STRG.11.2"; exon_number "2"; cov "6860.883789";
SIRV5	StringTie	exon	2120	2156	1000	+	.	gene_id "STRG.11"; transcript_id "STRG.11.2"; exon_number "3"; cov "6877.095215";
SIRV5	StringTie	exon	2271	2315	1000	+	.	gene_id "STRG.11"; transcript_id "STRG.11.2"; exon_number "4"; cov "6877.047852";
SIRV5	StringTie	exon	3299	3404	1000	+	.	gene_id "STRG.11"; transcript_id "STRG.11.2"; exon_number "5"; cov "7039.274902";
SIRV5	StringTie	exon	3484	3643	1000	+	.	gene_id "STRG.11"; transcript_id "STRG.11.2"; exon_number "6"; cov "7702.811035";
SIRV5	StringTie	exon	5381	5450	1000	+	.	gene_id "STRG.11"; transcript_id "STRG.11.2"; exon_number "7"; cov "7059.597656";
SIRV5	StringTie	exon	5544	5626	1000	+	.	gene_id "STRG.11"; transcript_id "STRG.11.2"; exon_number "8"; cov "7035.201660";
SIRV5	StringTie	exon	6112	6169	1000	+	.	gene_id "STRG.11"; transcript_id "STRG.11.2"; exon_number "9"; cov "7198.470703";
SIRV5	StringTie	exon	6328	6452	1000	+	.	gene_id "STRG.11"; transcript_id "STRG.11.2"; exon_number "10"; cov "15090.506836";
SIRV5	StringTie	exon	6659	6722	1000	+	.	gene_id "STRG.11"; transcript_id "STRG.11.2"; exon_number "11"; cov "6540.551758";
SIRV5	StringTie	exon	6827	6957	1000	+	.	gene_id "STRG.11"; transcript_id "STRG.11.2"; exon_number "12"; cov "7307.784180";
SIRV5	StringTie	exon	7145	7307	1000	+	.	gene_id "STRG.11"; transcript_id "STRG.11.2"; exon_number "13"; cov "7349.010742";
SIRV5	StringTie	exon	7682	7762	1000	+	.	gene_id "STRG.11"; transcript_id "STRG.11.2"; exon_number "14"; cov "7396.496094";
SIRV5	StringTie	exon	7871	8381	1000	+	.	gene_id "STRG.11"; transcript_id "STRG.11.2"; exon_number "15"; cov "7410.228516";
SIRV5	StringTie	exon	8455	8585	1000	+	.	gene_id "STRG.11"; transcript_id "STRG.11.2"; exon_number "16"; cov "8225.790039";
SIRV5	StringTie	exon	10859	10991	1000	+	.	gene_id "STRG.11"; transcript_id "STRG.11.2"; exon_number "17"; cov "7573.983398";
SIRV5	StringTie	exon	11312	11867	1000	+	.	gene_id "STRG.11"; transcript_id "STRG.11.2"; exon_number "18"; cov "1205.596802";
SIRV5	StringTie	transcript	1000	11867	1000	+	.	gene_id "STRG.11"; transcript_id "STRG.11.3"; cov "3727.989990"; FPKM "24900.013672"; TPM "45586.410156";
SIRV5	StringTie	exon	1000	1149	1000	+	.	gene_id "STRG.11"; transcript_id "STRG.11.3"; exon_number "1"; cov "3581.551758";
SIRV5	StringTie	exon	1988	2033	1000	+	.	gene_id "STRG.11"; transcript_id "STRG.11.3"; exon_number "2"; cov "2863.589355";
SIRV5	StringTie	exon	2120	2156	1000	+	.	gene_id "STRG.11"; transcript_id "STRG.11.3"; exon_number "3"; cov "2868.813721";
SIRV5	StringTie	exon	2271	2315	1000	+	.	gene_id "STRG.11"; transcript_id "STRG.11.3"; exon_number "4"; cov "2872.504883";
SIRV5	StringTie	exon	3299	3404	1000	+	.	gene_id "STRG.11"; transcript_id "STRG.11.3"; exon_number "5"; cov "2935.239746";
SIRV5	StringTie	exon	3484	3643	1000	+	.	gene_id "STRG.11"; transcript_id "STRG.11.3"; exon_number "6"; cov "3056.044189";
SIRV5	StringTie	exon	5381	5450	1000	+	.	gene_id "STRG.11"; transcript_id "STRG.11.3"; exon_number "7"; cov "2833.258057";
SIRV5	StringTie	exon	5544	5626	1000	+	.	gene_id "STRG.11"; transcript_id "STRG.11.3"; exon_number "8"; cov "2843.328613";
SIRV5	StringTie	exon	6112	6169	1000	+	.	gene_id "STRG.11"; transcript_id "STRG.11.3"; exon_number "9"; cov "2893.984619";
SIRV5	StringTie	exon	6328	6452	1000	+	.	gene_id "STRG.11"; transcript_id "STRG.11.3"; exon_number "10"; cov "1728.788574";
SIRV5	StringTie	exon	6659	6722	1000	+	.	gene_id "STRG.11"; transcript_id "STRG.11.3"; exon_number "11"; cov "674.665894";
SIRV5	StringTie	exon	6827	6957	1000	+	.	gene_id "STRG.11"; transcript_id "STRG.11.3"; exon_number "12"; cov "3540.044678";
SIRV5	StringTie	exon	7145	7307	1000	+	.	gene_id "STRG.11"; transcript_id "STRG.11.3"; exon_number "13"; cov "3508.602051";
SIRV5	StringTie	exon	7682	7762	1000	+	.	gene_id "STRG.11"; transcript_id "STRG.11.3"; exon_number "14"; cov "3442.239502";
SIRV5	StringTie	exon	7871	8016	1000	+	.	gene_id "STRG.11"; transcript_id "STRG.11.3"; exon_number "15"; cov "3453.919922";
SIRV5	StringTie	exon	8278	8381	1000	+	.	gene_id "STRG.11"; transcript_id "STRG.11.3"; exon_number "16"; cov "3582.816895";
SIRV5	StringTie	exon	8455	8585	1000	+	.	gene_id "STRG.11"; transcript_id "STRG.11.3"; exon_number "17"; cov "3690.958984";
SIRV5	StringTie	exon	10859	10991	1000	+	.	gene_id "STRG.11"; transcript_id "STRG.11.3"; exon_number "18"; cov "17453.130859";
SIRV5	StringTie	exon	11134	11867	1000	+	.	gene_id "STRG.11"; transcript_id "STRG.11.3"; exon_number "19"; cov "2735.277344";
SIRV5	StringTie	transcript	1000	2438	1000	+	.	gene_id "STRG.11"; transcript_id "STRG.11.4"; cov "3620.173096"; FPKM "24179.880859"; TPM "44268.007812";
SIRV5	StringTie	exon	1000	1149	1000	+	.	gene_id "STRG.11"; transcript_id "STRG.11.4"; exon_number "1"; cov "3132.018066";
SIRV5	StringTie	exon	1988	2438	1000	+	.	gene_id "STRG.11"; transcript_id "STRG.11.4"; exon_number "2"; cov "3782.531006";
SIRV5	StringTie	transcript	1000	11867	1000	+	.	gene_id "STRG.11"; transcript_id "STRG.11.5"; cov "897.139893"; FPKM "5992.182129"; TPM "10970.358398";
SIRV5	StringTie	exon	1000	1149	1000	+	.	gene_id "STRG.11"; transcript_id "STRG.11.5"; exon_number "1"; cov "512.970581";
SIRV5	StringTie	exon	1988	2033	1000	+	.	gene_id "STRG.11"; transcript_id "STRG.11.5"; exon_number "2"; cov "383.447906";
SIRV5	StringTie	exon	2120	2315	1000	+	.	gene_id "STRG.11"; transcript_id "STRG.11.5"; exon_number "3"; cov "397.418213";
SIRV5	StringTie	exon	3299	3404	1000	+	.	gene_id "STRG.11"; transcript_id "STRG.11.5"; exon_number "4"; cov "401.163025";
SIRV5	StringTie	exon	3484	3643	1000	+	.	gene_id "STRG.11"; transcript_id "STRG.11.5"; exon_number "5"; cov "319.389465";
SIRV5	StringTie	exon	5381	5450	1000	+	.	gene_id "STRG.11"; transcript_id "STRG.11.5"; exon_number "6"; cov "345.380829";
SIRV5	StringTie	exon	5544	5626	1000	+	.	gene_id "STRG.11"; transcript_id "STRG.11.5"; exon_number "7"; cov "352.120056";
SIRV5	StringTie	exon	6112	6169	1000	+	.	gene_id "STRG.11"; transcript_id "STRG.11.5"; exon_number "8"; cov "322.054779";
SIRV5	StringTie	exon	6328	6452	1000	+	.	gene_id "STRG.11"; transcript_id "STRG.11.5"; exon_number "9"; cov "344.861115";
SIRV5	StringTie	exon	6659	6722	1000	+	.	gene_id "STRG.11"; transcript_id "STRG.11.5"; exon_number "10"; cov "144.635406";
SIRV5	StringTie	exon	6827	6957	1000	+	.	gene_id "STRG.11"; transcript_id "STRG.11.5"; exon_number "11"; cov "2161.418457";
SIRV5	StringTie	exon	7145	7307	1000	+	.	gene_id "STRG.11"; transcript_id "STRG.11.5"; exon_number "12"; cov "2171.237061";
SIRV5	StringTie	exon	7682	7762	1000	+	.	gene_id "STRG.11"; transcript_id "STRG.11.5"; exon_number "13"; cov "2181.989502";
SIRV5	StringTie	exon	7871	8381	1000	+	.	gene_id "STRG.11"; transcript_id "STRG.11.5"; exon_number "14"; cov "2176.596436";
SIRV5	StringTie	exon	8455	8585	1000	+	.	gene_id "STRG.11"; transcript_id "STRG.11.5"; exon_number "15"; cov "2247.660400";
SIRV5	StringTie	exon	10859	10991	1000	+	.	gene_id "STRG.11"; transcript_id "STRG.11.5"; exon_number "16"; cov "95.982079";
SIRV5	StringTie	exon	11134	11867	1000	+	.	gene_id "STRG.11"; transcript_id "STRG.11.5"; exon_number "17"; cov "21.233133";
SIRV5	StringTie	transcript	1000	11867	1000	+	.	gene_id "STRG.11"; transcript_id "STRG.11.6"; cov "852.026367"; FPKM "5690.859863"; TPM "10418.703125";
SIRV5	StringTie	exon	1000	1149	1000	+	.	gene_id "STRG.11"; transcript_id "STRG.11.6"; exon_number "1"; cov "499.530640";
SIRV5	StringTie	exon	1988	2033	1000	+	.	gene_id "STRG.11"; transcript_id "STRG.11.6"; exon_number "2"; cov "1172.650757";
SIRV5	StringTie	exon	2120	2315	1000	+	.	gene_id "STRG.11"; transcript_id "STRG.11.6"; exon_number "3"; cov "1194.636597";
SIRV5	StringTie	exon	3299	3404	1000	+	.	gene_id "STRG.11"; transcript_id "STRG.11.6"; exon_number "4"; cov "1197.981201";
SIRV5	StringTie	exon	3484	3643	1000	+	.	gene_id "STRG.11"; transcript_id "STRG.11.6"; exon_number "5"; cov "1160.304932";
SIRV5	StringTie	exon	5381	5450	1000	+	.	gene_id "STRG.11"; transcript_id "STRG.11.6"; exon_number "6"; cov "1197.378052";
SIRV5	StringTie	exon	5544	5626	1000	+	.	gene_id "STRG.11"; transcript_id "STRG.11.6"; exon_number "7"; cov "1197.294434";
SIRV5	StringTie	exon	6112	6169	1000	+	.	gene_id "STRG.11"; transcript_id "STRG.11.6"; exon_number "8"; cov "1195.463501";
SIRV5	StringTie	exon	6328	6452	1000	+	.	gene_id "STRG.11"; transcript_id "STRG.11.6"; exon_number "9"; cov "1216.100830";
SIRV5	StringTie	exon	6659	6722	1000	+	.	gene_id "STRG.11"; transcript_id "STRG.11.6"; exon_number "10"; cov "1196.149048";
SIRV5	StringTie	exon	6827	6957	1000	+	.	gene_id "STRG.11"; transcript_id "STRG.11.6"; exon_number "11"; cov "1072.776611";
SIRV5	StringTie	exon	7145	7307	1000	+	.	gene_id "STRG.11"; transcript_id "STRG.11.6"; exon_number "12"; cov "1102.828125";
SIRV5	StringTie	exon	7682	7762	1000	+	.	gene_id "STRG.11"; transcript_id "STRG.11.6"; exon_number "13"; cov "1106.165649";
SIRV5	StringTie	exon	7871	8016	1000	+	.	gene_id "STRG.11"; transcript_id "STRG.11.6"; exon_number "14"; cov "1195.991577";
SIRV5	StringTie	exon	8278	8381	1000	+	.	gene_id "STRG.11"; transcript_id "STRG.11.6"; exon_number "15"; cov "1214.978394";
SIRV5	StringTie	exon	8455	8585	1000	+	.	gene_id "STRG.11"; transcript_id "STRG.11.6"; exon_number "16"; cov "1146.408691";
SIRV5	StringTie	exon	10859	10991	1000	+	.	gene_id "STRG.11"; transcript_id "STRG.11.6"; exon_number "17"; cov "729.897888";
SIRV5	StringTie	exon	11312	11867	1000	+	.	gene_id "STRG.11"; transcript_id "STRG.11.6"; exon_number "18"; cov "31.924028";
SIRV5	StringTie	transcript	1000	11867	1000	+	.	gene_id "STRG.11"; transcript_id "STRG.11.7"; cov "93.038155"; FPKM "621.421021"; TPM "1137.684204";
SIRV5	StringTie	exon	1000	1149	1000	+	.	gene_id "STRG.11"; transcript_id "STRG.11.7"; exon_number "1"; cov "55.642265";
SIRV5	StringTie	exon	1988	2033	1000	+	.	gene_id "STRG.11"; transcript_id "STRG.11.7"; exon_number "2"; cov "40.061718";
SIRV5	StringTie	exon	2120	2156	1000	+	.	gene_id "STRG.11"; transcript_id "STRG.11.7"; exon_number "3"; cov "40.125771";
SIRV5	StringTie	exon	2271	2315	1000	+	.	gene_id "STRG.11"; transcript_id "STRG.11.7"; exon_number "4"; cov "40.139103";
SIRV5	StringTie	exon	3299	3404	1000	+	.	gene_id "STRG.11"; transcript_id "STRG.11.7"; exon_number "5"; cov "42.062790";
SIRV5	StringTie	exon	3484	3643	1000	+	.	gene_id "STRG.11"; transcript_id "STRG.11.7"; exon_number "6"; cov "43.124493";
SIRV5	StringTie	exon	5381	5450	1000	+	.	gene_id "STRG.11"; transcript_id "STRG.11.7"; exon_number "7"; cov "42.189796";
SIRV5	StringTie	exon	5544	5626	1000	+	.	gene_id "STRG.11"; transcript_id "STRG.11.7"; exon_number "8"; cov "42.816246";
SIRV5	StringTie	exon	6112	6169	1000	+	.	gene_id "STRG.11"; transcript_id "STRG.11.7"; exon_number "9"; cov "43.523758";
SIRV5	StringTie	exon	6328	6957	1000	+	.	gene_id "STRG.11"; transcript_id "STRG.11.7"; exon_number "10"; cov "62.958401";
SIRV5	StringTie	exon	7145	7307	1000	+	.	gene_id "STRG.11"; transcript_id "STRG.11.7"; exon_number "11"; cov "238.856644";
SIRV5	StringTie	exon	7682	7762	1000	+	.	gene_id "STRG.11"; transcript_id "STRG.11.7"; exon_number "12"; cov "240.225494";
SIRV5	StringTie	exon	7871	8381	1000	+	.	gene_id "STRG.11"; transcript_id "STRG.11.7"; exon_number "13"; cov "243.108017";
SIRV5	StringTie	exon	8455	8585	1000	+	.	gene_id "STRG.11"; transcript_id "STRG.11.7"; exon_number "14"; cov "249.494537";
SIRV5	StringTie	exon	10859	10991	1000	+	.	gene_id "STRG.11"; transcript_id "STRG.11.7"; exon_number "15"; cov "10.676963";
SIRV5	StringTie	exon	11134	11867	1000	+	.	gene_id "STRG.11"; transcript_id "STRG.11.7"; exon_number "16"; cov "2.309772";
SIRV5	StringTie	transcript	1000	11867	1000	+	.	gene_id "STRG.11"; transcript_id "STRG.11.8"; cov "52.780380"; FPKM "352.531036"; TPM "645.406250";
SIRV5	StringTie	exon	1000	1149	1000	+	.	gene_id "STRG.11"; transcript_id "STRG.11.8"; exon_number "1"; cov "39.111805";
SIRV5	StringTie	exon	1988	2156	1000	+	.	gene_id "STRG.11"; transcript_id "STRG.11.8"; exon_number "2"; cov "38.091171";
SIRV5	StringTie	exon	2271	2315	1000	+	.	gene_id "STRG.11"; transcript_id "STRG.11.8"; exon_number "3"; cov "48.976768";
SIRV5	StringTie	exon	3299	3404	1000	+	.	gene_id "STRG.11"; transcript_id "STRG.11.8"; exon_number "4"; cov "47.529755";
SIRV5	StringTie	exon	3484	3643	1000	+	.	gene_id "STRG.11"; transcript_id "STRG.11.8"; exon_number "5"; cov "25.313210";
SIRV5	StringTie	exon	5381	5450	1000	+	.	gene_id "STRG.11"; transcript_id "STRG.11.8"; exon_number "6"; cov "23.747137";
SIRV5	StringTie	exon	5544	5626	1000	+	.	gene_id "STRG.11"; transcript_id "STRG.11.8"; exon_number "7"; cov "24.329220";
SIRV5	StringTie	exon	6112	6169	1000	+	.	gene_id "STRG.11"; transcript_id "STRG.11.8"; exon_number "8"; cov "23.334984";
SIRV5	StringTie	exon	6328	6452	1000	+	.	gene_id "STRG.11"; transcript_id "STRG.11.8"; exon_number "9"; cov "32.561333";
SIRV5	StringTie	exon	6659	6722	1000	+	.	gene_id "STRG.11"; transcript_id "STRG.11.8"; exon_number "10"; cov "10.352346";
SIRV5	StringTie	exon	6827	6957	1000	+	.	gene_id "STRG.11"; transcript_id "STRG.11.8"; exon_number "11"; cov "117.759041";
SIRV5	StringTie	exon	7145	7307	1000	+	.	gene_id "STRG.11"; transcript_id "STRG.11.8"; exon_number "12"; cov "118.477806";
SIRV5	StringTie	exon	7682	7762	1000	+	.	gene_id "STRG.11"; transcript_id "STRG.11.8"; exon_number "13"; cov "119.179932";
SIRV5	StringTie	exon	7871	8381	1000	+	.	gene_id "STRG.11"; transcript_id "STRG.11.8"; exon_number "14"; cov "115.339264";
SIRV5	StringTie	exon	8455	8585	1000	+	.	gene_id "STRG.11"; transcript_id "STRG.11.8"; exon_number "15"; cov "119.003090";
SIRV5	StringTie	exon	10859	10991	1000	+	.	gene_id "STRG.11"; transcript_id "STRG.11.8"; exon_number "16"; cov "5.066429";
SIRV5	StringTie	exon	11134	11867	1000	+	.	gene_id "STRG.11"; transcript_id "STRG.11.8"; exon_number "17"; cov "1.150303";
SIRV5	StringTie	transcript	1000	11867	1000	+	.	gene_id "STRG.11"; transcript_id "STRG.11.9"; cov "12.420094"; FPKM "82.956367"; TPM "151.874741";
SIRV5	StringTie	exon	1000	1149	1000	+	.	gene_id "STRG.11"; transcript_id "STRG.11.9"; exon_number "1"; cov "12.073663";
SIRV5	StringTie	exon	1988	2033	1000	+	.	gene_id "STRG.11"; transcript_id "STRG.11.9"; exon_number "2"; cov "12.764717";
SIRV5	StringTie	exon	2120	2156	1000	+	.	gene_id "STRG.11"; transcript_id "STRG.11.9"; exon_number "3"; cov "14.714261";
SIRV5	StringTie	exon	2271	2315	1000	+	.	gene_id "STRG.11"; transcript_id "STRG.11.9"; exon_number "4"; cov "17.281704";
SIRV5	StringTie	exon	3299	3643	1000	+	.	gene_id "STRG.11"; transcript_id "STRG.11.9"; exon_number "5"; cov "14.803193";
SIRV5	StringTie	exon	5381	5450	1000	+	.	gene_id "STRG.11"; transcript_id "STRG.11.9"; exon_number "6"; cov "14.982912";
SIRV5	StringTie	exon	5544	5626	1000	+	.	gene_id "STRG.11"; transcript_id "STRG.11.9"; exon_number "7"; cov "15.372209";
SIRV5	StringTie	exon	6112	6169	1000	+	.	gene_id "STRG.11"; transcript_id "STRG.11.9"; exon_number "8"; cov "15.002272";
SIRV5	StringTie	exon	6328	6452	1000	+	.	gene_id "STRG.11"; transcript_id "STRG.11.9"; exon_number "9"; cov "13.993385";
SIRV5	StringTie	exon	6659	6722	1000	+	.	gene_id "STRG.11"; transcript_id "STRG.11.9"; exon_number "10"; cov "6.464670";
SIRV5	StringTie	exon	6827	6957	1000	+	.	gene_id "STRG.11"; transcript_id "STRG.11.9"; exon_number "11"; cov "20.502928";
SIRV5	StringTie	exon	7145	7307	1000	+	.	gene_id "STRG.11"; transcript_id "STRG.11.9"; exon_number "12"; cov "20.592854";
SIRV5	StringTie	exon	7682	7762	1000	+	.	gene_id "STRG.11"; transcript_id "STRG.11.9"; exon_number "13"; cov "20.636658";
SIRV5	StringTie	exon	7871	8381	1000	+	.	gene_id "STRG.11"; transcript_id "STRG.11.9"; exon_number "14"; cov "21.973951";
SIRV5	StringTie	exon	8455	8585	1000	+	.	gene_id "STRG.11"; transcript_id "STRG.11.9"; exon_number "15"; cov "20.656038";
SIRV5	StringTie	exon	10859	10991	1000	+	.	gene_id "STRG.11"; transcript_id "STRG.11.9"; exon_number "16"; cov "0.873071";
SIRV5	StringTie	exon	11134	11867	1000	+	.	gene_id "STRG.11"; transcript_id "STRG.11.9"; exon_number "17"; cov "0.211434";
SIRV5	StringTie	transcript	1000	11867	1000	+	.	gene_id "STRG.11"; transcript_id "STRG.11.10"; cov "8.297079"; FPKM "55.417904"; TPM "101.457901";
SIRV5	StringTie	exon	1000	1149	1000	+	.	gene_id "STRG.11"; transcript_id "STRG.11.10"; exon_number "1"; cov "9.018251";
SIRV5	StringTie	exon	1988	2033	1000	+	.	gene_id "STRG.11"; transcript_id "STRG.11.10"; exon_number "2"; cov "9.578845";
SIRV5	StringTie	exon	2120	2156	1000	+	.	gene_id "STRG.11"; transcript_id "STRG.11.10"; exon_number "3"; cov "9.598789";
SIRV5	StringTie	exon	2271	2315	1000	+	.	gene_id "STRG.11"; transcript_id "STRG.11.10"; exon_number "4"; cov "9.597132";
SIRV5	StringTie	exon	3299	3404	1000	+	.	gene_id "STRG.11"; transcript_id "STRG.11.10"; exon_number "5"; cov "9.778853";
SIRV5	StringTie	exon	3484	3643	1000	+	.	gene_id "STRG.11"; transcript_id "STRG.11.10"; exon_number "6"; cov "9.094299";
SIRV5	StringTie	exon	5381	5450	1000	+	.	gene_id "STRG.11"; transcript_id "STRG.11.10"; exon_number "7"; cov "10.552024";
SIRV5	StringTie	exon	5544	5626	1000	+	.	gene_id "STRG.11"; transcript_id "STRG.11.10"; exon_number "8"; cov "10.514735";
SIRV5	StringTie	exon	6112	6169	1000	+	.	gene_id "STRG.11"; transcript_id "STRG.11.10"; exon_number "9"; cov "9.216515";
SIRV5	StringTie	exon	6328	6452	1000	+	.	gene_id "STRG.11"; transcript_id "STRG.11.10"; exon_number "10"; cov "22.282816";
SIRV5	StringTie	exon	6659	6722	1000	+	.	gene_id "STRG.11"; transcript_id "STRG.11.10"; exon_number "11"; cov "10.580111";
SIRV5	StringTie	exon	6827	6957	1000	+	.	gene_id "STRG.11"; transcript_id "STRG.11.10"; exon_number "12"; cov "8.473844";
SIRV5	StringTie	exon	7145	7762	1000	+	.	gene_id "STRG.11"; transcript_id "STRG.11.10"; exon_number "13"; cov "6.303447";
SIRV5	StringTie	exon	7871	8381	1000	+	.	gene_id "STRG.11"; transcript_id "STRG.11.10"; exon_number "14"; cov "18.975590";
SIRV5	StringTie	exon	8455	8585	1000	+	.	gene_id "STRG.11"; transcript_id "STRG.11.10"; exon_number "15"; cov "8.169683";
SIRV5	StringTie	exon	10859	10991	1000	+	.	gene_id "STRG.11"; transcript_id "STRG.11.10"; exon_number "16"; cov "0.344889";
SIRV5	StringTie	exon	11134	11867	1000	+	.	gene_id "STRG.11"; transcript_id "STRG.11.10"; exon_number "17"; cov "0.093448";
SIRV5	StringTie	transcript	1000	11867	1000	+	.	gene_id "STRG.11"; transcript_id "STRG.11.11"; cov "7.412902"; FPKM "49.512299"; TPM "90.646057";
SIRV5	StringTie	exon	1000	1149	1000	+	.	gene_id "STRG.11"; transcript_id "STRG.11.11"; exon_number "1"; cov "8.591470";
SIRV5	StringTie	exon	1988	2033	1000	+	.	gene_id "STRG.11"; transcript_id "STRG.11.11"; exon_number "2"; cov "11.080786";
SIRV5	StringTie	exon	2120	2156	1000	+	.	gene_id "STRG.11"; transcript_id "STRG.11.11"; exon_number "3"; cov "11.101600";
SIRV5	StringTie	exon	2271	2315	1000	+	.	gene_id "STRG.11"; transcript_id "STRG.11.11"; exon_number "4"; cov "11.099314";
SIRV5	StringTie	exon	3299	3404	1000	+	.	gene_id "STRG.11"; transcript_id "STRG.11.11"; exon_number "5"; cov "12.270103";
SIRV5	StringTie	exon	3484	3643	1000	+	.	gene_id "STRG.11"; transcript_id "STRG.11.11"; exon_number "6"; cov "9.067976";
SIRV5	StringTie	exon	5381	5626	1000	+	.	gene_id "STRG.11"; transcript_id "STRG.11.11"; exon_number "7"; cov "15.275834";
SIRV5	StringTie	exon	6112	6169	1000	+	.	gene_id "STRG.11"; transcript_id "STRG.11.11"; exon_number "8"; cov "9.759597";
SIRV5	StringTie	exon	6328	6452	1000	+	.	gene_id "STRG.11"; transcript_id "STRG.11.11"; exon_number "9"; cov "13.491891";
SIRV5	StringTie	exon	6659	6722	1000	+	.	gene_id "STRG.11"; transcript_id "STRG.11.11"; exon_number "10"; cov "9.446625";
SIRV5	StringTie	exon	6827	7307	1000	+	.	gene_id "STRG.11"; transcript_id "STRG.11.11"; exon_number "11"; cov "4.706321";
SIRV5	StringTie	exon	7682	7762	1000	+	.	gene_id "STRG.11"; transcript_id "STRG.11.11"; exon_number "12"; cov "3.413024";
SIRV5	StringTie	exon	7871	8381	1000	+	.	gene_id "STRG.11"; transcript_id "STRG.11.11"; exon_number "13"; cov "13.933529";
SIRV5	StringTie	exon	8455	8585	1000	+	.	gene_id "STRG.11"; transcript_id "STRG.11.11"; exon_number "14"; cov "9.540994";
SIRV5	StringTie	exon	10859	10991	1000	+	.	gene_id "STRG.11"; transcript_id "STRG.11.11"; exon_number "15"; cov "0.141629";
SIRV5	StringTie	exon	11134	11867	1000	+	.	gene_id "STRG.11"; transcript_id "STRG.11.11"; exon_number "16"; cov "0.048022";
SIRV5	StringTie	transcript	1000	11867	1000	+	.	gene_id "STRG.11"; transcript_id "STRG.11.12"; cov "6.657353"; FPKM "44.465832"; TPM "81.407089";
SIRV5	StringTie	exon	1000	1149	1000	+	.	gene_id "STRG.11"; transcript_id "STRG.11.12"; exon_number "1"; cov "4.554015";
SIRV5	StringTie	exon	1988	2033	1000	+	.	gene_id "STRG.11"; transcript_id "STRG.11.12"; exon_number "2"; cov "5.044760";
SIRV5	StringTie	exon	2120	2156	1000	+	.	gene_id "STRG.11"; transcript_id "STRG.11.12"; exon_number "3"; cov "5.054640";
SIRV5	StringTie	exon	2271	2315	1000	+	.	gene_id "STRG.11"; transcript_id "STRG.11.12"; exon_number "4"; cov "7.053878";
SIRV5	StringTie	exon	3299	3404	1000	+	.	gene_id "STRG.11"; transcript_id "STRG.11.12"; exon_number "5"; cov "7.145748";
SIRV5	StringTie	exon	3484	3643	1000	+	.	gene_id "STRG.11"; transcript_id "STRG.11.12"; exon_number "6"; cov "4.549859";
SIRV5	StringTie	exon	5381	5450	1000	+	.	gene_id "STRG.11"; transcript_id "STRG.11.12"; exon_number "7"; cov "9.161764";
SIRV5	StringTie	exon	5544	5626	1000	+	.	gene_id "STRG.11"; transcript_id "STRG.11.12"; exon_number "8"; cov "9.143616";
SIRV5	StringTie	exon	6112	6169	1000	+	.	gene_id "STRG.11"; transcript_id "STRG.11.12"; exon_number "9"; cov "5.240211";
SIRV5	StringTie	exon	6328	6452	1000	+	.	gene_id "STRG.11"; transcript_id "STRG.11.12"; exon_number "10"; cov "15.096092";
SIRV5	StringTie	exon	6659	6722	1000	+	.	gene_id "STRG.11"; transcript_id "STRG.11.12"; exon_number "11"; cov "10.668436";
SIRV5	StringTie	exon	6827	7307	1000	+	.	gene_id "STRG.11"; transcript_id "STRG.11.12"; exon_number "12"; cov "5.496249";
SIRV5	StringTie	exon	7682	7762	1000	+	.	gene_id "STRG.11"; transcript_id "STRG.11.12"; exon_number "13"; cov "4.366573";
SIRV5	StringTie	exon	7871	8381	1000	+	.	gene_id "STRG.11"; transcript_id "STRG.11.12"; exon_number "14"; cov "16.948603";
SIRV5	StringTie	exon	8455	8585	1000	+	.	gene_id "STRG.11"; transcript_id "STRG.11.12"; exon_number "15"; cov "8.991128";
SIRV5	StringTie	exon	10859	10991	1000	+	.	gene_id "STRG.11"; transcript_id "STRG.11.12"; exon_number "16"; cov "0.166906";
SIRV5	StringTie	exon	11134	11867	1000	+	.	gene_id "STRG.11"; transcript_id "STRG.11.12"; exon_number "17"; cov "0.047323";
SIRV5	StringTie	transcript	1000	11867	1000	+	.	gene_id "STRG.11"; transcript_id "STRG.11.13"; cov "5.872854"; FPKM "39.226002"; TPM "71.814117";
SIRV5	StringTie	exon	1000	1149	1000	+	.	gene_id "STRG.11"; transcript_id "STRG.11.13"; exon_number "1"; cov "1.433947";
SIRV5	StringTie	exon	1988	2033	1000	+	.	gene_id "STRG.11"; transcript_id "STRG.11.13"; exon_number "2"; cov "1.016063";
SIRV5	StringTie	exon	2120	2156	1000	+	.	gene_id "STRG.11"; transcript_id "STRG.11.13"; exon_number "3"; cov "1.592380";
SIRV5	StringTie	exon	2271	2315	1000	+	.	gene_id "STRG.11"; transcript_id "STRG.11.13"; exon_number "4"; cov "1.592625";
SIRV5	StringTie	exon	3299	3404	1000	+	.	gene_id "STRG.11"; transcript_id "STRG.11.13"; exon_number "5"; cov "1.622235";
SIRV5	StringTie	exon	3484	3643	1000	+	.	gene_id "STRG.11"; transcript_id "STRG.11.13"; exon_number "6"; cov "1.155300";
SIRV5	StringTie	exon	5381	5450	1000	+	.	gene_id "STRG.11"; transcript_id "STRG.11.13"; exon_number "7"; cov "1.640286";
SIRV5	StringTie	exon	5544	5626	1000	+	.	gene_id "STRG.11"; transcript_id "STRG.11.13"; exon_number "8"; cov "1.639001";
SIRV5	StringTie	exon	6112	6169	1000	+	.	gene_id "STRG.11"; transcript_id "STRG.11.13"; exon_number "9"; cov "1.090696";
SIRV5	StringTie	exon	6328	6452	1000	+	.	gene_id "STRG.11"; transcript_id "STRG.11.13"; exon_number "10"; cov "2.960371";
SIRV5	StringTie	exon	6659	6722	1000	+	.	gene_id "STRG.11"; transcript_id "STRG.11.13"; exon_number "11"; cov "2.171744";
SIRV5	StringTie	exon	6827	6957	1000	+	.	gene_id "STRG.11"; transcript_id "STRG.11.13"; exon_number "12"; cov "1.150257";
SIRV5	StringTie	exon	7145	7307	1000	+	.	gene_id "STRG.11"; transcript_id "STRG.11.13"; exon_number "13"; cov "1.123238";
SIRV5	StringTie	exon	7682	8381	1000	+	.	gene_id "STRG.11"; transcript_id "STRG.11.13"; exon_number "14"; cov "14.614858";
SIRV5	StringTie	exon	8455	8585	1000	+	.	gene_id "STRG.11"; transcript_id "STRG.11.13"; exon_number "15"; cov "7.606545";
SIRV5	StringTie	exon	10859	10991	1000	+	.	gene_id "STRG.11"; transcript_id "STRG.11.13"; exon_number "16"; cov "14.000868";
SIRV5	StringTie	exon	11312	11867	1000	+	.	gene_id "STRG.11"; transcript_id "STRG.11.13"; exon_number "17"; cov "2.162231";
SIRV5	StringTie	transcript	1000	11867	1000	+	.	gene_id "STRG.11"; transcript_id "STRG.11.14"; cov "4.181306"; FPKM "27.927803"; TPM "51.129623";
SIRV5	StringTie	exon	1000	1149	1000	+	.	gene_id "STRG.11"; transcript_id "STRG.11.14"; exon_number "1"; cov "2.288524";
SIRV5	StringTie	exon	1988	2033	1000	+	.	gene_id "STRG.11"; transcript_id "STRG.11.14"; exon_number "2"; cov "2.022570";
SIRV5	StringTie	exon	2120	2156	1000	+	.	gene_id "STRG.11"; transcript_id "STRG.11.14"; exon_number "3"; cov "2.453037";
SIRV5	StringTie	exon	2271	2315	1000	+	.	gene_id "STRG.11"; transcript_id "STRG.11.14"; exon_number "4"; cov "2.452672";
SIRV5	StringTie	exon	3299	3404	1000	+	.	gene_id "STRG.11"; transcript_id "STRG.11.14"; exon_number "5"; cov "2.498867";
SIRV5	StringTie	exon	3484	3643	1000	+	.	gene_id "STRG.11"; transcript_id "STRG.11.14"; exon_number "6"; cov "2.275625";
SIRV5	StringTie	exon	5381	5450	1000	+	.	gene_id "STRG.11"; transcript_id "STRG.11.14"; exon_number "7"; cov "2.507422";
SIRV5	StringTie	exon	5544	5626	1000	+	.	gene_id "STRG.11"; transcript_id "STRG.11.14"; exon_number "8"; cov "2.498474";
SIRV5	StringTie	exon	6112	6169	1000	+	.	gene_id "STRG.11"; transcript_id "STRG.11.14"; exon_number "9"; cov "2.121300";
SIRV5	StringTie	exon	6328	6452	1000	+	.	gene_id "STRG.11"; transcript_id "STRG.11.14"; exon_number "10"; cov "5.071860";
SIRV5	StringTie	exon	6659	6722	1000	+	.	gene_id "STRG.11"; transcript_id "STRG.11.14"; exon_number "11"; cov "2.885688";
SIRV5	StringTie	exon	6827	6957	1000	+	.	gene_id "STRG.11"; transcript_id "STRG.11.14"; exon_number "12"; cov "2.147723";
SIRV5	StringTie	exon	7145	7307	1000	+	.	gene_id "STRG.11"; transcript_id "STRG.11.14"; exon_number "13"; cov "2.130748";
SIRV5	StringTie	exon	7682	8381	1000	+	.	gene_id "STRG.11"; transcript_id "STRG.11.14"; exon_number "14"; cov "11.774275";
SIRV5	StringTie	exon	8455	8585	1000	+	.	gene_id "STRG.11"; transcript_id "STRG.11.14"; exon_number "15"; cov "5.934580";
SIRV5	StringTie	exon	10859	10991	1000	+	.	gene_id "STRG.11"; transcript_id "STRG.11.14"; exon_number "16"; cov "0.090031";
SIRV5	StringTie	exon	11134	11867	1000	+	.	gene_id "STRG.11"; transcript_id "STRG.11.14"; exon_number "17"; cov "0.034395";
SIRV5	StringTie	transcript	1000	11867	1000	+	.	gene_id "STRG.11"; transcript_id "STRG.11.15"; cov "3.607604"; FPKM "24.095930"; TPM "44.114311";
SIRV5	StringTie	exon	1000	1149	1000	+	.	gene_id "STRG.11"; transcript_id "STRG.11.15"; exon_number "1"; cov "1.149196";
SIRV5	StringTie	exon	1988	2033	1000	+	.	gene_id "STRG.11"; transcript_id "STRG.11.15"; exon_number "2"; cov "1.011366";
SIRV5	StringTie	exon	2120	2156	1000	+	.	gene_id "STRG.11"; transcript_id "STRG.11.15"; exon_number "3"; cov "1.013815";
SIRV5	StringTie	exon	2271	2315	1000	+	.	gene_id "STRG.11"; transcript_id "STRG.11.15"; exon_number "4"; cov "1.013640";
SIRV5	StringTie	exon	3299	3404	1000	+	.	gene_id "STRG.11"; transcript_id "STRG.11.15"; exon_number "5"; cov "1.036848";
SIRV5	StringTie	exon	3484	3643	1000	+	.	gene_id "STRG.11"; transcript_id "STRG.11.15"; exon_number "6"; cov "1.138110";
SIRV5	StringTie	exon	5381	5450	1000	+	.	gene_id "STRG.11"; transcript_id "STRG.11.15"; exon_number "7"; cov "1.041360";
SIRV5	StringTie	exon	5544	5626	1000	+	.	gene_id "STRG.11"; transcript_id "STRG.11.15"; exon_number "8"; cov "3.036940";
SIRV5	StringTie	exon	6112	6169	1000	+	.	gene_id "STRG.11"; transcript_id "STRG.11.15"; exon_number "9"; cov "1.061162";
SIRV5	StringTie	exon	6328	6452	1000	+	.	gene_id "STRG.11"; transcript_id "STRG.11.15"; exon_number "10"; cov "5.324223";
SIRV5	StringTie	exon	6659	6722	1000	+	.	gene_id "STRG.11"; transcript_id "STRG.11.15"; exon_number "11"; cov "4.017388";
SIRV5	StringTie	exon	6827	6957	1000	+	.	gene_id "STRG.11"; transcript_id "STRG.11.15"; exon_number "12"; cov "1.075163";
SIRV5	StringTie	exon	7145	7307	1000	+	.	gene_id "STRG.11"; transcript_id "STRG.11.15"; exon_number "13"; cov "1.066359";
SIRV5	StringTie	exon	7682	7762	1000	+	.	gene_id "STRG.11"; transcript_id "STRG.11.15"; exon_number "14"; cov "1.058711";
SIRV5	StringTie	exon	7871	8585	1000	+	.	gene_id "STRG.11"; transcript_id "STRG.11.15"; exon_number "15"; cov "11.388996";
SIRV5	StringTie	exon	10859	10991	1000	+	.	gene_id "STRG.11"; transcript_id "STRG.11.15"; exon_number "16"; cov "0.045400";
SIRV5	StringTie	exon	11134	11867	1000	+	.	gene_id "STRG.11"; transcript_id "STRG.11.15"; exon_number "17"; cov "0.017553";
SIRV5	StringTie	transcript	1000	11867	1000	+	.	gene_id "STRG.11"; transcript_id "STRG.11.16"; cov "2.881587"; FPKM "19.246714"; TPM "35.236469";
SIRV5	StringTie	exon	1000	1149	1000	+	.	gene_id "STRG.11"; transcript_id "STRG.11.16"; exon_number "1"; cov "1.393112";
SIRV5	StringTie	exon	1988	2033	1000	+	.	gene_id "STRG.11"; transcript_id "STRG.11.16"; exon_number "2"; cov "1.524583";
SIRV5	StringTie	exon	2120	2156	1000	+	.	gene_id "STRG.11"; transcript_id "STRG.11.16"; exon_number "3"; cov "1.526534";
SIRV5	StringTie	exon	2271	2315	1000	+	.	gene_id "STRG.11"; transcript_id "STRG.11.16"; exon_number "4"; cov "1.526718";
SIRV5	StringTie	exon	3299	3404	1000	+	.	gene_id "STRG.11"; transcript_id "STRG.11.16"; exon_number "5"; cov "1.555410";
SIRV5	StringTie	exon	3484	3643	1000	+	.	gene_id "STRG.11"; transcript_id "STRG.11.16"; exon_number "6"; cov "1.152835";
SIRV5	StringTie	exon	5381	5450	1000	+	.	gene_id "STRG.11"; transcript_id "STRG.11.16"; exon_number "7"; cov "1.826116";
SIRV5	StringTie	exon	5544	5626	1000	+	.	gene_id "STRG.11"; transcript_id "STRG.11.16"; exon_number "8"; cov "1.824381";
SIRV5	StringTie	exon	6112	6169	1000	+	.	gene_id "STRG.11"; transcript_id "STRG.11.16"; exon_number "9"; cov "1.341057";
SIRV5	StringTie	exon	6328	6452	1000	+	.	gene_id "STRG.11"; transcript_id "STRG.11.16"; exon_number "10"; cov "3.650056";
SIRV5	StringTie	exon	6659	6722	1000	+	.	gene_id "STRG.11"; transcript_id "STRG.11.16"; exon_number "11"; cov "2.549642";
SIRV5	StringTie	exon	6827	6957	1000	+	.	gene_id "STRG.11"; transcript_id "STRG.11.16"; exon_number "12"; cov "1.111746";
SIRV5	StringTie	exon	7145	7762	1000	+	.	gene_id "STRG.11"; transcript_id "STRG.11.16"; exon_number "13"; cov "1.381150";
SIRV5	StringTie	exon	7871	8381	1000	+	.	gene_id "STRG.11"; transcript_id "STRG.11.16"; exon_number "14"; cov "5.083375";
SIRV5	StringTie	exon	8455	8585	1000	+	.	gene_id "STRG.11"; transcript_id "STRG.11.16"; exon_number "15"; cov "2.469060";
SIRV5	StringTie	exon	10859	10991	1000	+	.	gene_id "STRG.11"; transcript_id "STRG.11.16"; exon_number "16"; cov "14.000832";
SIRV5	StringTie	exon	11312	11867	1000	+	.	gene_id "STRG.11"; transcript_id "STRG.11.16"; exon_number "17"; cov "2.160969";
SIRV5	StringTie	transcript	1924	11867	1000	+	.	gene_id "STRG.11"; transcript_id "STRG.11.17"; cov "47.510479"; FPKM "317.332275"; TPM "580.965149";
SIRV5	StringTie	exon	1924	2033	1000	+	.	gene_id "STRG.11"; transcript_id "STRG.11.17"; exon_number "1"; cov "85.425026";
SIRV5	StringTie	exon	2120	2156	1000	+	.	gene_id "STRG.11"; transcript_id "STRG.11.17"; exon_number "2"; cov "87.049026";
SIRV5	StringTie	exon	2271	2315	1000	+	.	gene_id "STRG.11"; transcript_id "STRG.11.17"; exon_number "3"; cov "86.692612";
SIRV5	StringTie	exon	3299	3404	1000	+	.	gene_id "STRG.11"; transcript_id "STRG.11.17"; exon_number "4"; cov "87.536880";
SIRV5	StringTie	exon	3484	3643	1000	+	.	gene_id "STRG.11"; transcript_id "STRG.11.17"; exon_number "5"; cov "37.634499";
SIRV5	StringTie	exon	5381	5450	1000	+	.	gene_id "STRG.11"; transcript_id "STRG.11.17"; exon_number "6"; cov "24.353340";
SIRV5	StringTie	exon	5544	5626	1000	+	.	gene_id "STRG.11"; transcript_id "STRG.11.17"; exon_number "7"; cov "25.856092";
SIRV5	StringTie	exon	6112	6452	1000	+	.	gene_id "STRG.11"; transcript_id "STRG.11.17"; exon_number "8"; cov "11.989300";
SIRV5	StringTie	exon	6659	6722	1000	+	.	gene_id "STRG.11"; transcript_id "STRG.11.17"; exon_number "9"; cov "6.855160";
SIRV5	StringTie	exon	6827	6957	1000	+	.	gene_id "STRG.11"; transcript_id "STRG.11.17"; exon_number "10"; cov "94.525192";
SIRV5	StringTie	exon	7145	7307	1000	+	.	gene_id "STRG.11"; transcript_id "STRG.11.17"; exon_number "11"; cov "94.964684";
SIRV5	StringTie	exon	7682	7762	1000	+	.	gene_id "STRG.11"; transcript_id "STRG.11.17"; exon_number "12"; cov "95.623093";
SIRV5	StringTie	exon	7871	8381	1000	+	.	gene_id "STRG.11"; transcript_id "STRG.11.17"; exon_number "13"; cov "94.378555";
SIRV5	StringTie	exon	8455	8585	1000	+	.	gene_id "STRG.11"; transcript_id "STRG.11.17"; exon_number "14"; cov "95.514519";
SIRV5	StringTie	exon	10859	10991	1000	+	.	gene_id "STRG.11"; transcript_id "STRG.11.17"; exon_number "15"; cov "4.051985";
SIRV5	StringTie	exon	11134	11867	1000	+	.	gene_id "STRG.11"; transcript_id "STRG.11.17"; exon_number "16"; cov "0.950082";
SIRV5	StringTie	transcript	1924	11867	1000	+	.	gene_id "STRG.11"; transcript_id "STRG.11.18"; cov "31.316648"; FPKM "209.170349"; TPM "382.944580";
SIRV5	StringTie	exon	1924	2033	1000	+	.	gene_id "STRG.11"; transcript_id "STRG.11.18"; exon_number "1"; cov "223.911545";
SIRV5	StringTie	exon	2120	2156	1000	+	.	gene_id "STRG.11"; transcript_id "STRG.11.18"; exon_number "2"; cov "229.031097";
SIRV5	StringTie	exon	2271	2315	1000	+	.	gene_id "STRG.11"; transcript_id "STRG.11.18"; exon_number "3"; cov "228.365814";
SIRV5	StringTie	exon	3299	3404	1000	+	.	gene_id "STRG.11"; transcript_id "STRG.11.18"; exon_number "4"; cov "232.345551";
SIRV5	StringTie	exon	3484	3643	1000	+	.	gene_id "STRG.11"; transcript_id "STRG.11.18"; exon_number "5"; cov "68.492088";
SIRV5	StringTie	exon	5381	5450	1000	+	.	gene_id "STRG.11"; transcript_id "STRG.11.18"; exon_number "6"; cov "55.025227";
SIRV5	StringTie	exon	5544	5626	1000	+	.	gene_id "STRG.11"; transcript_id "STRG.11.18"; exon_number "7"; cov "54.760555";
SIRV5	StringTie	exon	6112	6169	1000	+	.	gene_id "STRG.11"; transcript_id "STRG.11.18"; exon_number "8"; cov "55.949730";
SIRV5	StringTie	exon	6328	6452	1000	+	.	gene_id "STRG.11"; transcript_id "STRG.11.18"; exon_number "9"; cov "10.306918";
SIRV5	StringTie	exon	6659	6722	1000	+	.	gene_id "STRG.11"; transcript_id "STRG.11.18"; exon_number "10"; cov "2.135138";
SIRV5	StringTie	exon	6827	6957	1000	+	.	gene_id "STRG.11"; transcript_id "STRG.11.18"; exon_number "11"; cov "5.661641";
SIRV5	StringTie	exon	7145	8585	1000	+	.	gene_id "STRG.11"; transcript_id "STRG.11.18"; exon_number "12"; cov "6.049459";
SIRV5	StringTie	exon	10859	10991	1000	+	.	gene_id "STRG.11"; transcript_id "STRG.11.18"; exon_number "13"; cov "6.482165";
SIRV5	StringTie	exon	11134	11867	1000	+	.	gene_id "STRG.11"; transcript_id "STRG.11.18"; exon_number "14"; cov "1.218930";
SIRV5	StringTie	transcript	1924	11867	1000	+	.	gene_id "STRG.11"; transcript_id "STRG.11.19"; cov "7.204093"; FPKM "48.117622"; TPM "88.092705";
SIRV5	StringTie	exon	1924	2033	1000	+	.	gene_id "STRG.11"; transcript_id "STRG.11.19"; exon_number "1"; cov "5.530049";
SIRV5	StringTie	exon	2120	2156	1000	+	.	gene_id "STRG.11"; transcript_id "STRG.11.19"; exon_number "2"; cov "6.842792";
SIRV5	StringTie	exon	2271	2315	1000	+	.	gene_id "STRG.11"; transcript_id "STRG.11.19"; exon_number "3"; cov "8.158642";
SIRV5	StringTie	exon	3299	3643	1000	+	.	gene_id "STRG.11"; transcript_id "STRG.11.19"; exon_number "4"; cov "5.442653";
SIRV5	StringTie	exon	5381	5450	1000	+	.	gene_id "STRG.11"; transcript_id "STRG.11.19"; exon_number "5"; cov "2.805369";
SIRV5	StringTie	exon	5544	5626	1000	+	.	gene_id "STRG.11"; transcript_id "STRG.11.19"; exon_number "6"; cov "2.095987";
SIRV5	StringTie	exon	6112	6169	1000	+	.	gene_id "STRG.11"; transcript_id "STRG.11.19"; exon_number "7"; cov "2.150396";
SIRV5	StringTie	exon	6328	6452	1000	+	.	gene_id "STRG.11"; transcript_id "STRG.11.19"; exon_number "8"; cov "6.489054";
SIRV5	StringTie	exon	6659	6722	1000	+	.	gene_id "STRG.11"; transcript_id "STRG.11.19"; exon_number "9"; cov "2.441144";
SIRV5	StringTie	exon	6827	6957	1000	+	.	gene_id "STRG.11"; transcript_id "STRG.11.19"; exon_number "10"; cov "6.450334";
SIRV5	StringTie	exon	7145	7307	1000	+	.	gene_id "STRG.11"; transcript_id "STRG.11.19"; exon_number "11"; cov "6.448016";
SIRV5	StringTie	exon	7682	7762	1000	+	.	gene_id "STRG.11"; transcript_id "STRG.11.19"; exon_number "12"; cov "6.378413";
SIRV5	StringTie	exon	7871	8016	1000	+	.	gene_id "STRG.11"; transcript_id "STRG.11.19"; exon_number "13"; cov "6.026906";
SIRV5	StringTie	exon	8278	8381	1000	+	.	gene_id "STRG.11"; transcript_id "STRG.11.19"; exon_number "14"; cov "6.040878";
SIRV5	StringTie	exon	8455	8585	1000	+	.	gene_id "STRG.11"; transcript_id "STRG.11.19"; exon_number "15"; cov "6.265938";
SIRV5	StringTie	exon	10859	11867	1000	+	.	gene_id "STRG.11"; transcript_id "STRG.11.19"; exon_number "16"; cov "10.064403";
SIRV5	StringTie	transcript	1924	11867	1000	+	.	gene_id "STRG.11"; transcript_id "STRG.11.20"; cov "2.878529"; FPKM "19.226288"; TPM "35.199074";
SIRV5	StringTie	exon	1924	2033	1000	+	.	gene_id "STRG.11"; transcript_id "STRG.11.20"; exon_number "1"; cov "5.146324";
SIRV5	StringTie	exon	2120	2156	1000	+	.	gene_id "STRG.11"; transcript_id "STRG.11.20"; exon_number "2"; cov "5.206987";
SIRV5	StringTie	exon	2271	2315	1000	+	.	gene_id "STRG.11"; transcript_id "STRG.11.20"; exon_number "3"; cov "5.151815";
SIRV5	StringTie	exon	3299	3404	1000	+	.	gene_id "STRG.11"; transcript_id "STRG.11.20"; exon_number "4"; cov "5.215224";
SIRV5	StringTie	exon	3484	3643	1000	+	.	gene_id "STRG.11"; transcript_id "STRG.11.20"; exon_number "5"; cov "2.009364";
SIRV5	StringTie	exon	5381	5450	1000	+	.	gene_id "STRG.11"; transcript_id "STRG.11.20"; exon_number "6"; cov "1.102036";
SIRV5	StringTie	exon	5544	5626	1000	+	.	gene_id "STRG.11"; transcript_id "STRG.11.20"; exon_number "7"; cov "1.098924";
SIRV5	StringTie	exon	6112	6169	1000	+	.	gene_id "STRG.11"; transcript_id "STRG.11.20"; exon_number "8"; cov "1.119297";
SIRV5	StringTie	exon	6328	6452	1000	+	.	gene_id "STRG.11"; transcript_id "STRG.11.20"; exon_number "9"; cov "2.454072";
SIRV5	StringTie	exon	6659	6722	1000	+	.	gene_id "STRG.11"; transcript_id "STRG.11.20"; exon_number "10"; cov "1.149233";
SIRV5	StringTie	exon	6827	6957	1000	+	.	gene_id "STRG.11"; transcript_id "STRG.11.20"; exon_number "11"; cov "1.311799";
SIRV5	StringTie	exon	7145	7307	1000	+	.	gene_id "STRG.11"; transcript_id "STRG.11.20"; exon_number "12"; cov "1.355030";
SIRV5	StringTie	exon	7682	7762	1000	+	.	gene_id "STRG.11"; transcript_id "STRG.11.20"; exon_number "13"; cov "1.312572";
SIRV5	StringTie	exon	7871	8016	1000	+	.	gene_id "STRG.11"; transcript_id "STRG.11.20"; exon_number "14"; cov "3.011407";
SIRV5	StringTie	exon	8278	8585	1000	+	.	gene_id "STRG.11"; transcript_id "STRG.11.20"; exon_number "15"; cov "2.793693";
SIRV5	StringTie	exon	10859	10991	1000	+	.	gene_id "STRG.11"; transcript_id "STRG.11.20"; exon_number "16"; cov "12.391951";
SIRV5	StringTie	exon	11134	11867	1000	+	.	gene_id "STRG.11"; transcript_id "STRG.11.20"; exon_number "17"; cov "1.942782";
SIRV6	StringTie	transcript	1089	11331	1000	+	.	gene_id "STRG.12"; transcript_id "STRG.12.1"; cov "4641.830078"; FPKM "31003.738281"; TPM "56760.976562";
SIRV6	StringTie	exon	1089	1186	1000	+	.	gene_id "STRG.12"; transcript_id "STRG.12.1"; exon_number "1"; cov "2745.435547";
SIRV6	StringTie	exon	1469	1534	1000	+	.	gene_id "STRG.12"; transcript_id "STRG.12.1"; exon_number "2"; cov "4826.448730";
SIRV6	StringTie	exon	1641	1735	1000	+	.	gene_id "STRG.12"; transcript_id "STRG.12.1"; exon_number "3"; cov "4870.114258";
SIRV6	StringTie	exon	2781	2828	1000	+	.	gene_id "STRG.12"; transcript_id "STRG.12.1"; exon_number "4"; cov "5027.351074";
SIRV6	StringTie	exon	3107	3164	1000	+	.	gene_id "STRG.12"; transcript_id "STRG.12.1"; exon_number "5"; cov "5148.853516";
SIRV6	StringTie	exon	10725	10818	1000	+	.	gene_id "STRG.12"; transcript_id "STRG.12.1"; exon_number "6"; cov "5463.514648";
SIRV6	StringTie	exon	11032	11108	1000	+	.	gene_id "STRG.12"; transcript_id "STRG.12.1"; exon_number "7"; cov "5043.267090";
SIRV6	StringTie	exon	11206	11331	1000	+	.	gene_id "STRG.12"; transcript_id "STRG.12.1"; exon_number "8"; cov "4188.496094";
SIRV6	StringTie	transcript	1089	2123	1000	+	.	gene_id "STRG.12"; transcript_id "STRG.12.2"; cov "4426.375000"; FPKM "29564.669922"; TPM "54126.367188";
SIRV6	StringTie	exon	1089	1186	1000	+	.	gene_id "STRG.12"; transcript_id "STRG.12.2"; exon_number "1"; cov "2734.698730";
SIRV6	StringTie	exon	1469	1534	1000	+	.	gene_id "STRG.12"; transcript_id "STRG.12.2"; exon_number "2"; cov "4762.868652";
SIRV6	StringTie	exon	1641	1735	1000	+	.	gene_id "STRG.12"; transcript_id "STRG.12.2"; exon_number "3"; cov "4802.187988";
SIRV6	StringTie	exon	1846	2123	1000	+	.	gene_id "STRG.12"; transcript_id "STRG.12.2"; exon_number "4"; cov "4814.409180";
SIRV6	StringTie	transcript	1089	11690	1000	+	.	gene_id "STRG.12"; transcript_id "STRG.12.3"; cov "1396.876099"; FPKM "9330.023438"; TPM "17081.207031";
SIRV6	StringTie	exon	1089	1186	1000	+	.	gene_id "STRG.12"; transcript_id "STRG.12.3"; exon_number "1"; cov "1208.748291";
SIRV6	StringTie	exon	1469	1534	1000	+	.	gene_id "STRG.12"; transcript_id "STRG.12.3"; exon_number "2"; cov "1410.829346";
SIRV6	StringTie	exon	1641	1735	1000	+	.	gene_id "STRG.12"; transcript_id "STRG.12.3"; exon_number "3"; cov "1429.427612";
SIRV6	StringTie	exon	2471	2620	1000	+	.	gene_id "STRG.12"; transcript_id "STRG.12.3"; exon_number "4"; cov "1375.812744";
SIRV6	StringTie	exon	2741	2828	1000	+	.	gene_id "STRG.12"; transcript_id "STRG.12.3"; exon_number "5"; cov "1574.588989";
SIRV6	StringTie	exon	3107	3164	1000	+	.	gene_id "STRG.12"; transcript_id "STRG.12.3"; exon_number "6"; cov "1827.812500";
SIRV6	StringTie	exon	10725	10818	1000	+	.	gene_id "STRG.12"; transcript_id "STRG.12.3"; exon_number "7"; cov "1352.781372";
SIRV6	StringTie	exon	11032	11108	1000	+	.	gene_id "STRG.12"; transcript_id "STRG.12.3"; exon_number "8"; cov "1395.364502";
SIRV6	StringTie	exon	11206	11690	1000	+	.	gene_id "STRG.12"; transcript_id "STRG.12.3"; exon_number "9"; cov "1358.135498";
SIRV6	StringTie	transcript	1089	11331	1000	+	.	gene_id "STRG.12"; transcript_id "STRG.12.4"; cov "1383.394775"; FPKM "9239.979492"; TPM "16916.355469";
SIRV6	StringTie	exon	1089	1186	1000	+	.	gene_id "STRG.12"; transcript_id "STRG.12.4"; exon_number "1"; cov "763.872375";
SIRV6	StringTie	exon	1469	1534	1000	+	.	gene_id "STRG.12"; transcript_id "STRG.12.4"; exon_number "2"; cov "1369.897949";
SIRV6	StringTie	exon	1641	1735	1000	+	.	gene_id "STRG.12"; transcript_id "STRG.12.4"; exon_number "3"; cov "1388.976196";
SIRV6	StringTie	exon	1846	2026	1000	+	.	gene_id "STRG.12"; transcript_id "STRG.12.4"; exon_number "4"; cov "1439.260254";
SIRV6	StringTie	exon	2471	2620	1000	+	.	gene_id "STRG.12"; transcript_id "STRG.12.4"; exon_number "5"; cov "1447.005371";
SIRV6	StringTie	exon	2741	2828	1000	+	.	gene_id "STRG.12"; transcript_id "STRG.12.4"; exon_number "6"; cov "1622.229980";
SIRV6	StringTie	exon	3107	3164	1000	+	.	gene_id "STRG.12"; transcript_id "STRG.12.4"; exon_number "7"; cov "1739.704834";
SIRV6	StringTie	exon	10725	10818	1000	+	.	gene_id "STRG.12"; transcript_id "STRG.12.4"; exon_number "8"; cov "1588.354736";
SIRV6	StringTie	exon	11032	11331	1000	+	.	gene_id "STRG.12"; transcript_id "STRG.12.4"; exon_number "9"; cov "1316.205688";
SIRV6	StringTie	transcript	1089	2546	1000	+	.	gene_id "STRG.12"; transcript_id "STRG.12.5"; cov "876.903320"; FPKM "5857.018066"; TPM "10722.902344";
SIRV6	StringTie	exon	1089	1186	1000	+	.	gene_id "STRG.12"; transcript_id "STRG.12.5"; exon_number "1"; cov "558.958557";
SIRV6	StringTie	exon	1469	1735	1000	+	.	gene_id "STRG.12"; transcript_id "STRG.12.5"; exon_number "2"; cov "918.997009";
SIRV6	StringTie	exon	1846	2026	1000	+	.	gene_id "STRG.12"; transcript_id "STRG.12.5"; exon_number "3"; cov "991.064575";
SIRV6	StringTie	exon	2471	2546	1000	+	.	gene_id "STRG.12"; transcript_id "STRG.12.5"; exon_number "4"; cov "867.120056";
SIRV6	StringTie	transcript	1089	10966	1000	+	.	gene_id "STRG.12"; transcript_id "STRG.12.6"; cov "482.020813"; FPKM "3219.516357"; TPM "5894.221191";
SIRV6	StringTie	exon	1089	1186	1000	+	.	gene_id "STRG.12"; transcript_id "STRG.12.6"; exon_number "1"; cov "0.584878";
SIRV6	StringTie	exon	1469	1534	1000	+	.	gene_id "STRG.12"; transcript_id "STRG.12.6"; exon_number "2"; cov "1.013680";
SIRV6	StringTie	exon	1641	1735	1000	+	.	gene_id "STRG.12"; transcript_id "STRG.12.6"; exon_number "3"; cov "1.029515";
SIRV6	StringTie	exon	2471	2620	1000	+	.	gene_id "STRG.12"; transcript_id "STRG.12.6"; exon_number "4"; cov "646.361267";
SIRV6	StringTie	exon	2741	2828	1000	+	.	gene_id "STRG.12"; transcript_id "STRG.12.6"; exon_number "5"; cov "701.299316";
SIRV6	StringTie	exon	3107	3164	1000	+	.	gene_id "STRG.12"; transcript_id "STRG.12.6"; exon_number "6"; cov "753.066345";
SIRV6	StringTie	exon	10725	10966	1000	+	.	gene_id "STRG.12"; transcript_id "STRG.12.6"; exon_number "7"; cov "750.422180";
SIRV6	StringTie	transcript	1089	11839	1000	+	.	gene_id "STRG.12"; transcript_id "STRG.12.7"; cov "417.002258"; FPKM "2785.244141"; TPM "5099.165039";
SIRV6	StringTie	exon	1089	1186	1000	+	.	gene_id "STRG.12"; transcript_id "STRG.12.7"; exon_number "1"; cov "100.114449";
SIRV6	StringTie	exon	1469	1534	1000	+	.	gene_id "STRG.12"; transcript_id "STRG.12.7"; exon_number "2"; cov "208.561905";
SIRV6	StringTie	exon	1641	1735	1000	+	.	gene_id "STRG.12"; transcript_id "STRG.12.7"; exon_number "3"; cov "214.923828";
SIRV6	StringTie	exon	1846	2026	1000	+	.	gene_id "STRG.12"; transcript_id "STRG.12.7"; exon_number "4"; cov "222.360886";
SIRV6	StringTie	exon	2471	2620	1000	+	.	gene_id "STRG.12"; transcript_id "STRG.12.7"; exon_number "5"; cov "263.197418";
SIRV6	StringTie	exon	2741	2828	1000	+	.	gene_id "STRG.12"; transcript_id "STRG.12.7"; exon_number "6"; cov "384.893829";
SIRV6	StringTie	exon	3107	3164	1000	+	.	gene_id "STRG.12"; transcript_id "STRG.12.7"; exon_number "7"; cov "427.690308";
SIRV6	StringTie	exon	10725	10818	1000	+	.	gene_id "STRG.12"; transcript_id "STRG.12.7"; exon_number "8"; cov "441.166718";
SIRV6	StringTie	exon	11032	11108	1000	+	.	gene_id "STRG.12"; transcript_id "STRG.12.7"; exon_number "9"; cov "468.573853";
SIRV6	StringTie	exon	11206	11839	1000	+	.	gene_id "STRG.12"; transcript_id "STRG.12.7"; exon_number "10"; cov "603.552673";
SIRV6	StringTie	transcript	1089	11839	1000	+	.	gene_id "STRG.12"; transcript_id "STRG.12.8"; cov "86.541405"; FPKM "578.027832"; TPM "1058.241089";
SIRV6	StringTie	exon	1089	1186	1000	+	.	gene_id "STRG.12"; transcript_id "STRG.12.8"; exon_number "1"; cov "19.930578";
SIRV6	StringTie	exon	1469	1735	1000	+	.	gene_id "STRG.12"; transcript_id "STRG.12.8"; exon_number "2"; cov "38.207737";
SIRV6	StringTie	exon	2471	2620	1000	+	.	gene_id "STRG.12"; transcript_id "STRG.12.8"; exon_number "3"; cov "52.226646";
SIRV6	StringTie	exon	2741	2828	1000	+	.	gene_id "STRG.12"; transcript_id "STRG.12.8"; exon_number "4"; cov "77.056900";
SIRV6	StringTie	exon	3107	3164	1000	+	.	gene_id "STRG.12"; transcript_id "STRG.12.8"; exon_number "5"; cov "86.146347";
SIRV6	StringTie	exon	10725	10818	1000	+	.	gene_id "STRG.12"; transcript_id "STRG.12.8"; exon_number "6"; cov "87.972015";
SIRV6	StringTie	exon	11032	11108	1000	+	.	gene_id "STRG.12"; transcript_id "STRG.12.8"; exon_number "7"; cov "97.473831";
SIRV6	StringTie	exon	11206	11839	1000	+	.	gene_id "STRG.12"; transcript_id "STRG.12.8"; exon_number "8"; cov "125.124077";
SIRV6	StringTie	transcript	1089	2546	1000	+	.	gene_id "STRG.12"; transcript_id "STRG.12.9"; cov "38.127560"; FPKM "254.661819"; TPM "466.229401";
SIRV6	StringTie	exon	1089	1186	1000	+	.	gene_id "STRG.12"; transcript_id "STRG.12.9"; exon_number "1"; cov "0.584878";
SIRV6	StringTie	exon	1469	2026	1000	+	.	gene_id "STRG.12"; transcript_id "STRG.12.9"; exon_number "2"; cov "49.788235";
SIRV6	StringTie	exon	2471	2546	1000	+	.	gene_id "STRG.12"; transcript_id "STRG.12.9"; exon_number "3"; cov "0.923964";
SIRV6	StringTie	transcript	1089	11331	1000	+	.	gene_id "STRG.12"; transcript_id "STRG.12.10"; cov "30.967661"; FPKM "206.839386"; TPM "378.677094";
SIRV6	StringTie	exon	1089	1186	1000	+	.	gene_id "STRG.12"; transcript_id "STRG.12.10"; exon_number "1"; cov "18.847189";
SIRV6	StringTie	exon	1469	1735	1000	+	.	gene_id "STRG.12"; transcript_id "STRG.12.10"; exon_number "2"; cov "35.462234";
SIRV6	StringTie	exon	2781	2828	1000	+	.	gene_id "STRG.12"; transcript_id "STRG.12.10"; exon_number "3"; cov "33.427864";
SIRV6	StringTie	exon	3107	3164	1000	+	.	gene_id "STRG.12"; transcript_id "STRG.12.10"; exon_number "4"; cov "34.706280";
SIRV6	StringTie	exon	10725	10818	1000	+	.	gene_id "STRG.12"; transcript_id "STRG.12.10"; exon_number "5"; cov "34.685268";
SIRV6	StringTie	exon	11032	11108	1000	+	.	gene_id "STRG.12"; transcript_id "STRG.12.10"; exon_number "6"; cov "32.008213";
SIRV6	StringTie	exon	11206	11331	1000	+	.	gene_id "STRG.12"; transcript_id "STRG.12.10"; exon_number "7"; cov "24.802942";
SIRV6	StringTie	transcript	1089	11331	1000	+	.	gene_id "STRG.12"; transcript_id "STRG.12.11"; cov "11.912516"; FPKM "79.566147"; TPM "145.667999";
SIRV6	StringTie	exon	1089	1186	1000	+	.	gene_id "STRG.12"; transcript_id "STRG.12.11"; exon_number "1"; cov "5.684278";
SIRV6	StringTie	exon	1469	1534	1000	+	.	gene_id "STRG.12"; transcript_id "STRG.12.11"; exon_number "2"; cov "9.508895";
SIRV6	StringTie	exon	1641	1735	1000	+	.	gene_id "STRG.12"; transcript_id "STRG.12.11"; exon_number "3"; cov "9.566403";
SIRV6	StringTie	exon	2781	2828	1000	+	.	gene_id "STRG.12"; transcript_id "STRG.12.11"; exon_number "4"; cov "9.877707";
SIRV6	StringTie	exon	3107	3164	1000	+	.	gene_id "STRG.12"; transcript_id "STRG.12.11"; exon_number "5"; cov "9.710792";
SIRV6	StringTie	exon	10725	10818	1000	+	.	gene_id "STRG.12"; transcript_id "STRG.12.11"; exon_number "6"; cov "10.922924";
SIRV6	StringTie	exon	11032	11331	1000	+	.	gene_id "STRG.12"; transcript_id "STRG.12.11"; exon_number "7"; cov "16.280113";
SIRV6	StringTie	transcript	1089	11690	1000	+	.	gene_id "STRG.12"; transcript_id "STRG.12.12"; cov "8.262794"; FPKM "55.188904"; TPM "101.038651";
SIRV6	StringTie	exon	1089	1186	1000	+	.	gene_id "STRG.12"; transcript_id "STRG.12.12"; exon_number "1"; cov "0.018322";
SIRV6	StringTie	exon	1469	1534	1000	+	.	gene_id "STRG.12"; transcript_id "STRG.12.12"; exon_number "2"; cov "0.058948";
SIRV6	StringTie	exon	1641	1735	1000	+	.	gene_id "STRG.12"; transcript_id "STRG.12.12"; exon_number "3"; cov "0.144205";
SIRV6	StringTie	exon	2471	2620	1000	+	.	gene_id "STRG.12"; transcript_id "STRG.12.12"; exon_number "4"; cov "0.327604";
SIRV6	StringTie	exon	2741	2828	1000	+	.	gene_id "STRG.12"; transcript_id "STRG.12.12"; exon_number "5"; cov "30.250237";
SIRV6	StringTie	exon	3107	3164	1000	+	.	gene_id "STRG.12"; transcript_id "STRG.12.12"; exon_number "6"; cov "31.096373";
SIRV6	StringTie	exon	7806	7923	1000	+	.	gene_id "STRG.12"; transcript_id "STRG.12.12"; exon_number "7"; cov "27.819527";
SIRV6	StringTie	exon	10725	10818	1000	+	.	gene_id "STRG.12"; transcript_id "STRG.12.12"; exon_number "8"; cov "5.174177";
SIRV6	StringTie	exon	11032	11108	1000	+	.	gene_id "STRG.12"; transcript_id "STRG.12.12"; exon_number "9"; cov "2.540739";
SIRV6	StringTie	exon	11206	11690	1000	+	.	gene_id "STRG.12"; transcript_id "STRG.12.12"; exon_number "10"; cov "5.118351";
SIRV6	StringTie	transcript	1089	11331	1000	+	.	gene_id "STRG.12"; transcript_id "STRG.12.13"; cov "8.145864"; FPKM "54.407902"; TPM "99.608818";
SIRV6	StringTie	exon	1089	1186	1000	+	.	gene_id "STRG.12"; transcript_id "STRG.12.13"; exon_number "1"; cov "4.808451";
SIRV6	StringTie	exon	1469	1735	1000	+	.	gene_id "STRG.12"; transcript_id "STRG.12.13"; exon_number "2"; cov "7.648953";
SIRV6	StringTie	exon	1846	2026	1000	+	.	gene_id "STRG.12"; transcript_id "STRG.12.13"; exon_number "3"; cov "8.445343";
SIRV6	StringTie	exon	2471	2620	1000	+	.	gene_id "STRG.12"; transcript_id "STRG.12.13"; exon_number "4"; cov "8.508571";
SIRV6	StringTie	exon	2741	2828	1000	+	.	gene_id "STRG.12"; transcript_id "STRG.12.13"; exon_number "5"; cov "9.651444";
SIRV6	StringTie	exon	3107	3164	1000	+	.	gene_id "STRG.12"; transcript_id "STRG.12.13"; exon_number "6"; cov "10.041534";
SIRV6	StringTie	exon	10725	10818	1000	+	.	gene_id "STRG.12"; transcript_id "STRG.12.13"; exon_number "7"; cov "9.776368";
SIRV6	StringTie	exon	11032	11331	1000	+	.	gene_id "STRG.12"; transcript_id "STRG.12.13"; exon_number "8"; cov "7.997282";
SIRV6	StringTie	transcript	1089	11839	1000	+	.	gene_id "STRG.12"; transcript_id "STRG.12.14"; cov "4.314631"; FPKM "28.818312"; TPM "52.759941";
SIRV6	StringTie	exon	1089	1186	1000	+	.	gene_id "STRG.12"; transcript_id "STRG.12.14"; exon_number "1"; cov "1.169757";
SIRV6	StringTie	exon	1469	1735	1000	+	.	gene_id "STRG.12"; transcript_id "STRG.12.14"; exon_number "2"; cov "2.925371";
SIRV6	StringTie	exon	1846	2026	1000	+	.	gene_id "STRG.12"; transcript_id "STRG.12.14"; exon_number "3"; cov "2.111336";
SIRV6	StringTie	exon	2471	2620	1000	+	.	gene_id "STRG.12"; transcript_id "STRG.12.14"; exon_number "4"; cov "3.034307";
SIRV6	StringTie	exon	2741	2828	1000	+	.	gene_id "STRG.12"; transcript_id "STRG.12.14"; exon_number "5"; cov "3.718526";
SIRV6	StringTie	exon	3107	3164	1000	+	.	gene_id "STRG.12"; transcript_id "STRG.12.14"; exon_number "6"; cov "4.905549";
SIRV6	StringTie	exon	10725	10818	1000	+	.	gene_id "STRG.12"; transcript_id "STRG.12.14"; exon_number "7"; cov "4.025796";
SIRV6	StringTie	exon	11032	11108	1000	+	.	gene_id "STRG.12"; transcript_id "STRG.12.14"; exon_number "8"; cov "5.276011";
SIRV6	StringTie	exon	11206	11839	1000	+	.	gene_id "STRG.12"; transcript_id "STRG.12.14"; exon_number "9"; cov "6.272493";
SIRV6	StringTie	transcript	1089	11690	1000	+	.	gene_id "STRG.12"; transcript_id "STRG.12.15"; cov "1.451014"; FPKM "9.691622"; TPM "17.743212";
SIRV6	StringTie	exon	1089	1186	1000	+	.	gene_id "STRG.12"; transcript_id "STRG.12.15"; exon_number "1"; cov "0.584879";
SIRV6	StringTie	exon	1469	1534	1000	+	.	gene_id "STRG.12"; transcript_id "STRG.12.15"; exon_number "2"; cov "1.222065";
SIRV6	StringTie	exon	1641	1735	1000	+	.	gene_id "STRG.12"; transcript_id "STRG.12.15"; exon_number "3"; cov "1.284322";
SIRV6	StringTie	exon	2471	2620	1000	+	.	gene_id "STRG.12"; transcript_id "STRG.12.15"; exon_number "4"; cov "1.337672";
SIRV6	StringTie	exon	2741	2828	1000	+	.	gene_id "STRG.12"; transcript_id "STRG.12.15"; exon_number "5"; cov "1.350519";
SIRV6	StringTie	exon	3107	3164	1000	+	.	gene_id "STRG.12"; transcript_id "STRG.12.15"; exon_number "6"; cov "1.445715";
SIRV6	StringTie	exon	10725	10818	1000	+	.	gene_id "STRG.12"; transcript_id "STRG.12.15"; exon_number "7"; cov "1.496863";
SIRV6	StringTie	exon	11032	11690	1000	+	.	gene_id "STRG.12"; transcript_id "STRG.12.15"; exon_number "8"; cov "1.659921";
SIRV6	StringTie	transcript	1304	11839	1000	+	.	gene_id "STRG.12"; transcript_id "STRG.12.16"; cov "413.014038"; FPKM "2758.605957"; TPM "5050.396484";
SIRV6	StringTie	exon	1304	1381	1000	+	.	gene_id "STRG.12"; transcript_id "STRG.12.16"; exon_number "1"; cov "832.102356";
SIRV6	StringTie	exon	1469	1534	1000	+	.	gene_id "STRG.12"; transcript_id "STRG.12.16"; exon_number "2"; cov "851.061707";
SIRV6	StringTie	exon	1641	2026	1000	+	.	gene_id "STRG.12"; transcript_id "STRG.12.16"; exon_number "3"; cov "614.511719";
SIRV6	StringTie	exon	2471	2620	1000	+	.	gene_id "STRG.12"; transcript_id "STRG.12.16"; exon_number "4"; cov "538.951050";
SIRV6	StringTie	exon	2741	2828	1000	+	.	gene_id "STRG.12"; transcript_id "STRG.12.16"; exon_number "5"; cov "568.849548";
SIRV6	StringTie	exon	3107	3164	1000	+	.	gene_id "STRG.12"; transcript_id "STRG.12.16"; exon_number "6"; cov "584.989075";
SIRV6	StringTie	exon	7806	7923	1000	+	.	gene_id "STRG.12"; transcript_id "STRG.12.16"; exon_number "7"; cov "550.050598";
SIRV6	StringTie	exon	10725	10818	1000	+	.	gene_id "STRG.12"; transcript_id "STRG.12.16"; exon_number "8"; cov "140.815979";
SIRV6	StringTie	exon	11032	11108	1000	+	.	gene_id "STRG.12"; transcript_id "STRG.12.16"; exon_number "9"; cov "109.960518";
SIRV6	StringTie	exon	11206	11839	1000	+	.	gene_id "STRG.12"; transcript_id "STRG.12.16"; exon_number "10"; cov "177.674622";
SIRV6	StringTie	transcript	1304	11839	1000	+	.	gene_id "STRG.12"; transcript_id "STRG.12.17"; cov "70.730431"; FPKM "472.423126"; TPM "864.902100";
SIRV6	StringTie	exon	1304	1381	1000	+	.	gene_id "STRG.12"; transcript_id "STRG.12.17"; exon_number "1"; cov "7.966262";
SIRV6	StringTie	exon	1469	2026	1000	+	.	gene_id "STRG.12"; transcript_id "STRG.12.17"; exon_number "2"; cov "203.448364";
SIRV6	StringTie	exon	2471	2620	1000	+	.	gene_id "STRG.12"; transcript_id "STRG.12.17"; exon_number "3"; cov "3.755987";
SIRV6	StringTie	exon	2741	2828	1000	+	.	gene_id "STRG.12"; transcript_id "STRG.12.17"; exon_number "4"; cov "5.595814";
SIRV6	StringTie	exon	3107	3164	1000	+	.	gene_id "STRG.12"; transcript_id "STRG.12.17"; exon_number "5"; cov "5.892287";
SIRV6	StringTie	exon	10725	10818	1000	+	.	gene_id "STRG.12"; transcript_id "STRG.12.17"; exon_number "6"; cov "6.024704";
SIRV6	StringTie	exon	11032	11108	1000	+	.	gene_id "STRG.12"; transcript_id "STRG.12.17"; exon_number "7"; cov "6.435141";
SIRV6	StringTie	exon	11206	11839	1000	+	.	gene_id "STRG.12"; transcript_id "STRG.12.17"; exon_number "8"; cov "7.335881";
SIRV6	StringTie	transcript	1304	11839	1000	+	.	gene_id "STRG.12"; transcript_id "STRG.12.18"; cov "12.979909"; FPKM "86.695488"; TPM "158.720230";
SIRV6	StringTie	exon	1304	1534	1000	+	.	gene_id "STRG.12"; transcript_id "STRG.12.18"; exon_number "1"; cov "12.368942";
SIRV6	StringTie	exon	1641	2026	1000	+	.	gene_id "STRG.12"; transcript_id "STRG.12.18"; exon_number "2"; cov "14.459753";
SIRV6	StringTie	exon	2471	2620	1000	+	.	gene_id "STRG.12"; transcript_id "STRG.12.18"; exon_number "3"; cov "6.897265";
SIRV6	StringTie	exon	2741	2828	1000	+	.	gene_id "STRG.12"; transcript_id "STRG.12.18"; exon_number "4"; cov "10.378676";
SIRV6	StringTie	exon	3107	3164	1000	+	.	gene_id "STRG.12"; transcript_id "STRG.12.18"; exon_number "5"; cov "10.925421";
SIRV6	StringTie	exon	10725	10818	1000	+	.	gene_id "STRG.12"; transcript_id "STRG.12.18"; exon_number "6"; cov "11.054942";
SIRV6	StringTie	exon	11032	11108	1000	+	.	gene_id "STRG.12"; transcript_id "STRG.12.18"; exon_number "7"; cov "12.209135";
SIRV6	StringTie	exon	11206	11839	1000	+	.	gene_id "STRG.12"; transcript_id "STRG.12.18"; exon_number "8"; cov "14.668674";
SIRV6	StringTie	transcript	1304	2026	1000	-	.	gene_id "STRG.13"; transcript_id "STRG.13.1"; cov "1.263144"; FPKM "8.436800"; TPM "15.445910";
SIRV6	StringTie	exon	1304	1541	1000	-	.	gene_id "STRG.13"; transcript_id "STRG.13.1"; exon_number "1"; cov "0.723169";
SIRV6	StringTie	exon	1648	2026	1000	-	.	gene_id "STRG.13"; transcript_id "STRG.13.1"; exon_number "2"; cov "1.602231";
SIRV6	StringTie	transcript	1304	2026	1000	-	.	gene_id "STRG.13"; transcript_id "STRG.13.2"; cov "1.121038"; FPKM "7.487644"; TPM "13.708218";
SIRV6	StringTie	exon	1304	1539	1000	-	.	gene_id "STRG.13"; transcript_id "STRG.13.2"; exon_number "1"; cov "0.712348";
SIRV6	StringTie	exon	1648	2026	1000	-	.	gene_id "STRG.13"; transcript_id "STRG.13.2"; exon_number "2"; cov "1.375525";
SIRV6	StringTie	transcript	2282	11839	1000	+	.	gene_id "STRG.12"; transcript_id "STRG.12.19"; cov "734.294312"; FPKM "4904.502930"; TPM "8979.058594";
SIRV6	StringTie	exon	2282	2620	1000	+	.	gene_id "STRG.12"; transcript_id "STRG.12.19"; exon_number "1"; cov "1318.438599";
SIRV6	StringTie	exon	2741	2828	1000	+	.	gene_id "STRG.12"; transcript_id "STRG.12.19"; exon_number "2"; cov "1473.861938";
SIRV6	StringTie	exon	3107	3164	1000	+	.	gene_id "STRG.12"; transcript_id "STRG.12.19"; exon_number "3"; cov "1107.228271";
SIRV6	StringTie	exon	10725	10818	1000	+	.	gene_id "STRG.12"; transcript_id "STRG.12.19"; exon_number "4"; cov "683.185730";
SIRV6	StringTie	exon	11032	11108	1000	+	.	gene_id "STRG.12"; transcript_id "STRG.12.19"; exon_number "5"; cov "277.864868";
SIRV6	StringTie	exon	11206	11839	1000	+	.	gene_id "STRG.12"; transcript_id "STRG.12.19"; exon_number "6"; cov "348.193787";
SIRV6	StringTie	transcript	3107	11839	1000	+	.	gene_id "STRG.12"; transcript_id "STRG.12.20"; cov "433.761047"; FPKM "2897.179443"; TPM "5304.093750";
SIRV6	StringTie	exon	3107	3164	1000	+	.	gene_id "STRG.12"; transcript_id "STRG.12.20"; exon_number "1"; cov "387.006744";
SIRV6	StringTie	exon	7105	7448	1000	+	.	gene_id "STRG.12"; transcript_id "STRG.12.20"; exon_number "2"; cov "457.741333";
SIRV6	StringTie	exon	7806	7923	1000	+	.	gene_id "STRG.12"; transcript_id "STRG.12.20"; exon_number "3"; cov "476.112579";
SIRV6	StringTie	exon	10725	10818	1000	+	.	gene_id "STRG.12"; transcript_id "STRG.12.20"; exon_number "4"; cov "448.279877";
SIRV6	StringTie	exon	11032	11108	1000	+	.	gene_id "STRG.12"; transcript_id "STRG.12.20"; exon_number "5"; cov "497.581726";
SIRV6	StringTie	exon	11206	11839	1000	+	.	gene_id "STRG.12"; transcript_id "STRG.12.20"; exon_number "6"; cov "407.240723";
SIRV6	StringTie	transcript	10238	11331	1000	+	.	gene_id "STRG.12"; transcript_id "STRG.12.21"; cov "1238.270142"; FPKM "8270.661133"; TPM "15141.748047";
SIRV6	StringTie	exon	10238	10818	1000	+	.	gene_id "STRG.12"; transcript_id "STRG.12.21"; exon_number "1"; cov "1201.255249";
SIRV6	StringTie	exon	11032	11108	1000	+	.	gene_id "STRG.12"; transcript_id "STRG.12.21"; exon_number "2"; cov "1281.899414";
SIRV6	StringTie	exon	11206	11331	1000	+	.	gene_id "STRG.12"; transcript_id "STRG.12.21"; exon_number "3"; cov "1118.342651";
SIRV6	StringTie	transcript	10238	11690	1000	+	.	gene_id "STRG.12"; transcript_id "STRG.12.22"; cov "67.384926"; FPKM "450.077820"; TPM "823.992798";
SIRV6	StringTie	exon	10238	11108	1000	+	.	gene_id "STRG.12"; transcript_id "STRG.12.22"; exon_number "1"; cov "41.500591";
SIRV6	StringTie	exon	11206	11690	1000	+	.	gene_id "STRG.12"; transcript_id "STRG.12.22"; exon_number "2"; cov "113.869972";
SIRV7	StringTie	transcript	997	147962	1000	-	.	gene_id "STRG.14"; transcript_id "STRG.14.1"; cov "3474.528320"; FPKM "23207.091797"; TPM "42487.042969";
SIRV7	StringTie	exon	997	2675	1000	-	.	gene_id "STRG.14"; transcript_id "STRG.14.1"; exon_number "1"; cov "3678.044189";
SIRV7	StringTie	exon	2994	3111	1000	-	.	gene_id "STRG.14"; transcript_id "STRG.14.1"; exon_number "2"; cov "3210.309814";
SIRV7	StringTie	exon	43029	43077	1000	-	.	gene_id "STRG.14"; transcript_id "STRG.14.1"; exon_number "3"; cov "3036.275879";
SIRV7	StringTie	exon	114681	114988	1000	-	.	gene_id "STRG.14"; transcript_id "STRG.14.1"; exon_number "4"; cov "3464.808105";
SIRV7	StringTie	exon	147609	147962	1000	-	.	gene_id "STRG.14"; transcript_id "STRG.14.1"; exon_number "5"; cov "2666.451904";
SIRV7	StringTie	transcript	997	147962	1000	-	.	gene_id "STRG.14"; transcript_id "STRG.14.2"; cov "810.220032"; FPKM "5411.626953"; TPM "9907.489258";
SIRV7	StringTie	exon	997	2675	1000	-	.	gene_id "STRG.14"; transcript_id "STRG.14.2"; exon_number "1"; cov "816.115784";
SIRV7	StringTie	exon	2994	3111	1000	-	.	gene_id "STRG.14"; transcript_id "STRG.14.2"; exon_number "2"; cov "837.927917";
SIRV7	StringTie	exon	3810	3896	1000	-	.	gene_id "STRG.14"; transcript_id "STRG.14.2"; exon_number "3"; cov "782.698608";
SIRV7	StringTie	exon	114681	114988	1000	-	.	gene_id "STRG.14"; transcript_id "STRG.14.2"; exon_number "4"; cov "916.633911";
SIRV7	StringTie	exon	147609	147962	1000	-	.	gene_id "STRG.14"; transcript_id "STRG.14.2"; exon_number "5"; cov "687.198547";
SIRV7	StringTie	transcript	997	147962	1000	-	.	gene_id "STRG.14"; transcript_id "STRG.14.3"; cov "696.287537"; FPKM "4650.647949"; TPM "8514.306641";
SIRV7	StringTie	exon	997	2675	1000	-	.	gene_id "STRG.14"; transcript_id "STRG.14.3"; exon_number "1"; cov "897.925415";
SIRV7	StringTie	exon	2994	3111	1000	-	.	gene_id "STRG.14"; transcript_id "STRG.14.3"; exon_number "2"; cov "977.071594";
SIRV7	StringTie	exon	4096	4179	1000	-	.	gene_id "STRG.14"; transcript_id "STRG.14.3"; exon_number "3"; cov "933.428284";
SIRV7	StringTie	exon	4726	4810	1000	-	.	gene_id "STRG.14"; transcript_id "STRG.14.3"; exon_number "4"; cov "933.856262";
SIRV7	StringTie	exon	43029	43077	1000	-	.	gene_id "STRG.14"; transcript_id "STRG.14.3"; exon_number "5"; cov "877.290649";
SIRV7	StringTie	exon	114681	114960	1000	-	.	gene_id "STRG.14"; transcript_id "STRG.14.3"; exon_number "6"; cov "60.091854";
SIRV7	StringTie	exon	147609	147962	1000	-	.	gene_id "STRG.14"; transcript_id "STRG.14.3"; exon_number "7"; cov "11.175106";
SIRV7	StringTie	transcript	56038	147962	1000	-	.	gene_id "STRG.14"; transcript_id "STRG.14.4"; cov "1116.027100"; FPKM "7454.174805"; TPM "13646.943359";
SIRV7	StringTie	exon	56038	56097	1000	-	.	gene_id "STRG.14"; transcript_id "STRG.14.4"; exon_number "1"; cov "1621.125366";
SIRV7	StringTie	exon	70884	70987	1000	-	.	gene_id "STRG.14"; transcript_id "STRG.14.4"; exon_number "2"; cov "1088.782104";
SIRV7	StringTie	exon	78842	78908	1000	-	.	gene_id "STRG.14"; transcript_id "STRG.14.4"; exon_number "3"; cov "1099.309448";
SIRV7	StringTie	exon	78929	78963	1000	-	.	gene_id "STRG.14"; transcript_id "STRG.14.4"; exon_number "4"; cov "1094.675293";
SIRV7	StringTie	exon	114687	114960	1000	-	.	gene_id "STRG.14"; transcript_id "STRG.14.4"; exon_number "5"; cov "1216.679688";
SIRV7	StringTie	exon	147609	147962	1000	-	.	gene_id "STRG.14"; transcript_id "STRG.14.4"; exon_number "6"; cov "965.789795";
SIRV7	StringTie	transcript	56038	147962	1000	-	.	gene_id "STRG.14"; transcript_id "STRG.14.5"; cov "1061.618042"; FPKM "7090.765625"; TPM "12981.621094";
SIRV7	StringTie	exon	56038	56097	1000	-	.	gene_id "STRG.14"; transcript_id "STRG.14.5"; exon_number "1"; cov "1280.200317";
SIRV7	StringTie	exon	70884	70987	1000	-	.	gene_id "STRG.14"; transcript_id "STRG.14.5"; exon_number "2"; cov "904.219849";
SIRV7	StringTie	exon	78842	78963	1000	-	.	gene_id "STRG.14"; transcript_id "STRG.14.5"; exon_number "3"; cov "1894.223999";
SIRV7	StringTie	exon	114681	114988	1000	-	.	gene_id "STRG.14"; transcript_id "STRG.14.5"; exon_number "4"; cov "1066.465454";
SIRV7	StringTie	exon	147609	147962	1000	-	.	gene_id "STRG.14"; transcript_id "STRG.14.5"; exon_number "5"; cov "779.650085";
